# Supplementary material for: Insights from Melipona bicolor hybrid genome assembly: a stingless bee genome with chromosome-level scaffold
Source: BMC Genomics. 2024 Feb 13;25:171. doi: 10.1186/s12864-024-10075-x (PMC10863234; doi:10.1186/s12864-024-10075-x)
Supplement: Supplementary file 2 — Additional file 2. Genes containned in all orthogroups identified across species. [file 12864_2024_10075_MOESM2_ESM.xlsx]

## Sheet: S2_N0
### Genes containned in all orthogroups identified across species
HOG	OG	Gene Tree Parent Clade	Apis_cerana	Apis_dorsata	Apis_mellifera	Bombus_bifarius	Bombus_impatiens	Bombus_terrestris	Bombus_vancouverensis	Eufriesea_mexicana	Euglossa_dilemma	Frieseomelitta_varia	Habropoda_laboriosa	Melipona_bicolor	Melipona_quadrifasciata
N0.HOG0000000	OG0000000	n4								XP_017765118.1	Edil_06429-mRNA, Edil_03768-mRNA, Edil_03700-mRNA, Edil_11937-mRNA	KAF3426636.1		K0M31_015325-T1, K0M31_016168-T1	KOX70315.1, KOX76019.1, KOX68336.1
N0.HOG0000001	OG0000000	n15									Edil_12778-mRNA, Edil_12435-mRNA				KOX75851.1
N0.HOG0000002	OG0000000	n19								XP_017752725.1	Edil_15407-mRNA, Edil_05881-mRNA, Edil_12105-mRNA, Edil_05882-mRNA, Edil_11157-mRNA, Edil_01415-mRNA	KAF3420505.1, KAF3421773.1	XP_017791900.1	K0M31_002195-T1, K0M31_013423-T1, K0M31_004862-T1, K0M31_020210-T1, K0M31_012752-T1, K0M31_016035-T1, K0M31_010070-T1	KOX79266.1, KOX78921.1, KOX67968.1, KOX79758.1, KOX67628.1, KOX69468.1, KOX73518.1, KOX68102.1, KOX72526.1, KOX77555.1, KOX67738.1, KOX71311.1, KOX72372.1, KOX72137.1, KOX71161.1, KOX80767.1, KOX73638.1, KOX79994.1, KOX73023.1, KOX71257.1, KOX70246.1, KOX80962.1, KOX69678.1, KOX80835.1, KOX67652.1, KOX79762.1, KOX68861.1, KOX70940.1, KOX73459.1
N0.HOG0000003	OG0000000	n65										KAF3430769.1	XP_017791911.1, XP_017795512.1		KOX74365.1
N0.HOG0000004	OG0000000	n68			XP_026295496.1, XP_026294993.1						Edil_05904-mRNA		XP_017799489.1	K0M31_001133-T1	KOX75123.1, KOX68389.1, KOX75167.1, KOX73116.1, KOX68271.1, KOX75206.1, KOX71013.1, KOX69534.1, KOX68959.1, KOX72264.1, KOX75614.1, KOX69717.1, KOX81057.1, KOX69099.1, KOX75124.1, KOX74648.1, KOX74784.1, KOX69783.1
N0.HOG0000005	OG0000000	n90			XP_026295418.1, XP_026301769.1, XP_006571987.1, XP_026301197.1, XP_016772665.2, XP_026299470.1	XP_033317696.1, XP_033317579.1, XP_033318381.1, XP_033304771.1, XP_033305109.1, XP_033315868.1	XP_024224673.1, XP_033176278.1	XP_020718358.1, XP_012176696.1, XP_003401566.2, XP_012168908.1, XP_012175228.1, XP_012175225.1	XP_033200672.1, XP_033204291.1, XP_033204817.1, XP_033204851.1, XP_033204700.1, XP_033204850.1, XP_033200777.1, XP_033202508.1, XP_033204641.1, XP_033200968.1			KAF3422114.1			KOX80832.1
N0.HOG0000006	OG0000000	n124		XP_006622553.1, XP_031370547.1	XP_026301782.1, XP_026301735.1, XP_026300570.1	XP_033308952.1, XP_033308951.1, XP_033318240.1	XP_033175945.1, XP_024222499.2, XP_033179582.1		XP_033195169.1	XP_017765600.1	Edil_11118-mRNA, Edil_14732-mRNA				KOX80733.1, KOX80830.1, KOX76329.1, KOX75615.1, KOX68364.1, KOX68756.1, KOX74061.1, KOX68175.1, KOX69383.1, KOX79634.1, KOX76471.1, KOX76572.1, KOX67754.1, KOX67435.1, KOX70611.1, KOX72578.1, KOX73443.1, KOX81074.1, KOX81070.1, KOX68140.1, KOX68141.1, KOX73426.1, KOX80834.1, KOX72141.1
N0.HOG0000007	OG0000000	n167				XP_033305481.1			XP_033192647.1				XP_017796822.1	K0M31_020479-T1	KOX69361.1
N0.HOG0000008	OG0000000	n171											XP_017795848.1		KOX67591.1
N0.HOG0000009	OG0000000	n173					XP_012240641.1, XP_033179973.1, XP_033178062.1		XP_033203677.1		Edil_10265-mRNA, Edil_05215-mRNA, Edil_10267-mRNA			K0M31_009293-T1	KOX75871.1
N0.HOG0000010	OG0000000	n183								XP_017752640.1			XP_017791914.1, XP_017796825.1, XP_017797105.1, XP_017796835.1, XP_017798713.1, XP_017797951.1
N0.HOG0000011	OG0000000	n189								XP_017765117.1			XP_017795708.1, XP_017791901.1
N0.HOG0000012	OG0000001	n0									Edil_15533-mRNA, Edil_14083-mRNA, Edil_15414-mRNA, Edil_14676-mRNA, Edil_13757-mRNA, Edil_15527-mRNA, Edil_14766-mRNA, Edil_14912-mRNA, Edil_14124-mRNA, Edil_14725-mRNA, Edil_15143-mRNA, Edil_15348-mRNA, Edil_14593-mRNA, Edil_14343-mRNA, Edil_15583-mRNA, Edil_14362-mRNA, Edil_14531-mRNA, Edil_15020-mRNA, Edil_14170-mRNA, Edil_14221-mRNA, Edil_14642-mRNA, Edil_15091-mRNA, Edil_15477-mRNA, Edil_144…
N0.HOG0000013	OG0000002	n1	XP_016917914.1, XP_016917913.1	XP_006612823.1	XP_623362.3	XP_033317485.1	XP_003487611.1	XP_003395878.1	XP_033192745.1	XP_017758031.1, XP_017758027.1, XP_017758026.1, XP_017758028.1	Edil_05089-mRNA	KAF3427105.1, KAF3427104.1	XP_017793598.1	K0M31_013882-T1, K0M31_013881-T1	KOX78735.1, KOX78738.1, KOX78739.1
N0.HOG0000014	OG0000002	n22												K0M31_009901-T1, K0M31_009904-T1, K0M31_017001-T1, K0M31_012836-T1, K0M31_012837-T1, K0M31_016999-T1, K0M31_014654-T1	KOX67249.1, KOX79080.1, KOX76364.1
N0.HOG0000015	OG0000002	n32	XP_028525630.1, XP_028525629.1, XP_028525626.1, XP_028525627.1, XP_016922082.1, XP_016922083.1	XP_031365614.1, XP_031365619.1	NP_001352129.1, XP_026300534.1, XP_026300533.1, XP_026300532.1, NP_001352128.1	XP_033314758.1, XP_033314749.1	XP_033180207.1, XP_033180242.1, XP_024227727.1	XP_003400129.2, XP_003400131.1, XP_012170860.1	XP_033186117.1, XP_033186116.1, XP_033186121.1, XP_033186124.1, XP_033186122.1, XP_033186118.1	XP_017757765.1, XP_017757760.1, XP_017757755.1, XP_017757762.1, XP_017757761.1, XP_017757759.1		KAF3424895.1, KAF3426872.1		K0M31_016362-T1, K0M31_009899-T1, K0M31_009903-T1, K0M31_009906-T1, K0M31_009894-T1	KOX80849.1, KOX68354.1, KOX68353.1
N0.HOG0000016	OG0000002	n75	XP_016922079.1	XP_006614265.1	XP_026300535.1, XP_395671.3	XP_033314839.1		XP_012170855.1		XP_017757780.1, XP_017757738.1		KAF3419795.1	XP_017795398.1	K0M31_009914-T1	KOX72551.1
N0.HOG0000017	OG0000002	n88		XP_006614278.1		XP_033314840.1	XP_003493239.1	XP_003400119.1		XP_017757798.1, XP_017757796.1, XP_017757795.1, XP_017757797.1, XP_017757799.1	Edil_13684-mRNA	KAF3423957.1	XP_017796200.1, XP_017795399.1	K0M31_009915-T1	KOX72552.1
N0.HOG0000018	OG0000002	n103	XP_016922081.1		XP_006565062.2, XP_397347.4	XP_033314841.1, XP_033314842.1	XP_003494525.1	XP_003400126.1	XP_033186120.1, XP_033186119.1	XP_017757757.1, XP_017757758.1		KAF3426871.1		K0M31_009908-T1, K0M31_009910-T1, K0M31_009911-T1, K0M31_015785-T1	KOX68356.1, KOX72547.1, KOX72548.1, KOX72549.1
N0.HOG0000019	OG0000002	n123	XP_016922080.1		NP_001035324.1, XP_026300343.1								XP_017796836.1, XP_017796837.1
N0.HOG0000020	OG0000002	n127								XP_017757781.1		KAF3426870.1	XP_017796838.1	K0M31_009913-T1	KOX72550.1
N0.HOG0000021	OG0000002	n131	XP_028525625.1, XP_028525600.1, XP_016922054.1, XP_016922092.1, XP_028525635.1, XP_016922090.1, XP_028525628.1	XP_006614271.1, XP_031365621.1, XP_031365622.1, XP_006614287.1	XP_026300531.1, XP_026300602.1, NP_001352069.1, XP_026300601.1, XP_006565076.1, XP_006565077.1, NP_001352068.1, XP_016771320.1	XP_033314751.1, XP_033314750.1, XP_033319013.1	XP_003494524.1, NP_001352788.1, NP_001352787.1	XP_012170859.1, XP_020721796.1, XP_012170857.1, XP_020721795.1, XP_012170861.1	XP_033186125.1, XP_033186126.1, XP_033186086.1	XP_017757764.1, XP_017757740.1		KAF3426873.1	XP_017791301.1	K0M31_009892-T1, K0M31_009891-T1, K0M31_009890-T1	KOX68352.1, KOX68351.1
N0.HOG0000022	OG0000003	n0									Edil_14398-mRNA, Edil_15675-mRNA, Edil_15197-mRNA, Edil_14702-mRNA, Edil_15664-mRNA, Edil_14911-mRNA, Edil_14936-mRNA, Edil_15103-mRNA, Edil_14482-mRNA, Edil_15674-mRNA, Edil_15027-mRNA, Edil_15337-mRNA, Edil_14514-mRNA, Edil_15535-mRNA, Edil_14572-mRNA, Edil_14055-mRNA, Edil_15815-mRNA, Edil_15052-mRNA, Edil_13307-mRNA, Edil_15563-mRNA, Edil_15498-mRNA, Edil_15230-mRNA, Edil_15817-mRNA, Edil_148…
N0.HOG0000023	OG0000004	n1	XP_016910453.1, XP_016910454.1	XP_006615193.1, XP_006615192.1	NP_001229898.1	XP_033301951.1, XP_033301950.1, XP_033302053.1, XP_033302044.1, XP_033301948.1, XP_033302054.1, XP_033302055.1, XP_033302046.1, XP_033301947.1, XP_033301944.1	XP_003484578.1, XP_033179318.1, XP_024226625.2, XP_012246636.1, XP_003493184.1, XP_033179319.1, XP_024226623.1, XP_033179321.1, XP_033179320.1, XP_033179322.1	XP_003393907.1, XP_003393999.1, XP_003393910.1, XP_003394000.1, XP_020722356.1, XP_020723889.1, XP_012175705.1, XP_012175707.1, XP_003393913.1	XP_033191683.1, XP_033191681.1, XP_033191776.1, XP_033191765.1, XP_033191777.1, XP_033191767.1, XP_033191678.1, XP_033191679.1, XP_033191677.1	XP_017759712.1, XP_017759730.1, XP_017759757.1			XP_017795969.1	K0M31_017751-T1	KOX73706.1
N0.HOG0000024	OG0000004	n52				XP_033301945.1	XP_033179317.1					KAF3424638.1, KAF3424635.1, KAF3424628.1, KAF3424626.1, KAF3424629.1, KAF3424634.1, KAF3424642.1, KAF3424633.1, KAF3424630.1, KAF3424632.1, KAF3424656.1, KAF3424646.1, KAF3424641.1, KAF3424643.1, KAF3424636.1, KAF3424637.1, KAF3424639.1	XP_017797057.1
N0.HOG0000025	OG0000004	n71	XP_016910459.1, XP_016910447.1, XP_016910448.1, XP_016910451.1, XP_016910285.2, XP_016913695.1, XP_016910427.1, XP_016913694.1, XP_016910423.1, XP_016910420.1	XP_031366086.1, XP_006615284.1, XP_006615233.1, XP_006615240.1, XP_006615242.1, XP_031366105.1, XP_006615239.1, XP_006615238.1, XP_006615237.1, XP_006615236.1, XP_006615243.1, XP_031366087.1	XP_026302131.1, XP_026294957.1, XP_006565964.1, XP_003250751.1, NP_001229902.1, XP_016773539.1, XP_003250750.1, XP_006565958.1, XP_026294766.1, XP_016773535.1, XP_006565886.1, XP_016773534.1, XP_006565953.2, XP_003250754.2	XP_033301941.1, XP_033302050.1	XP_024223600.2, XP_003489780.1	XP_003393918.1, XP_003394005.1	XP_033191771.1, XP_033191773.1	XP_017759759.1, XP_017759710.1, XP_017759709.1, XP_017759756.1, XP_017759744.1, XP_017759755.1		KAF3424645.1	XP_017795937.1	K0M31_017763-T1, K0M31_017759-T1	KOX73710.1, KOX73711.1
N0.HOG0000026	OG0000004	n126	XP_016903732.1, XP_028521976.1, XP_028522001.1, XP_028521984.1	XP_006615189.1, XP_031366103.1, XP_006615184.1, XP_031366104.1, XP_031366092.1	XP_001121864.2, XP_016773531.1, XP_016773532.1, XP_026294907.1, XP_026294903.1	XP_033302042.1, XP_033301949.1, XP_033302047.1, XP_033301943.1	XP_024226621.1, XP_012246637.1, XP_033174396.1, XP_024226619.1	XP_012175708.2, XP_012175700.1, XP_012175710.2	XP_033191763.1, XP_033191680.1, XP_033191768.1, XP_033191676.1	XP_017759752.1			XP_017795938.1, XP_017795939.1	K0M31_017748-T1, K0M31_017747-T1, K0M31_017753-T1, K0M31_017755-T1	KOX73708.1
N0.HOG0000027	OG0000005	n0									Edil_10696-mRNA			K0M31_010486-T1, K0M31_009551-T1, K0M31_011271-T1, K0M31_019882-T1, K0M31_003504-T1, K0M31_002357-T1, K0M31_010311-T1, K0M31_011232-T1, K0M31_012694-T1, K0M31_010970-T1	KOX77207.1, KOX80639.1, KOX80806.1, KOX77211.1, KOX69650.1, KOX68362.1, KOX77219.1, KOX78646.1, KOX78702.1, KOX70738.1, KOX72367.1, KOX68360.1, KOX79763.1, KOX68866.1, KOX70104.1, KOX80135.1, KOX81305.1, KOX74079.1, KOX69682.1, KOX76774.1, KOX70703.1, KOX76225.1, KOX73435.1, KOX75306.1, KOX72999.1, KOX68365.1, KOX73427.1, KOX78775.1, KOX74708.1, KOX78209.1, KOX71028.1, KOX72279.1, KOX69215.1, KOX…
N0.HOG0000028	OG0000006	n0									Edil_14636-mRNA, Edil_14446-mRNA, Edil_15435-mRNA, Edil_15248-mRNA, Edil_15720-mRNA, Edil_15099-mRNA, Edil_14941-mRNA, Edil_14303-mRNA, Edil_13934-mRNA, Edil_14856-mRNA, Edil_14695-mRNA, Edil_14991-mRNA, Edil_15692-mRNA, Edil_15171-mRNA, Edil_13928-mRNA, Edil_15669-mRNA, Edil_15177-mRNA, Edil_14453-mRNA, Edil_14490-mRNA, Edil_12922-mRNA, Edil_14768-mRNA, Edil_14782-mRNA, Edil_14989-mRNA, Edil_155…
N0.HOG0000029	OG0000007	n0	XP_016918046.1, XP_016918043.1, XP_016918044.1, XP_016918045.1	XP_031366281.1	XP_026300077.1, XP_026300076.1, XP_016770938.2, XP_016770937.2, XP_006565271.2, XP_006565270.3	XP_033308821.1, XP_033308819.1, XP_033317521.1, XP_033317520.1, XP_033302482.1, XP_033314450.1, XP_033302480.1, XP_033314451.1, XP_033302481.1, XP_033313785.1, XP_033317525.1, XP_033320115.1, XP_033317533.1, XP_033318436.1, XP_033317536.1, XP_033314388.1, XP_033314389.1, XP_033317528.1, XP_033317527.1, XP_033317522.1, XP_033317524.1, XP_033317523.1, XP_033316646.1, XP_033313295.1, XP_033307897.1,…	XP_033179620.1, XP_024221027.1, XP_024221026.1, XP_012242338.1, XP_012242339.1, XP_033177242.1, XP_033180822.1, XP_003485872.1, XP_024228369.1, XP_012248212.3, XP_012241117.1, XP_024228022.1, XP_024227941.1, XP_033180374.1, XP_033176628.1, XP_012241405.1, XP_033176626.1, XP_024220316.1, XP_003486201.1, XP_033174410.1, XP_033174409.1, XP_033179844.1	XP_020721699.1, XP_003402269.1, XP_012173842.1, XP_012175213.2, XP_020723844.1, XP_003403231.1, XP_012174003.2, XP_020723935.1, XP_012175509.2, XP_020723511.1, XP_020723849.1, XP_012175212.1, XP_012175505.2, XP_012175211.1, XP_012175487.2, XP_020723847.1, XP_012174533.1, XP_003402802.1, XP_020723568.1, XP_020723448.1, XP_020723449.1, XP_020723450.1, XP_020723451.1, XP_020723452.1, XP_003394733.1	XP_033190636.1, XP_033204475.1, XP_033204476.1, XP_033194899.1, XP_033194909.1, XP_033194900.1, XP_033194898.1, XP_033194894.1, XP_033194895.1, XP_033194893.1, XP_033204490.1, XP_033204489.1, XP_033204496.1, XP_033204494.1, XP_033199274.1, XP_033204488.1, XP_033204477.1, XP_033204495.1, XP_033204478.1, XP_033204479.1, XP_033194901.1, XP_033204529.1, XP_033204452.1, XP_033197687.1, XP_033197689.1,…	XP_017755704.1		KAF3422923.1, KAF3420504.1, KAF3420434.1, KAF3420436.1, KAF3422662.1, KAF3420503.1, KAF3422611.1, KAF3422771.1, KAF3422975.1, KAF3420502.1, KAF3422973.1, KAF3422664.1	XP_017787543.1	K0M31_015821-T1, K0M31_015795-T1, K0M31_012567-T1, K0M31_012569-T1, K0M31_015825-T1, K0M31_001872-T1, K0M31_012570-T4, K0M31_015789-T1, K0M31_015819-T1	KOX75132.1, KOX68693.1, KOX67597.1, KOX74747.1, KOX68699.1, KOX67262.1, KOX70665.1, KOX67245.1, KOX68698.1, KOX67581.1
N0.HOG0000030	OG0000008	n1	XP_028520322.1, XP_016905401.1, XP_016905179.1, XP_016922363.1, XP_016911573.1, XP_016905286.1, XP_028520452.1, XP_028520453.1	XP_031367347.1, XP_031367346.1, XP_006617783.1, XP_031367343.1, XP_006617787.1, XP_031367382.1, XP_031367341.1, XP_031367344.1, XP_031367380.1, XP_006617781.1		XP_033304275.1, XP_033304286.1, XP_033304269.1, XP_033304289.1	XP_033180811.1, XP_024228275.1		XP_033196319.1, XP_033196320.1, XP_033196327.1, XP_033196314.1, XP_033196330.1	XP_017756888.1, XP_017756879.1, XP_017756809.1, XP_017756883.1, XP_017756812.1, XP_017756813.1, XP_017756887.1, XP_017756810.1, XP_017756890.1	Edil_07199-mRNA, Edil_07234-mRNA, Edil_07208-mRNA, Edil_07205-mRNA, Edil_07209-mRNA, Edil_07187-mRNA, Edil_07210-mRNA, Edil_07207-mRNA, Edil_07200-mRNA, Edil_07189-mRNA, Edil_07202-mRNA, Edil_07191-mRNA, Edil_07193-mRNA, Edil_07195-mRNA, Edil_07201-mRNA, Edil_07203-mRNA, Edil_07188-mRNA, Edil_07194-mRNA, Edil_07204-mRNA, Edil_07192-mRNA	KAF3420618.1, KAF3420616.1, KAF3419765.1, KAF3427030.1, KAF3420622.1, KAF3420621.1	XP_017787394.1	K0M31_008838-T1, K0M31_008837-T1, K0M31_008836-T1, K0M31_008841-T1, K0M31_008831-T1, K0M31_008828-T1, K0M31_008829-T1, K0M31_008827-T1, K0M31_008832-T1, K0M31_008830-T1	KOX74697.1, KOX74698.1, KOX74695.1
N0.HOG0000031	OG0000008	n79	XP_016905061.1, XP_016905939.1	XP_006617791.1							Edil_07221-mRNA, Edil_07218-mRNA, Edil_07239-mRNA, Edil_07225-mRNA	KAF3427032.1		K0M31_008820-T1, K0M31_008821-T1, K0M31_008823-T1
N0.HOG0000032	OG0000008	n94					XP_024228367.1			XP_017756889.1	Edil_07238-mRNA	KAF3427036.1	XP_017799482.1	K0M31_008811-T1	KOX74703.1
N0.HOG0000033	OG0000008	n100		XP_031367337.1		XP_033304276.1	XP_012249618.1		XP_033196321.1	XP_017756817.1	Edil_07224-mRNA	KAF3427035.1	XP_017799481.1	K0M31_008812-T1
N0.HOG0000034	OG0000008	n109									Edil_07217-mRNA, Edil_07214-mRNA, Edil_07232-mRNA
N0.HOG0000035	OG0000008	n111	XP_016903970.1, XP_028520454.1	XP_006617798.1, XP_006617784.1, XP_031367340.1	XP_016769367.1	XP_033304290.1	XP_024228274.1	XP_012174232.1	XP_033196331.1	XP_017756814.1	Edil_07215-mRNA, Edil_07216-mRNA, Edil_07190-mRNA, Edil_07196-mRNA, Edil_07228-mRNA, Edil_07233-mRNA	KAF3427039.1, KAF3427031.1		K0M31_008810-T1, K0M31_008825-T1, K0M31_008824-T1	KOX74700.1
N0.HOG0000036	OG0000009	n0									Edil_15322-mRNA, Edil_15700-mRNA, Edil_14484-mRNA, Edil_14855-mRNA, Edil_14785-mRNA, Edil_15592-mRNA, Edil_15263-mRNA, Edil_15311-mRNA, Edil_14692-mRNA, Edil_15883-mRNA, Edil_14646-mRNA, Edil_14553-mRNA, Edil_14836-mRNA, Edil_12925-mRNA, Edil_14310-mRNA, Edil_15130-mRNA, Edil_15115-mRNA, Edil_14650-mRNA, Edil_15863-mRNA, Edil_15128-mRNA, Edil_14761-mRNA, Edil_14945-mRNA, Edil_14860-mRNA, Edil_151…
N0.HOG0000037	OG0000010	n0	XP_028522549.1, XP_028523517.1	XP_031365952.1	XP_016768908.1, XP_016768911.1, XP_016768906.1, XP_006569860.1, XP_016768907.1, XP_026297947.1, XP_006569857.1, XP_006569861.1, XP_006569859.1, XP_016768904.1, XP_016768905.1, XP_006569858.1, XP_006569863.1, XP_006569862.1	XP_033304124.1, XP_033304125.1, XP_033304128.1, XP_033304127.1, XP_033304126.1, XP_033304129.1, XP_033304132.1, XP_033304133.1, XP_033304135.1, XP_033304130.1, XP_033304136.1, XP_033304134.1, XP_033304137.1, XP_033304131.1, XP_033304139.1, XP_033304141.1, XP_033304140.1	XP_012243982.1, XP_033177992.1, XP_012243984.1, XP_033177993.1, XP_033178011.1, XP_024225120.1, XP_012243985.1, XP_012243983.1, XP_012243987.1, XP_033177994.1, XP_024225124.1, XP_024225121.1, XP_024225125.1, XP_024225123.1, XP_033177995.1, XP_024225122.1, XP_024225128.1, XP_024225127.1	XP_012166983.1, XP_020720183.1, XP_012166980.1, XP_012166982.1, XP_012166985.1, XP_012166989.1, XP_012166981.1, XP_012166984.1, XP_020720186.1, XP_020720187.1, XP_020720184.1, XP_020720188.1, XP_020720189.1, XP_020720185.1, XP_020720190.1, XP_020720191.1	XP_033196024.1, XP_033196025.1, XP_033196028.1, XP_033196027.1, XP_033196026.1, XP_033196029.1, XP_033196033.1, XP_033196035.1, XP_033196036.1, XP_033196031.1, XP_033196037.1, XP_033196034.1, XP_033196038.1, XP_033196032.1, XP_033196039.1, XP_033196042.1, XP_033196040.1	XP_017753630.1, XP_017753634.1, XP_017753633.1, XP_017753631.1, XP_017753638.1, XP_017753637.1, XP_017753639.1, XP_017753640.1, XP_017753641.1, XP_017753642.1, XP_017753636.1, XP_017753635.1	Edil_08272-mRNA, Edil_08273-mRNA	KAF3424004.1	XP_017790979.1, XP_017790982.1, XP_017790981.1, XP_017790980.1, XP_017790975.1, XP_017790974.1, XP_017790976.1, XP_017790977.1, XP_017790983.1, XP_017790984.1	K0M31_013436-T1	KOX75395.1, KOX75394.1
N0.HOG0000038	OG0000011	n4	XP_028525692.1	XP_031365041.1	XP_026300962.1	XP_033305593.1	XP_012250003.1	XP_003393379.1	XP_033204350.1	XP_017765620.1, XP_017758638.1, XP_017758637.1	Edil_08947-mRNA, Edil_08952-mRNA, Edil_08949-mRNA, Edil_08963-mRNA, Edil_08962-mRNA, Edil_08948-mRNA	KAF3430474.1, KAF3426864.1, KAF3430209.1, KAF3430502.1, KAF3430495.1	XP_017794737.1	K0M31_017000-T1	KOX69483.1, KOX69482.1, KOX71588.1, KOX71592.1, KOX71589.1
N0.HOG0000039	OG0000011	n31	XP_028525703.1, XP_028525702.1					XP_020723850.1				KAF3426861.1	XP_017794617.1		KOX71587.1
N0.HOG0000040	OG0000011	n36	XP_016922294.2, XP_016922293.1	XP_006613022.1, XP_006613025.1	XP_006562363.1, XP_392000.1	XP_033305594.1, XP_033305595.1, XP_033305596.1	XP_003486050.1, XP_033174303.1	XP_003393376.1, XP_003393377.1, XP_020718536.1, XP_003403396.2	XP_033204351.1, XP_033204354.1, XP_033204353.1	XP_017758640.1, XP_017758639.1	Edil_08971-mRNA, Edil_08967-mRNA, Edil_08972-mRNA	KAF3430505.1, KAF3430494.1, KAF3423036.1, KAF3430504.1, KAF3419754.1, KAF3430498.1, KAF3421875.1	XP_017794730.1, XP_017796733.1	K0M31_012835-T1, K0M31_012829-T1	KOX69478.1, KOX71593.1, KOX69484.1
N0.HOG0000041	OG0000011	n77	XP_016920775.1, XP_016920774.1	XP_006613027.2	XP_006562365.2	XP_033305597.1, XP_033305599.1	XP_003486048.3, XP_033174299.1	XP_003393388.3	XP_033204298.1, XP_033204299.1	XP_017757840.1, XP_017757841.1, XP_017765586.1	Edil_08593-mRNA, Edil_08592-mRNA, Edil_08594-mRNA, Edil_10984-mRNA, Edil_10985-mRNA, Edil_12681-mRNA	KAF3426311.1, KAF3428961.1	XP_017789192.1	K0M31_016990-T1	KOX71585.1
N0.HOG0000042	OG0000012	n3							XP_033198134.1	XP_017754218.1
N0.HOG0000043	OG0000012	n5					XP_012249878.2	XP_020724024.1			Edil_14415-mRNA
N0.HOG0000044	OG0000012	n12					XP_012244020.1								KOX73025.1
N0.HOG0000045	OG0000012	n14								XP_017765529.1, XP_017756490.1, XP_017762446.1			XP_017795072.1
N0.HOG0000046	OG0000012	n17				XP_033303816.1		XP_020721352.1	XP_033190357.1	XP_017759329.1, XP_017756226.1, XP_017762993.1, XP_017765344.1, XP_017765018.1, XP_017759643.1, XP_017752724.1, XP_017752718.1			XP_017795982.1
N0.HOG0000047	OG0000012	n28				XP_033318018.1	XP_012239601.3	XP_012173923.2	XP_033197255.1	XP_017765343.1			XP_017791302.1
N0.HOG0000048	OG0000012	n34		XP_031364431.1		XP_033317219.1				XP_017763517.1	Edil_14464-mRNA, Edil_08038-mRNA, Edil_15822-mRNA, Edil_14631-mRNA, Edil_13552-mRNA, Edil_12188-mRNA, Edil_14182-mRNA, Edil_13513-mRNA, Edil_15214-mRNA	KAF3428185.1, KAF3423654.1			KOX71828.1, KOX81122.1
N0.HOG0000049	OG0000012	n50									Edil_13553-mRNA		XP_017790287.1
N0.HOG0000050	OG0000012	n51								XP_017762744.1	Edil_14079-mRNA		XP_017792101.1
N0.HOG0000051	OG0000012	n53							XP_033204528.1		Edil_14463-mRNA, Edil_14185-mRNA	KAF3426717.1, KAF3420433.1
N0.HOG0000052	OG0000012	n58						XP_020723505.1, XP_020723504.1, XP_020723503.1, XP_020723502.1, XP_020723510.1, XP_020723506.1, XP_020723507.1, XP_020723508.1, XP_020723509.1
N0.HOG0000053	OG0000012	n69			XP_006572180.1		XP_033174858.1				Edil_14929-mRNA, Edil_14858-mRNA	KAF3426011.1	XP_017792764.1		KOX68710.1
N0.HOG0000054	OG0000012	n75					XP_033175520.1		XP_033197683.1, XP_033200414.1	XP_017763966.1	Edil_14175-mRNA, Edil_13001-mRNA	KAF3421787.1, KAF3421678.1	XP_017795920.1
N0.HOG0000055	OG0000012	n83				XP_033305547.1, XP_033305550.1, XP_033305549.1	XP_024222934.1, XP_003488977.1, XP_012240261.1, XP_033176273.1, XP_024222936.1, XP_024222937.1, XP_024222935.1		XP_033200067.1, XP_033200066.1, XP_033200065.1
N0.HOG0000056	OG0000013	n0	XP_016922939.1, XP_016913160.1, XP_028522815.1, XP_028519910.1, XP_016922944.1, XP_016903989.1, XP_028524203.1, XP_016917689.1, XP_016922948.1, XP_028520310.1, XP_016922929.1, XP_028522105.1, XP_016914987.1, XP_016910862.1	XP_031367553.1, XP_031367568.1, XP_031367549.1, XP_031367547.1, XP_031370440.1, XP_006624547.1, XP_031370441.1, XP_031367569.1, XP_031364097.1, XP_031367552.1, XP_006621197.1, XP_031370386.1, XP_031370704.1	NP_001314879.1, XP_026294949.1, XP_016766484.1, XP_026301740.1, XP_006571977.2, XP_016766491.1, XP_026297763.1, XP_026300513.1, XP_026294837.1	XP_033302484.1, XP_033314113.1, XP_033317101.1, XP_033317093.1, XP_033315194.1, XP_033317429.1, XP_033309303.1, XP_033314115.1, XP_033298173.1, XP_033298176.1	XP_033177290.1, XP_024224207.1, XP_033176584.1, XP_033176949.1, XP_033176948.1, XP_003487614.3, XP_003487314.1, XP_033175208.1	XP_012164723.2, XP_020719146.1, XP_020719100.1, XP_003403225.1, XP_012173473.1, XP_012173466.1, XP_020723333.1, XP_003397834.1, XP_020720441.1	XP_033202013.1, XP_033194910.1, XP_033206612.1, XP_033206987.1, XP_033205977.1, XP_033199957.1, XP_033192553.1, XP_033202012.1, XP_033202014.1	XP_017753024.1, XP_017760964.1, XP_017760967.1, XP_017760966.1, XP_017758952.1, XP_017765413.1, XP_017765356.1, XP_017759157.1, XP_017760963.1	Edil_10413-mRNA	KAF3430057.1	XP_017799435.1	K0M31_002125-T1, K0M31_002123-T1	KOX68121.1, KOX78109.1, KOX78108.1, KOX81044.1, KOX68122.1, KOX67241.1
N0.HOG0000057	OG0000014	n1	XP_016914958.1	XP_006615140.2	NP_001229915.1	XP_033314044.1	XP_033180578.1	XP_012169049.1	XP_033189987.1	XP_017754777.1		KAF3420100.1	XP_017795546.1		KOX67782.1
N0.HOG0000058	OG0000014	n11	XP_016914582.1, XP_028523186.1, XP_016914937.1, XP_028523159.1, XP_028523218.1, XP_028523189.1, XP_028523187.1, XP_016914595.1	XP_031366029.1, XP_031366025.1, XP_031366034.1, XP_031366032.1	XP_026299613.1, XP_016770788.1, NP_001229914.1, XP_016770780.1	XP_033314030.1, XP_033314024.1, XP_033314060.1, XP_033314056.1, XP_033314031.1, XP_033314058.1, XP_033314028.1, XP_033314057.1, XP_033314029.1, XP_033314019.1, XP_033314061.1	XP_033180116.1, XP_003494705.1, XP_024227876.1, XP_033180114.1, XP_033180117.1, XP_033180572.1, XP_033180583.1, XP_003485570.2, XP_024228085.1, XP_033180115.1, XP_024227825.1, XP_033180382.1, XP_033177699.1	XP_020721239.1, XP_020721191.1, XP_012175294.2, XP_012169044.2, XP_012169504.1, XP_020721190.1, XP_020721189.1, XP_012169499.2, XP_020721192.1	XP_033190328.1, XP_033189873.1, XP_033190332.1, XP_033190334.1, XP_033190329.1, XP_033190331.1, XP_033190330.1, XP_033189874.1, XP_033189867.1, XP_033190327.1	XP_017754773.1, XP_017754793.1, XP_017754795.1, XP_017754778.1, XP_017754772.1, XP_017754775.1, XP_017754776.1	Edil_10282-mRNA	KAF3419823.1, KAF3426725.1, KAF3419836.1, KAF3426726.1, KAF3420101.1	XP_017795547.1, XP_017795548.1	K0M31_005573-T1, K0M31_005574-T1	KOX75138.1, KOX76482.1
N0.HOG0000059	OG0000015	n1	XP_016905411.1			XP_033318480.1, XP_033316578.1, XP_033313507.1, XP_033318510.1, XP_033314574.1		XP_012175230.1	XP_033204622.1	XP_017765120.1	Edil_13007-mRNA, Edil_14452-mRNA		XP_017796984.1, XP_017797536.1, XP_017792100.1, XP_017795695.1, XP_017797004.1, XP_017794325.1, XP_017792102.1, XP_017796388.1, XP_017796988.1, XP_017796209.1, XP_017796351.1, XP_017796995.1, XP_017793544.1, XP_017797538.1, XP_017796726.1, XP_017796989.1, XP_017797015.1, XP_017796820.1	K0M31_015993-T1
N0.HOG0000060	OG0000015	n31				XP_033318736.1, XP_033313788.1	XP_024227824.1	XP_012174418.1	XP_033199976.1, XP_033199971.1
N0.HOG0000061	OG0000015	n45											XP_017796961.1, XP_017797535.1, XP_017788506.1, XP_017797013.1, XP_017791904.1, XP_017796554.1, XP_017788509.1, XP_017797028.1, XP_017794620.1, XP_017794319.1, XP_017797043.1, XP_017796727.1
N0.HOG0000062	OG0000015	n57								XP_017765119.1			XP_017791629.1, XP_017797095.1, XP_017792099.1, XP_017795696.1, XP_017797059.1
N0.HOG0000063	OG0000015	n62								XP_017765285.1			XP_017797064.1, XP_017791907.1, XP_017791919.1, XP_017796350.1, XP_017792952.1, XP_017796734.1, XP_017797012.1, XP_017797005.1, XP_017797054.1, XP_017792759.1, XP_017797014.1, XP_017797129.1
N0.HOG0000064	OG0000015	n74								XP_017763967.1			XP_017795386.1, XP_017796956.1, XP_017797085.1, XP_017796821.1, XP_017797138.1
N0.HOG0000065	OG0000015	n79											XP_017795923.1, XP_017797537.1, XP_017797032.1, XP_017793555.1, XP_017791908.1, XP_017791920.1, XP_017795384.1
N0.HOG0000066	OG0000015	n85				XP_033313782.1		XP_012174900.1, XP_012174527.1
N0.HOG0000067	OG0000016	n6				XP_033313360.1, XP_033319032.1	XP_033178751.1, XP_024223753.1, XP_033178873.1, XP_033179641.1	XP_020721322.1	XP_033199850.1, XP_033198640.1				XP_017795845.1		KOX69489.1
N0.HOG0000068	OG0000016	n16				XP_033315837.1	XP_024223803.1, XP_012245655.1, XP_024222861.1	XP_012174238.1, XP_020718269.1		XP_017757950.1, XP_017767290.1, XP_017760652.1			XP_017795065.1, XP_017788510.1		KOX69488.1
N0.HOG0000069	OG0000016	n28								XP_017757949.1			XP_017795064.1		KOX75159.1
N0.HOG0000070	OG0000016	n30				XP_033314514.1, XP_033301936.1, XP_033298750.1, XP_033315020.1, XP_033303744.1, XP_033314063.1, XP_033308353.1, XP_033306710.1, XP_033305072.1, XP_033304328.1	XP_033175469.1, XP_033180113.1, XP_024225369.1, XP_033175468.1, XP_012241120.1, XP_012246753.1, XP_012243370.1, XP_033178067.1, XP_033179418.1, XP_033178066.1, XP_024224668.1	XP_012169529.1, XP_012164483.1, XP_012173836.1, XP_012167354.1, XP_012164725.1, XP_012175502.1, XP_012174865.1, XP_020721728.1, XP_012174498.1, XP_020723524.1, XP_020723525.1	XP_033192725.1, XP_033195568.1, XP_033191626.1, XP_033191408.1, XP_033194823.1, XP_033201375.1, XP_033199451.1, XP_033190326.1, XP_033203572.1		Edil_14450-mRNA, Edil_14522-mRNA, Edil_15071-mRNA, Edil_12500-mRNA		XP_017791910.1	K0M31_010984-T1, K0M31_002640-T1, K0M31_010983-T1, K0M31_014710-T1, K0M31_016078-T1, K0M31_007089-T1, K0M31_007119-T1, K0M31_016696-T1, K0M31_007064-T1	KOX75839.1, KOX75774.1, KOX74412.1
N0.HOG0000071	OG0000017	n0				XP_033316648.1, XP_033307825.1, XP_033313389.1, XP_033302487.1, XP_033313431.1, XP_033313201.1, XP_033313778.1, XP_033305886.1, XP_033317534.1, XP_033301231.1, XP_033313052.1, XP_033317507.1, XP_033314486.1, XP_033317684.1, XP_033318549.1, XP_033318739.1, XP_033317612.1, XP_033311990.1, XP_033304770.1, XP_033313679.1, XP_033317428.1, XP_033313202.1, XP_033317486.1, XP_033314667.1	XP_033178760.1, XP_024223435.1, XP_012248262.1, XP_012248790.1, XP_012238218.1, XP_012240119.1, XP_012247780.1, XP_033175434.1	XP_012175491.1, XP_012173831.1, XP_012171920.1, XP_012169517.1, XP_020723949.1, XP_020723189.1, XP_012171921.1, XP_012175480.1	XP_033197672.1, XP_033199268.1, XP_033203056.1, XP_033202692.1, XP_033204342.1, XP_033199450.1, XP_033194904.1, XP_033199244.1, XP_033199715.1, XP_033200957.1, XP_033199273.1, XP_033204518.1, XP_033204115.1, XP_033200110.1, XP_033182951.1, XP_033204521.1, XP_033199998.1, XP_033200950.1, XP_033203180.1, XP_033204294.1, XP_033188907.1, XP_033199958.1, XP_033199243.1, XP_033192708.1, XP_033204522.1	XP_017762235.1, XP_017756504.1	Edil_14505-mRNA, Edil_14536-mRNA, Edil_13018-mRNA, Edil_14173-mRNA, Edil_12831-mRNA, Edil_14136-mRNA		XP_017793816.1	K0M31_012034-T1, K0M31_001848-T1	KOX75835.1
N0.HOG0000072	OG0000018	n0	XP_016910323.1, XP_016910305.1, XP_016910324.2, XP_016910327.1, XP_016910313.1, XP_016910301.1, XP_016910320.1, XP_016910326.1, XP_016910316.1, XP_016910325.1, XP_016910322.1, XP_016910317.2, XP_016910333.2	XP_006615212.1, XP_031366094.1, XP_031366112.1, XP_031366113.1, XP_031366097.1, XP_031366116.1, XP_006615209.1, XP_006615208.1, XP_006615207.1, XP_006615210.1, XP_031366108.1, XP_031366109.1	NP_001229888.1, XP_006565943.1, XP_006565941.2, NP_001229887.1, XP_026302134.1, XP_026302135.1, XP_016773520.1, NP_001229890.1, NP_001229891.1, NP_001229892.1, XP_006565945.1, NP_001229889.1, XP_003250767.2, XP_026294956.1	XP_033301957.1, XP_033301956.1, XP_033302009.1, XP_033301955.1, XP_033301954.1, XP_033302010.1	XP_012249963.2, XP_033174438.1, XP_033174434.1, XP_033174383.1, XP_033174387.1, XP_024220341.1	XP_020722314.1, XP_020722318.1, XP_003393901.1, XP_020723992.1, XP_020723938.1	XP_033191688.1, XP_033191687.1, XP_033191744.1, XP_033191686.1, XP_033191685.1, XP_033191745.1	XP_017759719.1, XP_017759718.1, XP_017759717.1			XP_017795928.1	K0M31_017724-T1, K0M31_017727-T1, K0M31_017725-T1	KOX73692.1, KOX73693.1, KOX73695.1, KOX73696.1, KOX73697.1, KOX67234.1
N0.HOG0000073	OG0000019	n3		XP_006608097.1, XP_006608098.1, XP_006608099.1, XP_006608102.1	XP_006567717.1, XP_006567718.1, XP_006567719.1, XP_006567720.1								XP_017788674.1		KOX70996.1
N0.HOG0000074	OG0000019	n12	XP_016912150.1	XP_006608106.1, XP_006608105.1, XP_006608100.1, XP_006608103.1	XP_006567725.1, XP_006567721.1, XP_006567722.1								XP_017788677.1
N0.HOG0000075	OG0000019	n20		XP_006608107.1, XP_031366493.1, XP_006608104.1, XP_006608101.1	XP_006567726.1, XP_006567723.1, XP_394588.4, XP_016767758.1								XP_017788673.1, XP_017788676.1, XP_017788675.1
N0.HOG0000076	OG0000019	n30				XP_033299739.1, XP_033299742.1, XP_033299734.1, XP_033299737.1, XP_033299736.1, XP_033299738.1, XP_033299733.1, XP_033299741.1, XP_033299740.1	XP_012246026.1, XP_012246025.1, XP_024226349.1, XP_024226351.1, XP_024226350.1, XP_024226348.1, XP_003492761.1, XP_024226353.1, XP_024226352.1	XP_012163966.1, XP_012163963.1, XP_012163964.1, XP_012163965.1, XP_020718597.1, XP_020718600.1, XP_020718598.1, XP_020718601.1, XP_020718599.1	XP_033191523.1, XP_033191526.1, XP_033191518.1, XP_033191517.1, XP_033191520.1, XP_033191519.1, XP_033191522.1, XP_033191525.1, XP_033191524.1	XP_017761380.1, XP_017761379.1, XP_017761377.1, XP_017761382.1, XP_017761381.1, XP_017761378.1	Edil_02494-mRNA	KAF3423092.1		K0M31_014545-T1
N0.HOG0000077	OG0000020	n1				XP_033314583.1, XP_033314505.1, XP_033306752.1, XP_033317230.1, XP_033314558.1, XP_033317601.1, XP_033317294.1, XP_033298742.1, XP_033305664.1, XP_033310783.1	XP_033180022.1, XP_033179299.1, XP_012240155.1, XP_012245613.2, XP_024226534.1, XP_012248846.1, XP_024225197.1, XP_033179604.1, XP_033179288.1	XP_012167645.1, XP_020723248.1, XP_012171988.1, XP_020723728.1, XP_012174214.1	XP_033204547.1, XP_033204786.1, XP_033204715.1, XP_033204408.1, XP_033199164.1, XP_033199457.1, XP_033204761.1, XP_033204630.1, XP_033204772.1, XP_033204769.1, XP_033204768.1, XP_033202468.1, XP_033200808.1, XP_033199980.1, XP_033200111.1, XP_033204549.1, XP_033199833.1, XP_033204659.1, XP_033204689.1, XP_033200821.1, XP_033204683.1, XP_033199899.1, XP_033204711.1, XP_033200253.1, XP_033204615.1,…	XP_017765495.1, XP_017763841.1	Edil_15089-mRNA				KOX68151.1
N0.HOG0000078	OG0000020	n59					XP_012237643.1		XP_033195563.1				XP_017796728.1
N0.HOG0000079	OG0000020	n65											XP_017797006.1, XP_017797074.1, XP_017794490.1, XP_017788507.1, XP_017792950.1		KOX67573.1
N0.HOG0000080	OG0000020	n70											XP_017791905.1		KOX76030.1
N0.HOG0000081	OG0000021	n0	XP_016917763.1	XP_006613363.1	XP_003250092.1	XP_033317440.1, XP_033317795.1, XP_033317801.1, XP_033318344.1, XP_033318730.1, XP_033317450.1, XP_033314563.1, XP_033318537.1, XP_033314595.1, XP_033318542.1, XP_033318544.1, XP_033314593.1, XP_033317747.1, XP_033318469.1, XP_033318222.1, XP_033317787.1, XP_033315440.1, XP_033314686.1, XP_033305749.1	XP_033176627.1	XP_003396112.1	XP_033199883.1, XP_033204602.1, XP_033204584.1, XP_033200217.1, XP_033203989.1, XP_033199639.1, XP_033200800.1, XP_033200677.1, XP_033203126.1, XP_033203133.1, XP_033202471.1, XP_033200246.1, XP_033203132.1, XP_033200876.1, XP_033200060.1, XP_033204697.1, XP_033201447.1, XP_033200204.1, XP_033202676.1, XP_033200344.1, XP_033200280.1, XP_033199967.1, XP_033202507.1, XP_033204651.1, XP_033200202.1,…	XP_017760182.1	Edil_10172-mRNA	KAF3426689.1	XP_017789167.1	K0M31_018138-T1	KOX77745.1
N0.HOG0000082	OG0000022	n0	XP_016910445.1, XP_016910417.1, XP_016910443.1, XP_016910390.1, XP_016910440.1, XP_016910433.1, XP_028522053.1, XP_016910428.1, XP_016910386.1	XP_006615223.1, XP_031366070.1, XP_031366071.1, XP_006615217.2, XP_006615219.2	NP_001229909.1, XP_006565883.2, XP_026294765.1, NP_001229911.1, XP_006565970.2, XP_016773528.1, XP_016773537.1	XP_033302039.1, XP_033302286.1, XP_033302287.1, XP_033302284.1, XP_033302283.1, XP_033301938.1, XP_033301937.1, XP_033301971.1	XP_012241397.1, XP_033176750.1, XP_012241388.1, XP_024223598.1, XP_024223601.1, XP_024223603.1, XP_012241395.1	XP_012175716.1, XP_012175715.1, XP_012175714.1, XP_012175608.1, XP_020722961.1, XP_012175713.1, XP_012175717.1, XP_012175609.1	XP_033191762.1, XP_033191858.1, XP_033191860.1, XP_033191856.1, XP_033191861.1, XP_033191671.1, XP_033191627.1, XP_033191737.1	XP_017759703.1, XP_017759702.1, XP_017759734.1		KAF3424655.1, KAF3424654.1	XP_017795970.1	K0M31_017772-T1, K0M31_017768-T1, K0M31_017775-T1, K0M31_017773-T1, K0M31_017771-T1, K0M31_017766-T1	KOX73714.1, KOX73707.1, KOX73713.1, KOX73715.1, KOX73718.1
N0.HOG0000083	OG0000023	n0	XP_028520961.1, XP_028520962.1, XP_028520963.1, XP_016910795.1, XP_028522099.1, XP_016910796.1, XP_016910797.1, XP_028525562.1, XP_028522098.1, XP_028522104.1	XP_031371312.1, XP_031371315.1, XP_031371314.1, XP_006610293.1, XP_031369707.1, XP_031369706.1, XP_031369710.1, XP_006622866.1, XP_006622864.2	XP_026296278.1, XP_026296277.1, XP_026296275.1, XP_006562033.1, XP_006562027.2, XP_026296276.1, XP_016767059.1, XP_026300571.1, XP_026300304.1, XP_026300504.1, XP_026300418.1, XP_026300431.1, XP_026300491.1, XP_026300464.1, XP_026300465.1, XP_016772777.2	XP_033316750.1, XP_033316748.1, XP_033316746.1, XP_033316745.1, XP_033316744.1, XP_033316749.1	XP_033175174.1, XP_033180431.1, XP_033175165.1, XP_033180443.1, XP_033180313.1, XP_033174294.1, XP_024227929.1, XP_024221443.1	XP_020718527.1, XP_020718526.1, XP_020718521.1, XP_020718522.1, XP_020718529.1, XP_020718528.1, XP_020718524.1, XP_020718520.1	XP_033204170.1, XP_033204172.1, XP_033204168.1, XP_033204166.1, XP_033204167.1, XP_033204173.1	XP_017759129.1	Edil_10749-mRNA	KAF3423013.1, KAF3419832.1, KAF3425743.1
N0.HOG0000084	OG0000024	n1	XP_016904174.1	XP_031371294.1	XP_001120948.1	XP_033304746.1	XP_024227565.1	XP_003401503.2	XP_033203268.1	XP_017766951.1, XP_017766917.1		KAF3426619.1, KAF3426618.1, KAF3426620.1	XP_017795358.1, XP_017795359.1, XP_017795357.1, XP_017795360.1	K0M31_001604-T1	KOX69193.1
N0.HOG0000085	OG0000024	n18	XP_016904190.1, XP_028520061.1, XP_028520062.1, XP_016904169.1	XP_006610191.1, XP_031371286.1, XP_006610221.2, XP_031371297.1, XP_031371296.1, XP_031371292.1, XP_031371287.1	XP_003249278.2, XP_026300256.1, XP_026300228.1	XP_033304749.1, XP_033304769.1, XP_033304767.1	XP_003484833.2, XP_033175944.1, XP_003494289.1, XP_033180133.1, XP_024228023.1	XP_003402395.2, XP_020722449.1, XP_020722451.1, XP_020722450.1	XP_033203270.1, XP_033203407.1, XP_033203273.1, XP_033203181.1, XP_033203186.1, XP_033203189.1, XP_033203183.1	XP_017766918.1, XP_017766931.1, XP_017766930.1, XP_017766938.1, XP_017766937.1, XP_017766920.1		KAF3426621.1, KAF3426625.1, KAF3426624.1	XP_017796297.1, XP_017795355.1	K0M31_001605-T1, K0M31_001618-T1, K0M31_001614-T1	KOX80308.1, KOX69022.1
N0.HOG0000086	OG0000025	n0	XP_016906614.1, XP_016906613.1, XP_016906615.1, XP_016906612.1	XP_006611993.1, XP_006611992.1, XP_031364528.1, XP_031364529.1	XP_026295363.1, XP_026295366.1, XP_026295369.1, XP_026295340.1, XP_026295361.1, XP_026295362.1, XP_026295342.1, XP_026295341.1, XP_026295368.1, XP_026295353.1, XP_026295371.1, XP_026295352.1, XP_026295355.1, XP_026295345.1, XP_026295364.1, XP_026295344.1, XP_026295354.1, XP_026295359.1, XP_026295336.1, XP_026295357.1, XP_026295347.1, XP_026295346.1, XP_026295338.1, XP_026295370.1, XP_026295339.1,…	XP_033307328.1, XP_033307329.1, XP_033307327.1	XP_012243938.1, XP_033177966.1, XP_033177965.1	XP_012168379.1, XP_003398577.1	XP_033193473.1, XP_033193475.1, XP_033193474.1	XP_017764768.1	Edil_09534-mRNA	KAF3421885.1	XP_017790433.1	K0M31_004167-T1	KOX67826.1
N0.HOG0000087	OG0000026	n0	XP_016916675.1, XP_016916684.1, XP_016916647.1, XP_028523655.1, XP_016916657.1, XP_016916666.1	XP_031366900.1	XP_026301347.1, XP_006563637.2, XP_006563638.2, XP_006563639.2, XP_006563640.2, XP_006563636.2	XP_033308129.1, XP_033308126.1, XP_033308127.1, XP_033308124.1, XP_033308125.1, XP_033308128.1, XP_033308123.1	XP_012237107.1, XP_012237108.1, XP_012237111.1, XP_012237102.1, XP_033174938.1, XP_033174937.1, XP_033174935.1, XP_012237103.1, XP_024221190.1, XP_024221193.1, XP_003486985.1	XP_020722655.1, XP_020722659.1, XP_020722660.1, XP_012172117.1, XP_020722658.1, XP_012172120.1, XP_012172122.1, XP_020722661.1, XP_012172124.1, XP_012172126.1, XP_012172128.1, XP_020722657.1, XP_012172118.1, XP_020722653.1, XP_003401196.1, XP_012172123.1, XP_012172132.1, XP_012172130.1, XP_012172129.1, XP_012172131.1, XP_020722656.1	XP_033206132.1, XP_033206128.1, XP_033206126.1, XP_033206129.1, XP_033206130.1, XP_033206131.1, XP_033206127.1	XP_017765251.1, XP_017765250.1, XP_017765252.1	Edil_07700-mRNA	KAF3429753.1	XP_017796603.1	K0M31_009012-T2	KOX79732.1
N0.HOG0000088	OG0000027	n0	XP_028520016.1, XP_028520015.1, XP_016904046.1, XP_016904042.1, XP_016904047.1, XP_028520014.1	XP_006607476.1, XP_006607477.1, XP_006607474.1, XP_006607475.1	XP_026297893.1, XP_026297892.1, XP_026297895.1, XP_026297894.1, XP_026297896.1	XP_033316050.1, XP_033316057.1, XP_033316058.1, XP_033316059.1, XP_033316054.1, XP_033316055.1, XP_033316060.1, XP_033316061.1, XP_033316056.1, XP_033316053.1, XP_033316051.1, XP_033316049.1	XP_033176458.1, XP_033176457.1, XP_033176464.1, XP_033176462.1, XP_033176459.1, XP_033176460.1, XP_033176463.1	XP_020723800.1, XP_012175018.1, XP_012175019.1, XP_012175020.1, XP_012175021.1, XP_012175023.1, XP_012175024.1, XP_012175026.1, XP_012175027.1, XP_020723799.1, XP_020723798.1	XP_033198232.1, XP_033198219.1, XP_033198227.1, XP_033198223.1, XP_033198224.1, XP_033198221.1, XP_033198222.1, XP_033198225.1, XP_033198226.1, XP_033198229.1, XP_033198228.1, XP_033198218.1, XP_033198230.1	XP_017763642.1	Edil_08762-mRNA, Edil_08760-mRNA	KAF3427368.1	XP_017791249.1	K0M31_008086-T1	KOX72009.1
N0.HOG0000089	OG0000028	n0									Edil_15355-mRNA, Edil_14333-mRNA, Edil_15005-mRNA, Edil_15708-mRNA, Edil_13709-mRNA, Edil_15481-mRNA, Edil_12848-mRNA, Edil_14058-mRNA, Edil_15725-mRNA, Edil_15506-mRNA, Edil_14177-mRNA, Edil_15827-mRNA, Edil_15791-mRNA, Edil_14288-mRNA, Edil_15228-mRNA, Edil_15150-mRNA, Edil_14748-mRNA, Edil_13411-mRNA, Edil_15073-mRNA, Edil_15485-mRNA, Edil_14830-mRNA, Edil_15512-mRNA, Edil_14191-mRNA, Edil_154…
N0.HOG0000090	OG0000029	n3	XP_016916625.1, XP_016916623.1, XP_016916624.1	XP_006616689.1, XP_006616690.1, XP_006616691.1	XP_006563135.1, XP_006563134.1	XP_033309905.1, XP_033309693.1, XP_033309774.1	XP_003485156.1, XP_012244001.1, XP_024225371.1, XP_024225373.1	XP_003400772.1, XP_003400767.1, XP_003400771.1	XP_033187208.1, XP_033187210.1, XP_033187209.1	XP_017760618.1, XP_017760617.1	Edil_12187-mRNA		XP_017797793.1	K0M31_019579-T1
N0.HOG0000091	OG0000029	n28			XP_624499.1		XP_012244013.1			XP_017760616.1			XP_017797795.1
N0.HOG0000092	OG0000029	n35	XP_016921507.1, XP_016921426.1	XP_006621110.1, XP_006618073.1		XP_033310138.1, XP_033310137.1	XP_003489849.1, XP_033176790.1, XP_003489853.1	XP_020718381.1, XP_003392965.1	XP_033188041.1	XP_017754146.1, XP_017764545.1, XP_017764546.1	Edil_03812-mRNA		XP_017795688.1
N0.HOG0000093	OG0000029	n53		XP_031368961.1	XP_003251619.1, XP_006570899.1	XP_033311495.1	XP_003492166.1	XP_003392969.1	XP_033206472.1, XP_033206487.1			KAF3420906.1	XP_017799274.1
N0.HOG0000094	OG0000029	n62			XP_001120132.1								XP_017799299.1
N0.HOG0000095	OG0000030	n0	XP_016910495.1											K0M31_008287-T1, K0M31_009543-T1, K0M31_002076-T1, K0M31_015485-T1, K0M31_002959-T1, K0M31_018687-T1, K0M31_000531-T1	KOX73428.1, KOX78886.1, KOX67669.1, KOX79633.1, KOX71914.1, KOX72114.1, KOX78874.1, KOX78210.1, KOX70810.1, KOX73908.1, KOX73962.1, KOX73913.1, KOX73219.1, KOX71900.1, KOX73217.1, KOX70809.1, KOX67466.1, KOX70217.1, KOX76125.1, KOX71697.1, KOX81170.1, KOX81303.1, KOX74081.1, KOX77125.1, KOX73179.1, KOX80403.1, KOX73214.1, KOX71913.1, KOX73470.1, KOX73494.1, KOX78008.1, KOX75902.1, KOX78729.1, KOX…
N0.HOG0000096	OG0000031	n0	XP_028525694.1, XP_016922312.1	XP_031366745.1	XP_006562374.2, XP_623823.2	XP_033301617.1, XP_033300893.1, XP_033299679.1, XP_033302488.1, XP_033302483.1, XP_033301630.1, XP_033302477.1, XP_033302878.1, XP_033302497.1, XP_033302457.1, XP_033302443.1, XP_033299649.1, XP_033299657.1	XP_033180320.1, XP_012248745.1, XP_033180319.1, XP_024227797.1, XP_033180317.1, XP_033180315.1, XP_033180312.1, XP_012246755.1, XP_012241414.3	XP_003400517.1, XP_012171398.1, XP_012171402.1, XP_012171396.1, XP_012171404.1, XP_012174839.1, XP_012175504.1, XP_003400519.2, XP_012171459.1, XP_003400520.2, XP_003400550.1, XP_003402519.3	XP_033187201.1, XP_033186475.1, XP_033186976.1, XP_033186471.1, XP_033186465.1, XP_033186466.1, XP_033186467.1, XP_033186468.1, XP_033186459.1, XP_033186474.1, XP_033186472.1, XP_033186473.1, XP_033187069.1, XP_033187070.1	XP_017755480.1	Edil_05865-mRNA	KAF3423466.1, KAF3419793.1	XP_017794652.1	K0M31_019190-T1, K0M31_006653-T1, K0M31_001913-T1	KOX79494.1, KOX81112.1
N0.HOG0000097	OG0000032	n0				XP_033317852.1, XP_033298747.1, XP_033313501.1, XP_033314520.1, XP_033314521.1, XP_033316639.1, XP_033297926.1, XP_033318122.1, XP_033298433.1, XP_033315822.1, XP_033317277.1, XP_033313668.1, XP_033305254.1, XP_033314621.1, XP_033307894.1, XP_033314572.1, XP_033314391.1, XP_033314591.1, XP_033300355.1, XP_033317445.1	XP_012244475.1	XP_012171986.1, XP_012174538.1, XP_012176290.1	XP_033200180.1, XP_033199959.1, XP_033204681.1, XP_033204691.1, XP_033203624.1, XP_033204617.1, XP_033203625.1, XP_033204578.1, XP_033204712.1, XP_033204776.1, XP_033200803.1, XP_033203623.1, XP_033202464.1, XP_033199484.1, XP_033200811.1, XP_033203617.1, XP_033204706.1, XP_033204692.1, XP_033199960.1, XP_033200819.1, XP_033195966.1, XP_033204888.1, XP_033191538.1, XP_033191535.1, XP_033204638.1,…	XP_017762647.1, XP_017762444.1	Edil_12993-mRNA
N0.HOG0000098	OG0000033	n0				XP_033318175.1, XP_033310886.1, XP_033310887.1, XP_033312397.1, XP_033310089.1, XP_033317543.1, XP_033314847.1, XP_033313665.1, XP_033314844.1, XP_033312555.1, XP_033305519.1, XP_033314575.1, XP_033307899.1, XP_033306705.1, XP_033311953.1, XP_033318481.1, XP_033314845.1, XP_033318470.1, XP_033314636.1, XP_033314846.1, XP_033314851.1, XP_033307207.1, XP_033314849.1, XP_033318531.1, XP_033314850.1,…	XP_033176772.1, XP_012241119.1, XP_033176630.1	XP_012171989.1, XP_012174697.1, XP_012173833.1, XP_012173746.1, XP_020723306.1	XP_033199420.1, XP_033188908.1, XP_033199887.1, XP_033200251.1, XP_033199537.1, XP_033200783.1, XP_033199245.1, XP_033199481.1, XP_033192783.1, XP_033195224.1, XP_033195817.1, XP_033197233.1, XP_033198652.1, XP_033195291.1, XP_033188906.1, XP_033195295.1, XP_033195292.1, XP_033194585.1, XP_033195294.1, XP_033198678.1, XP_033188905.1, XP_033188909.1, XP_033191387.1, XP_033195223.1, XP_033198677.1,…	XP_017754682.1
N0.HOG0000099	OG0000034	n0	XP_016903862.1, XP_016903866.1, XP_016903867.1, XP_028519963.1	XP_006613548.1, XP_006613550.1, XP_006613547.1, XP_031365307.1	XP_016773596.1, XP_016773602.1, XP_016773600.1, XP_016773599.1, XP_016773603.1, XP_016773604.1, XP_016773598.1	XP_033305436.1, XP_033305438.1, XP_033305437.1, XP_033305428.1, XP_033305426.1, XP_033305431.1, XP_033305432.1, XP_033305429.1, XP_033305430.1, XP_033305433.1, XP_033305434.1, XP_033305427.1, XP_033305435.1	XP_024223917.1, XP_033176965.1, XP_024223914.1, XP_024223915.1, XP_024223912.1, XP_003490111.1, XP_033176964.1, XP_033176962.1, XP_033176963.1	XP_003393665.1, XP_012172423.1, XP_012172416.1	XP_033192497.1, XP_033192493.1, XP_033192494.1, XP_033192496.1, XP_033192489.1, XP_033192490.1, XP_033192491.1, XP_033192488.1, XP_033192487.1, XP_033192484.1, XP_033192486.1, XP_033192485.1, XP_033192499.1, XP_033192492.1, XP_033192498.1	XP_017758053.1, XP_017758055.1	Edil_05980-mRNA	KAF3428107.1	XP_017796545.1	K0M31_002099-T1	KOX74131.1
N0.HOG0000100	OG0000035	n3	XP_016913108.1	XP_006612015.1	XP_006567025.1	XP_033303571.1	XP_003493745.1	XP_003399700.1	XP_033192895.1				XP_017795058.1
N0.HOG0000101	OG0000035	n10		XP_006614828.1	XP_623220.1	XP_033315269.1	XP_003484907.1	XP_003396169.1	XP_033201323.1	XP_017752930.1, XP_017766133.1			XP_017789191.1		KOX77793.1
N0.HOG0000102	OG0000035	n23	XP_016920068.1	XP_031367893.1	XP_026300252.1	XP_033300190.1	XP_033175242.1	XP_012172637.1	XP_033191116.1	XP_017752947.1	Edil_14068-mRNA	KAF3422319.1	XP_017796281.1	K0M31_000152-T1
N0.HOG0000103	OG0000035	n34	XP_016917589.2	XP_006608264.1	XP_006563567.1	XP_033308277.1	XP_012237093.2	XP_012172201.2	XP_033206295.1	XP_017758046.1	Edil_13587-mRNA		XP_017796596.1
N0.HOG0000104	OG0000035	n43	XP_016921469.1	XP_006612224.1	XP_006558759.1	XP_033319970.1	XP_012239749.1	XP_003394986.1	XP_033191402.1	XP_017765835.1	Edil_11792-mRNA		XP_017796401.1
N0.HOG0000105	OG0000035	n52	XP_016917461.1	XP_006608143.1	XP_396338.2	XP_033306324.1	XP_012237122.1	XP_003401157.1	XP_033206112.1	XP_017765235.1	Edil_13592-mRNA		XP_017796680.1
N0.HOG0000106	OG0000036	n0	XP_028525469.1, XP_028525468.1, XP_028525467.1	XP_031367253.1	XP_026301317.1, XP_026301316.1, XP_026301319.1, XP_026301318.1	XP_033300095.1, XP_033300094.1, XP_033300093.1, XP_033300100.1, XP_033300099.1, XP_033300098.1, XP_033300092.1, XP_033300102.1, XP_033300090.1, XP_033300091.1, XP_033300097.1, XP_033300096.1	XP_033175310.1, XP_012237837.1, XP_012237838.1, XP_012237834.1, XP_012237841.1, XP_012237842.1, XP_012237839.1, XP_012237840.1, XP_012237831.1, XP_012237833.1, XP_012237832.1, XP_012237844.1	XP_012172603.1, XP_012172601.1, XP_012172602.1, XP_012172600.1, XP_012172607.1, XP_012172605.1, XP_012172604.1, XP_012172610.1, XP_012172608.1, XP_012172606.1, XP_012172597.1, XP_012172598.1, XP_012172599.1	XP_033191028.1, XP_033191033.1, XP_033191032.1, XP_033191031.1, XP_033191030.1, XP_033191024.1, XP_033191022.1, XP_033191023.1, XP_033191027.1, XP_033191026.1, XP_033191029.1	XP_017765775.1, XP_017765774.1		KAF3426512.1	XP_017796315.1, XP_017796314.1	K0M31_000173-T1
N0.HOG0000107	OG0000037	n0	XP_016919358.1	XP_031365750.1, XP_031365757.1, XP_006614630.1, XP_031365752.1	XP_016772002.2, XP_026301413.1, XP_016772004.2	XP_033308013.1, XP_033308199.1, XP_033308183.1, XP_033308184.1, XP_033308196.1, XP_033308012.1, XP_033308195.1, XP_033308194.1, XP_033308197.1, XP_033308193.1	XP_033177336.1, XP_033177347.1, XP_033180530.1, XP_033177346.1, XP_033177351.1, XP_003490572.1, XP_033177352.1, XP_003490547.1, XP_024224239.1, XP_003490575.1, XP_003490545.1, XP_003490543.1, XP_003490573.2, XP_033177348.1	XP_020722596.1, XP_020722488.1, XP_003403233.3, XP_003403423.2, XP_003403027.1, XP_020722597.1, XP_003401178.1, XP_003401115.1, XP_020722598.1, XP_020722486.1, XP_003401116.2, XP_003403422.1, XP_020722589.1, XP_003403234.2	XP_033206185.1, XP_033206186.1, XP_033206182.1, XP_033206042.1, XP_033206024.1, XP_033206025.1, XP_033206040.1, XP_033206039.1, XP_033206027.1, XP_033206038.1, XP_033206183.1, XP_033206034.1	XP_017758034.1				K0M31_006359-T1	KOX72387.1
N0.HOG0000108	OG0000038	n0	XP_028521355.1	XP_031368231.1	XP_026295756.1, NP_001153742.1	XP_033318034.1, XP_033315843.1, XP_033316714.1, XP_033315851.1, XP_033317741.1, XP_033314588.1, XP_033317757.1, XP_033309440.1, XP_033313315.1, XP_033317850.1, XP_033313426.1, XP_033317472.1, XP_033317468.1, XP_033318394.1, XP_033317777.1, XP_033317775.1, XP_033312552.1, XP_033318498.1, XP_033305564.1, XP_033315854.1, XP_033315845.1, XP_033315462.1, XP_033316723.1, XP_033309994.1	XP_033178796.1, XP_012245540.1	XP_012163601.1, XP_003395150.1	XP_033204566.1, XP_033200756.1, XP_033200831.1, XP_033202496.1, XP_033200839.1, XP_033199469.1, XP_033199417.1, XP_033200322.1, XP_033206378.1, XP_033191381.1, XP_033202672.1, XP_033204742.1, XP_033200332.1, XP_033200018.1, XP_033200885.1, XP_033202990.1, XP_033202704.1, XP_033200864.1, XP_033200861.1, XP_033199418.1, XP_033200857.1, XP_033200364.1, XP_033200374.1	XP_017757043.1	Edil_12982-mRNA	KAF3423484.1	XP_017795994.1	K0M31_007659-T1, K0M31_007658-T1
N0.HOG0000109	OG0000039	n2	XP_028525279.1, XP_016920953.1, XP_016920952.1, XP_016920954.1	XP_006607783.1, XP_006607784.1	XP_016767697.1, XP_003251464.1	XP_033302737.1, XP_033302736.1	XP_012236309.1, XP_012236310.1	XP_003394490.1	XP_033185056.1, XP_033185055.1	XP_017759619.1, XP_017759620.1, XP_017759618.1	Edil_06274-mRNA, Edil_09156-mRNA		XP_017796749.1		KOX71963.1
N0.HOG0000110	OG0000039	n24		XP_006607782.1	XP_026296530.1	XP_033302739.1	XP_003486568.1	XP_003394488.1	XP_033185058.1	XP_017759621.1			XP_017796748.1
N0.HOG0000111	OG0000039	n32	XP_016914557.1, XP_016914556.1	XP_006611220.1, XP_006611219.1	NP_001172074.1, NP_001172075.1	XP_033308776.1, XP_033308774.1	XP_003488486.1, XP_003488485.1	XP_003396989.1, XP_003396990.1	XP_033195113.1, XP_033195114.1	XP_017765153.1, XP_017765151.1	Edil_03221-mRNA		XP_017795668.1, XP_017795667.1	K0M31_005827-T1
N0.HOG0000112	OG0000039	n51	XP_016916123.1	XP_006622767.1	XP_625015.1	XP_033313489.1	XP_012244763.1	XP_003399722.1	XP_033204696.1	XP_017754630.1			XP_017798373.1
N0.HOG0000113	OG0000040	n0	XP_016916492.1, XP_016916493.1, XP_028523840.1, XP_028523839.1, XP_016916495.1, XP_028523838.1	XP_006608602.1, XP_006608601.1, XP_006608600.1, XP_006608598.1, XP_006608597.1, XP_031369030.1, XP_031369028.1, XP_031369041.1	XP_016769472.1, XP_016769471.1, XP_016769470.1, XP_016769475.1, XP_016769474.1, XP_016769473.1, XP_016769476.1	XP_033313882.1, XP_033313883.1, XP_033313879.1, XP_033313880.1, XP_033313881.1, XP_033313876.1, XP_033313877.1	XP_012245840.1, XP_012245842.1, XP_012245841.1, XP_033178983.1, XP_024226267.1, XP_012245837.1, XP_012245838.1	XP_012167033.1, XP_012167030.1, XP_012167036.1, XP_012167034.1, XP_012167031.1, XP_012167037.1		XP_017756957.1, XP_017756956.1, XP_017756961.1, XP_017756955.1, XP_017756954.1, XP_017756959.1, XP_017756958.1, XP_017756953.1	Edil_07179-mRNA	KAF3423428.1	XP_017791262.1, XP_017791263.1, XP_017791267.1, XP_017791266.1, XP_017791265.1, XP_017791264.1, XP_017791268.1	K0M31_008890-T1	KOX74650.1
N0.HOG0000114	OG0000041	n0	XP_028520980.1	XP_006610666.1	XP_016769477.1	XP_033316600.1, XP_033316599.1, XP_033316604.1, XP_033316601.1, XP_033316602.1, XP_033316605.1, XP_033316606.1, XP_033316603.1, XP_033317598.1, XP_033314752.1, XP_033315536.1, XP_033315537.1	XP_033174621.1, XP_033174622.1, XP_033174623.1, XP_033174624.1, XP_024220625.1, XP_024220624.1, XP_024220623.1, XP_012236264.1, XP_003486437.2, XP_003494176.1, XP_033179345.1, XP_033174316.1, XP_033174315.1	XP_020718362.1, XP_012176691.1, XP_020718364.1, XP_020718363.1, XP_020718365.1, XP_012176689.1, XP_012176688.1, XP_012176687.1, XP_012176686.1, XP_012176683.1, XP_003394740.1, XP_003394739.1, XP_012176685.1, XP_012176690.1, XP_003400333.1	XP_033197678.1, XP_033197673.1, XP_033197674.1, XP_033197675.1, XP_033197679.1, XP_033197680.1, XP_033197677.1, XP_033197676.1, XP_033195746.1, XP_033185837.1, XP_033191595.1, XP_033191596.1	XP_017764053.1, XP_017763974.1	Edil_05893-mRNA		XP_017798022.1	K0M31_002330-T1
N0.HOG0000115	OG0000042	n0				XP_033317547.1, XP_033314656.1, XP_033313358.1, XP_033317575.1, XP_033317785.1, XP_033317506.1, XP_033317597.1, XP_033315465.1, XP_033314515.1, XP_033300512.1	XP_024224851.1, XP_033178832.1, XP_012248759.1	XP_012174211.1, XP_020723262.1	XP_033199452.1, XP_033199549.1, XP_033204729.1, XP_033200186.1, XP_033204685.1, XP_033204713.1, XP_033204680.1, XP_033199416.1, XP_033204614.1, XP_033200812.1, XP_033202457.1, XP_033200964.1, XP_033200044.1, XP_033204678.1, XP_033204608.1, XP_033204724.1, XP_033200215.1, XP_033204722.1, XP_033199818.1, XP_033203630.1, XP_033204610.1, XP_033199482.1, XP_033199851.1, XP_033204723.1, XP_033199541.1,…	XP_017764809.1, XP_017765358.1, XP_017761999.1, XP_017766494.1	Edil_15008-mRNA, Edil_11930-mRNA		XP_017792996.1, XP_017796553.1	K0M31_001875-T1
N0.HOG0000116	OG0000043	n1	XP_016909705.1	XP_006620337.1	XP_624353.1	XP_033317096.1	XP_003484790.1	XP_012172367.1	XP_033203324.1	XP_017764961.1	Edil_07784-mRNA	KAF3424126.1, KAF3421536.1	XP_017792917.1	K0M31_010680-T1, K0M31_009276-T1	KOX70614.1, KOX80214.1
N0.HOG0000117	OG0000043	n17	XP_028521788.1, XP_028521790.1, XP_028521789.1, XP_016909753.1	XP_031368551.1, XP_031368549.1, XP_031368550.1, XP_006620342.1
N0.HOG0000118	OG0000043	n25				XP_033317103.1	XP_033176022.1	XP_020722624.1	XP_033203326.1		Edil_13581-mRNA		XP_017792906.1	K0M31_009277-T1	KOX80215.1
N0.HOG0000119	OG0000043	n32				XP_033317053.1, XP_033317067.1, XP_033317059.1, XP_033317077.1, XP_033317085.1	XP_012238986.1, XP_012238975.1, XP_012238983.1, XP_033176009.1, XP_012238996.1, XP_033176006.1	XP_012172360.1, XP_012172361.1, XP_012172358.1, XP_012172363.1, XP_012172362.1	XP_033203322.1, XP_033203320.1, XP_033203318.1, XP_033203323.1, XP_033203321.1	XP_017764986.1	Edil_07785-mRNA	KAF3424127.1	XP_017792908.1	K0M31_009273-T1
N0.HOG0000120	OG0000044	n0	XP_016914726.1, XP_016910765.1, XP_016910762.1, XP_016910764.1, XP_016910761.1, XP_016910776.1, XP_016914441.1, XP_016914825.1	XP_006618962.1, XP_006608907.1, XP_031370461.1, XP_006618664.1, XP_006618961.1	XP_026297717.1, XP_006571991.1, XP_006571990.1, XP_026300528.1, XP_624193.2, XP_026297715.1	XP_033320275.1, XP_033317816.1, XP_033318435.1, XP_033314387.1, XP_033320273.1, XP_033317537.1, XP_033314390.1	XP_012248290.1, XP_003484539.1, XP_003493997.2, XP_003493996.1, XP_012248453.1, XP_012248452.3, XP_012237889.1	XP_003402884.1, XP_012175231.1, XP_012175291.1, XP_020723852.1, XP_012175221.2, XP_020723851.1	XP_033204487.1, XP_033195946.1, XP_033204517.1, XP_033204483.1, XP_033199275.1, XP_033204486.1, XP_033204480.1, XP_033204484.1, XP_033204481.1	XP_017765562.1	Edil_10211-mRNA	KAF3426035.1, KAF3422773.1, KAF3421071.1	XP_017798889.1	K0M31_010321-T1, K0M31_015799-T1, K0M31_014972-T1	KOX78399.1
N0.HOG0000121	OG0000045	n1	XP_028521337.1, XP_028521336.1, XP_028521335.1, XP_028521334.1, XP_028521338.1, XP_016908392.1, XP_016908388.1	XP_006619467.1	XP_026295477.1	XP_033309840.1, XP_033309845.1, XP_033309843.1, XP_033309842.1, XP_033309841.1, XP_033309838.1, XP_033309839.1	XP_012250167.1, XP_033174393.1	XP_012174604.1, XP_012174600.1, XP_012174599.1, XP_012174602.1, XP_012174601.1, XP_003402871.1	XP_033202939.1, XP_033202938.1, XP_033202940.1			KAF3425572.1	XP_017798041.1	K0M31_011330-T1
N0.HOG0000122	OG0000045	n30	XP_016908381.1, XP_016908383.1, XP_016908387.1	XP_031368158.1, XP_031368155.1, XP_031368156.1, XP_031368157.1, XP_006619466.1	XP_026295478.1, XP_026295481.1, XP_026295482.1, XP_026295479.1, XP_026295483.1, XP_026295480.1		XP_012250165.1, XP_012250166.1, XP_003486189.1		XP_033202941.1, XP_033202945.1, XP_033202943.1, XP_033202942.1	XP_017754494.1, XP_017754495.1	Edil_03538-mRNA	KAF3419819.1	XP_017798042.1		KOX71455.1
N0.HOG0000123	OG0000046	n1	XP_016919237.1	XP_006615889.1	XP_006569751.2	XP_033303228.1	XP_012242002.1	XP_003394639.2	XP_033205060.1	XP_017758962.1	Edil_03150-mRNA	KAF3421851.1	XP_017790081.1	K0M31_003589-T1	KOX74421.1
N0.HOG0000124	OG0000046	n15	XP_028523446.1	XP_031364032.1	XP_026301504.1	XP_033313459.1	XP_003491959.1	XP_003399799.1	XP_033204595.1	XP_017756685.1	Edil_08455-mRNA	KAF3421153.1	XP_017792589.1	K0M31_010964-T1	KOX75259.1
N0.HOG0000125	OG0000046	n27	XP_028521192.1	XP_031369876.1	XP_006558411.1	XP_033298521.1	XP_012236102.1	XP_012167183.1	XP_033201768.1	XP_017759430.1	Edil_01751-mRNA	KAF3426705.1	XP_017791573.1	K0M31_007314-T1	KOX70478.1
N0.HOG0000126	OG0000046	n39	XP_028524018.1, XP_016917105.1	XP_006607807.1, XP_031365266.1	XP_006559965.2, XP_026298859.1	XP_033298492.1	XP_024220331.1	XP_012167185.1	XP_033201603.1	XP_017759431.1	Edil_01807-mRNA	KAF3421852.1, KAF3426704.1	XP_017791574.1	K0M31_007320-T1	KOX70475.1, KOX70482.1
N0.HOG0000127	OG0000047	n0	XP_016921996.1, XP_016921997.1, XP_016921998.1, XP_016921995.1	XP_006619399.1, XP_006619396.1, XP_006619398.1, XP_006619397.1	XP_006564639.1, XP_006564640.1, XP_006564641.1, XP_016768964.1, XP_006564638.1, XP_006564637.1	XP_033320097.1, XP_033320096.1, XP_033320094.1, XP_033320093.1, XP_033320095.1, XP_033320099.1, XP_033320100.1	XP_012247645.1, XP_012247644.1, XP_012247647.1, XP_003493864.1, XP_012247643.1, XP_012247648.1, XP_012247646.1	XP_012173071.1, XP_012173068.1, XP_012173067.1, XP_012173070.1, XP_012173075.1, XP_012173069.1	XP_033185344.1, XP_033185346.1, XP_033185349.1, XP_033185348.1, XP_033185347.1, XP_033185345.1, XP_033185343.1	XP_017752525.1, XP_017752524.1, XP_017752521.1, XP_017752519.1, XP_017752523.1, XP_017752522.1	Edil_02679-mRNA	KAF3429182.1	XP_017794027.1, XP_017794028.1, XP_017794026.1, XP_017794030.1, XP_017794029.1, XP_017794031.1	K0M31_016593-T1	KOX78958.1
N0.HOG0000128	OG0000048	n0	XP_028523909.1, XP_028523908.1, XP_028523907.1, XP_028523906.1, XP_028523905.1, XP_028523904.1, XP_028523910.1, XP_028523911.1, XP_028523912.1, XP_028523913.1	XP_006624730.1, XP_006624731.1, XP_006624725.1, XP_006624727.1, XP_006624726.1, XP_006624729.1, XP_006624728.1, XP_031370518.1, XP_031370517.1, XP_031370516.1	XP_016772296.1, XP_026301101.1, XP_026301100.1, XP_006558309.1, XP_006558308.1, XP_026301099.1, XP_006558305.1, XP_006558304.1, XP_016772297.1, XP_006558306.1, XP_006558307.1	XP_033300276.1, XP_033300277.1, XP_033300280.1, XP_033300279.1, XP_033300278.1, XP_033300281.1	XP_012237800.1, XP_012237801.1, XP_012237802.1, XP_012237803.1, XP_012237798.1, XP_024221508.1	XP_012172564.1, XP_020722767.1	XP_033191189.1, XP_033191191.1, XP_033191190.1, XP_033191193.1, XP_033191192.1, XP_033191194.1	XP_017762072.1	Edil_05350-mRNA	KAF3424409.1	XP_017795101.1	K0M31_001212-T1	KOX73263.1
N0.HOG0000129	OG0000049	n0	XP_016903889.1, XP_028519967.1, XP_016903892.1, XP_016903890.1	XP_006613560.1, XP_006613558.1, XP_006613559.1	XP_006568764.1, XP_006568763.1, XP_006568765.1	XP_033309431.1, XP_033309423.1, XP_033309424.1, XP_033309425.1, XP_033309426.1, XP_033309427.1, XP_033309428.1, XP_033309429.1, XP_033309432.1	XP_012242870.1, XP_012242873.1, XP_012242872.1, XP_012242876.1, XP_024224447.1, XP_033177500.1, XP_033177499.1, XP_012242875.1, XP_012242871.1	XP_003393761.1, XP_020723714.1, XP_020723716.1, XP_012171166.1, XP_012171111.1, XP_012171148.1, XP_012171157.1, XP_012171142.1, XP_012171131.1, XP_012171124.1, XP_012171118.1	XP_033192581.1, XP_033192580.1, XP_033192579.1, XP_033192578.1, XP_033192576.1, XP_033192577.1	XP_017758084.1, XP_017758080.1, XP_017758081.1, XP_017758082.1, XP_017758083.1	Edil_05984-mRNA	KAF3420649.1, KAF3420650.1	XP_017796469.1	K0M31_015627-T1	KOX69799.1
N0.HOG0000130	OG0000050	n2	XP_028520057.1	XP_031371304.1	XP_026300224.1, XP_026300227.1	XP_033317438.1	XP_033176382.1	XP_003401565.2		XP_017766927.1, XP_017766921.1, XP_017766950.1			XP_017796295.1	K0M31_001622-T1	KOX69021.1
N0.HOG0000131	OG0000050	n14		XP_031371303.1	XP_016771075.1			XP_020722621.1	XP_033203188.1				XP_017796296.1
N0.HOG0000132	OG0000050	n18	XP_028520052.1, XP_016904181.1	XP_031371305.1, XP_031371295.1	XP_003249229.1, XP_003249281.2	XP_033316689.1, XP_033317430.1, XP_033304742.1	XP_033176265.1, XP_033180523.1, XP_003484832.1, XP_003494267.1	XP_020720720.1	XP_033189283.1, XP_033189257.1, XP_033203191.1, XP_033203187.1, XP_033203185.1	XP_017766932.1, XP_017766928.1, XP_017766952.1, XP_017766939.1, XP_017766929.1, XP_017766923.1, XP_017766924.1		KAF3426622.1, KAF3426626.1	XP_017796294.1	K0M31_001606-T1, K0M31_001610-T1, K0M31_001607-T1, K0M31_001621-T1	KOX69020.1, KOX69195.1, KOX69192.1, KOX69191.1, KOX67231.1
N0.HOG0000133	OG0000051	n1	XP_016904386.1, XP_028520139.1	XP_006613251.1, XP_006613250.1	XP_026301818.1, XP_006558617.1, XP_006558615.1	XP_033302492.1, XP_033302491.1, XP_033302490.1	XP_012248248.1, XP_003494231.1, XP_033180105.1, XP_033180103.1, XP_033180104.1, XP_033180101.1, XP_033180102.1	XP_012165962.1, XP_003396825.1, XP_020719260.1, XP_012165963.1, XP_012165961.1	XP_033183019.1, XP_033183016.1, XP_033183015.1, XP_033183018.1, XP_033183017.1	XP_017755518.1	Edil_13262-mRNA	KAF3421797.1	XP_017791031.1, XP_017791030.1	K0M31_005627-T1	KOX77513.1
N0.HOG0000134	OG0000051	n34	XP_016914464.1, XP_016914465.1	XP_031370627.1, XP_031370628.1	XP_016768758.1, XP_016768759.1	XP_033297520.1, XP_033297519.1	XP_012238374.1, XP_012238375.1	XP_020719240.1, XP_012165750.1, XP_012165749.1	XP_033183009.1, XP_033183010.1	XP_017765124.1	Edil_03255-mRNA	KAF3422232.1	XP_017795643.1	K0M31_005811-T1, K0M31_005812-T1
N0.HOG0000135	OG0000052	n0	XP_016906427.1	XP_031365198.1	XP_006562530.1, XP_624254.3	XP_033315444.1, XP_033305759.1, XP_033314691.1, XP_033305755.1, XP_033314698.1, XP_033303925.1, XP_033317168.1, XP_033314692.1, XP_033305756.1, XP_033317707.1, XP_033315858.1, XP_033315857.1, XP_033314671.1, XP_033315835.1, XP_033317444.1, XP_033317709.1, XP_033317737.1, XP_033317736.1, XP_033314544.1, XP_033305762.1, XP_033315855.1, XP_033317674.1, XP_033315229.1	XP_033176621.1	XP_003396139.1, XP_012164749.1, XP_012164750.1	XP_033203143.1, XP_033203140.1, XP_033202492.1, XP_033200837.1, XP_033202493.1, XP_033200058.1, XP_033201445.1, XP_033201444.1, XP_033201337.1, XP_033201339.1, XP_033201338.1, XP_033204866.1, XP_033200792.1, XP_033200842.1, XP_033204563.1, XP_033204882.1, XP_033204869.1	XP_017760183.1	Edil_07303-mRNA	KAF3430669.1	XP_017789111.1	K0M31_018136-T1, K0M31_018135-T1	KOX77747.1
N0.HOG0000136	OG0000053	n1	XP_016907844.1	XP_031367140.1, XP_031367137.1, XP_031367141.1, XP_031367138.1, XP_031367135.1, XP_031367139.1, XP_031367136.1	XP_026298667.1, XP_026298671.1, XP_026298673.1, XP_026298670.1, XP_026298672.1, XP_026298669.1	XP_033298599.1, XP_033298596.1	XP_033174452.1, XP_033174449.1	XP_020720394.1, XP_020720395.1	XP_033201957.1, XP_033201953.1	XP_017759188.1, XP_017759189.1	Edil_08053-mRNA		XP_017795193.1	K0M31_012409-T1	KOX75450.1
N0.HOG0000137	OG0000053	n28			XP_026298668.1	XP_033298597.1, XP_033298600.1, XP_033298598.1, XP_033298593.1, XP_033298594.1	XP_033174450.1, XP_033174453.1, XP_033174451.1, XP_033174447.1, XP_033174448.1		XP_033201954.1, XP_033201958.1, XP_033201956.1, XP_033201951.1, XP_033201952.1		Edil_08051-mRNA, Edil_08052-mRNA	KAF3427979.1, KAF3427977.1	XP_017791757.1	K0M31_012413-T1, K0M31_012410-T1, K0M31_012414-T1, K0M31_012411-T1	KOX75453.1, KOX75452.1
N0.HOG0000138	OG0000054	n0	XP_016913091.1, XP_016913092.1	XP_006613496.1, XP_006613497.1, XP_031365277.1, XP_031365276.1, XP_031365278.1, XP_006613498.1, XP_006613495.1	XP_026300058.1, XP_026300054.1, XP_026300055.1, XP_026300056.1, XP_026300057.1	XP_033308607.1, XP_033308608.1, XP_033308603.1, XP_033308612.1, XP_033308611.1, XP_033308610.1, XP_033308609.1, XP_033308614.1, XP_033308613.1, XP_033308604.1	XP_033179980.1, XP_033179981.1, XP_012248064.1, XP_012248063.1, XP_012248062.1, XP_012248061.1, XP_033179978.1, XP_033179975.1, XP_033179976.1, XP_033179977.1	XP_012170629.1, XP_012170628.1, XP_012170627.1, XP_012170626.1, XP_012170630.1, XP_020721578.1	XP_033190474.1, XP_033190482.1, XP_033190477.1, XP_033190476.1, XP_033190475.1, XP_033190481.1, XP_033190480.1, XP_033190479.1, XP_033190478.1	XP_017764226.1	Edil_08503-mRNA	KAF3424492.1	XP_017791428.1	K0M31_013033-T1	KOX72993.1
N0.HOG0000139	OG0000055	n1								XP_017764732.1, XP_017764730.1, XP_017764728.1, XP_017764731.1	Edil_09618-mRNA
N0.HOG0000140	OG0000055	n6	XP_016920504.1, XP_016920503.1	XP_006620473.1, XP_006620472.1	XP_006566156.1, XP_016769852.1, XP_006566160.1	XP_033307182.1, XP_033307181.1, XP_033307183.1	XP_033179549.1, XP_012247045.1, XP_012247044.1	XP_012168295.1, XP_012168294.1	XP_033193161.1, XP_033193160.1, XP_033193162.1				XP_017790546.1	K0M31_004223-T1
N0.HOG0000141	OG0000055	n26	XP_016920506.1	XP_006620474.1, XP_006620475.1	XP_006566161.1	XP_033307188.1, XP_033307187.1	XP_024226860.1, XP_024226861.1	XP_020720616.1, XP_020720615.1	XP_033193167.1, XP_033193166.1				XP_017790554.1
N0.HOG0000142	OG0000055	n38	XP_016920507.1, XP_016920505.1		XP_006566159.1	XP_033307185.1, XP_033307186.1	XP_033179550.1, XP_012247046.1	XP_012168296.1, XP_020720614.1	XP_033193164.1, XP_033193165.1				XP_017790562.1, XP_017790572.1, XP_017790599.1, XP_017790581.1, XP_017790541.1, XP_017790590.1
N0.HOG0000143	OG0000056	n0	XP_016905402.1, XP_016905403.1	XP_006618857.1	XP_026297284.1	XP_033315173.1, XP_033315186.1, XP_033315184.1, XP_033315183.1, XP_033315178.1, XP_033315177.1, XP_033315176.1, XP_033315175.1, XP_033315182.1, XP_033315181.1, XP_033315180.1, XP_033315179.1, XP_033315187.1, XP_033315188.1, XP_033315172.1	XP_033177194.1, XP_033177195.1, XP_033177196.1, XP_033177197.1, XP_033177198.1, XP_033177200.1, XP_033177199.1, XP_033177205.1, XP_033177202.1, XP_033177201.1, XP_033177204.1, XP_033177203.1, XP_033177206.1	XP_020719099.1, XP_012164954.1	XP_033206167.1, XP_033206164.1, XP_033206165.1, XP_033206162.1, XP_033206163.1, XP_033206160.1, XP_033206161.1, XP_033206157.1, XP_033206156.1, XP_033206155.1, XP_033206169.1, XP_033206168.1, XP_033206159.1, XP_033206166.1	XP_017752449.1	Edil_10259-mRNA	KAF3421439.1	XP_017797565.1	K0M31_003104-T1
N0.HOG0000144	OG0000057	n9		XP_006621152.1		XP_033298932.1, XP_033298930.1, XP_033298929.1		XP_012164119.1, XP_012164121.1, XP_012164120.1	XP_033183857.1	XP_017755245.1			XP_017792148.1
N0.HOG0000145	OG0000057	n18								XP_017755246.1			XP_017792149.1
N0.HOG0000146	OG0000057	n19					XP_003491336.1		XP_033183841.1
N0.HOG0000147	OG0000057	n20	XP_016906264.1, XP_016906265.1, XP_016906263.1	XP_006622715.1, XP_006622718.1, XP_006622716.1	XP_026301961.1, XP_026301960.1, XP_026301958.1	XP_033313186.1, XP_033313187.1, XP_033313188.1, XP_033313189.1	XP_012245662.1, XP_033178915.1, XP_003492543.1, XP_012245661.1, XP_012245663.1	XP_020721193.1, XP_020721202.1, XP_020721198.1, XP_003393447.1	XP_033199233.1, XP_033199232.1, XP_033199237.1, XP_033199236.1	XP_017764859.1	Edil_03844-mRNA	KAF3428643.1	XP_017792150.1, XP_017799322.1, XP_017799321.1		KOX76191.1
N0.HOG0000148	OG0000058	n0	XP_028523919.1, XP_028523920.1, XP_028523916.1, XP_028523917.1, XP_028523918.1, XP_028525465.1	XP_006624757.1, XP_006617593.2	XP_026301069.1, XP_026301066.1, XP_026301067.1, XP_026301068.1	XP_033300247.1, XP_033300248.1, XP_033300249.1, XP_033300250.1, XP_033300252.1, XP_033300254.1, XP_033300253.1, XP_033300251.1	XP_012237697.1, XP_012237700.1, XP_012237698.1, XP_012237701.1, XP_012237704.1, XP_012237703.1, XP_012237702.1, XP_012237696.1	XP_012172582.1, XP_012172585.1, XP_012172583.1, XP_012172588.1, XP_012172589.1, XP_012172584.1, XP_012172586.1, XP_012172587.1, XP_012172581.1	XP_033191169.1, XP_033191170.1, XP_033191171.1, XP_033191168.1, XP_033191166.1, XP_033191165.1, XP_033191173.1, XP_033191167.1	XP_017762052.1	Edil_13996-mRNA		XP_017795096.1	K0M31_001495-T1, K0M31_001491-T1, K0M31_001493-T1	KOX80678.1, KOX80683.1
N0.HOG0000149	OG0000059	n0	XP_028524112.1	XP_006613362.1	XP_016768427.2	XP_033318445.1, XP_033311991.1, XP_033318349.1, XP_033317439.1, XP_033317675.1, XP_033315445.1, XP_033317792.1, XP_033318225.1, XP_033317805.1, XP_033317799.1, XP_033318221.1, XP_033317682.1	XP_033176456.1		XP_033200279.1, XP_033202479.1, XP_033199814.1, XP_033203125.1, XP_033203130.1, XP_033202483.1, XP_033204414.1, XP_033199946.1, XP_033203135.1, XP_033200207.1, XP_033200206.1, XP_033196707.1, XP_033197830.1, XP_033200840.1, XP_033203129.1, XP_033200706.1, XP_033200841.1, XP_033199885.1, XP_033200740.1, XP_033199891.1, XP_033204583.1, XP_033204831.1, XP_033200203.1, XP_033202506.1, XP_033200216.1,…	XP_017760156.1	Edil_07288-mRNA	KAF3426690.1	XP_017789039.1	K0M31_018139-T1	KOX77744.1
N0.HOG0000150	OG0000060	n1	XP_028520663.1	XP_006611865.1	XP_394469.1	XP_033305216.1	XP_003488580.1	XP_003395170.1	XP_033192584.1	XP_017757144.1	Edil_02096-mRNA	KAF3427497.1, KAF3427499.1	XP_017798097.1		KOX72163.1
N0.HOG0000151	OG0000060	n14	XP_016906089.1	XP_006611871.2	XP_006567221.1			XP_020718466.1		XP_017757146.1	Edil_02039-mRNA	KAF3427498.1	XP_017798099.1	K0M31_004850-T1	KOX72162.1
N0.HOG0000152	OG0000060	n24	XP_016906091.1	XP_006611866.1	XP_392313.1	XP_033302147.1	XP_012239637.1	XP_003395180.1	XP_033189543.1	XP_017757145.1	Edil_02089-mRNA		XP_017798095.1		KOX72161.1
N0.HOG0000153	OG0000060	n35	XP_016915414.1	XP_006612770.1	XP_026300739.1		XP_003494904.1	XP_003400373.1		XP_017767144.1			XP_017798766.1	K0M31_019402-T1
N0.HOG0000154	OG0000060	n42	XP_028520664.1	XP_006611870.1	XP_394471.1	XP_033305228.1	XP_012239638.1	XP_003395196.1	XP_033192605.1	XP_017757194.1	Edil_02050-mRNA		XP_017798094.1
N0.HOG0000155	OG0000061	n0	XP_016907439.1, XP_016907436.1, XP_016907437.1	XP_006610596.1	XP_006563303.1, XP_016769357.1, XP_006563302.1	XP_033315376.1, XP_033315377.1, XP_033315382.1, XP_033315380.1, XP_033315379.1, XP_033315378.1, XP_033315384.1, XP_033315383.1	XP_033180708.1, XP_033180711.1, XP_024228219.1, XP_024228214.1, XP_033180713.1, XP_033180714.1, XP_012249564.1, XP_012249563.1, XP_033180707.1, XP_033180710.1, XP_033180709.1, XP_033180712.1, XP_024228220.1	XP_020719060.1, XP_020719063.1, XP_020719064.1, XP_020719059.1, XP_020719061.1, XP_012164987.1, XP_012164986.1, XP_012164985.1, XP_012164984.1, XP_012164983.1, XP_012164981.1, XP_020719062.1	XP_033199922.1, XP_033199923.1, XP_033199920.1, XP_033199919.1, XP_033199917.1, XP_033199921.1	XP_017760267.1	Edil_06228-mRNA	KAF3427239.1	XP_017797807.1	K0M31_006839-T1	KOX80098.1
N0.HOG0000156	OG0000062	n1	XP_016908452.1	XP_006620009.2	XP_026296993.1		XP_012248784.2					KAF3426791.1	XP_017797588.1	K0M31_004725-T1, K0M31_003041-T1, K0M31_003040-T1, K0M31_003037-T1, K0M31_003042-T1
N0.HOG0000157	OG0000062	n11	XP_016915699.1, XP_016913015.2	XP_006620006.1, XP_006608753.1	XP_026296992.1, XP_026297082.1, XP_016768414.1	XP_033317124.1, XP_033317127.1, XP_033317125.1, XP_033317122.1, XP_033317129.1, XP_033317123.1	XP_033178058.1, XP_033176690.1, XP_024223512.1, XP_003489659.1	XP_003402924.1, XP_003402925.1, XP_003402922.1, XP_003402921.2	XP_033192158.1, XP_033192161.1, XP_033192163.1, XP_033192159.1, XP_033192156.1, XP_033192157.1	XP_017754974.1, XP_017754988.1, XP_017754848.1, XP_017754959.1, XP_017761127.1, XP_017755084.1	Edil_09295-mRNA, Edil_09294-mRNA, Edil_09298-mRNA, Edil_09297-mRNA	KAF3426793.1	XP_017797579.1	K0M31_003036-T1, K0M31_003038-T1
N0.HOG0000158	OG0000063	n0	XP_016914110.1, XP_016914109.1, XP_016914108.1, XP_016914107.1	XP_006615649.1, XP_031366286.1, XP_006615648.1, XP_006615650.1	XP_006565261.1, XP_006565262.1, XP_006565259.1	XP_033309048.1, XP_033309051.1, XP_033309049.1, XP_033309050.1, XP_033309047.1	XP_024226967.1, XP_012247188.1, XP_012247187.1, XP_012247189.1, XP_012247192.1, XP_003493553.1	XP_012170544.1, XP_012170543.1, XP_012170542.1, XP_012170541.1, XP_012170540.1, XP_012170539.1, XP_012170538.1, XP_020721690.1	XP_033190752.1, XP_033190750.1, XP_033190751.1, XP_033190754.1, XP_033190755.1	XP_017756212.1, XP_017756205.1, XP_017756207.1, XP_017756206.1, XP_017756209.1, XP_017756211.1, XP_017756208.1, XP_017756210.1	Edil_01183-mRNA	KAF3429718.1	XP_017792472.1, XP_017792475.1, XP_017792474.1, XP_017792473.1, XP_017792476.1	K0M31_019973-T1	KOX70022.1
N0.HOG0000159	OG0000064	n0				XP_033317585.1, XP_033314559.1, XP_033310782.1, XP_033317588.1, XP_033317753.1, XP_033317228.1, XP_033305672.1, XP_033314507.1, XP_033298741.1, XP_033317293.1, XP_033314557.1, XP_033314669.1, XP_033317467.1, XP_033317608.1, XP_033305879.1, XP_033317511.1, XP_033309442.1, XP_033302485.1, XP_033311148.1, XP_033318735.1, XP_033307800.1, XP_033314518.1, XP_033310795.1, XP_033318455.1	XP_033178843.1, XP_012245614.1	XP_012174870.1, XP_012171987.1, XP_012175323.1, XP_012175227.1	XP_033204716.1, XP_033204676.1, XP_033204562.1, XP_033200284.1, XP_033204669.1, XP_033200809.1, XP_033202469.1, XP_033202980.1, XP_033200196.1, XP_033200295.1, XP_033204807.1, XP_033204783.1, XP_033204809.1, XP_033204881.1, XP_033203598.1, XP_033199963.1, XP_033204416.1, XP_033200045.1, XP_033200684.1, XP_033202503.1, XP_033204684.1	XP_017762447.1
N0.HOG0000160	OG0000065	n0	XP_016915576.2	XP_031369595.1, XP_031369587.1, XP_006608697.1, XP_006608696.1, XP_031369600.1	XP_006568566.1, XP_006568567.1, XP_006568565.1	XP_033320325.1, XP_033320327.1, XP_033320326.1, XP_033320328.1	XP_033179126.1, XP_033179127.1, XP_012246162.1, XP_012246160.1, XP_012246164.1	XP_012173184.1, XP_012173183.1, XP_012173182.1, XP_012173181.1, XP_012173185.1	XP_033185621.1, XP_033185619.1, XP_033185620.1, XP_033185617.1, XP_033185618.1	XP_017759601.1, XP_017759594.1, XP_017759593.1, XP_017759599.1, XP_017759596.1, XP_017759595.1, XP_017759598.1, XP_017759597.1, XP_017759592.1, XP_017759591.1, XP_017759600.1	Edil_05822-mRNA	KAF3425984.1, KAF3425983.1	XP_017798050.1, XP_017798049.1, XP_017798044.1, XP_017798043.1, XP_017798045.1, XP_017798048.1, XP_017798047.1	K0M31_008487-T1	KOX67374.1
N0.HOG0000161	OG0000066	n2				XP_033311409.1	XP_003492169.1		XP_033188062.1	XP_017765129.1	Edil_12217-mRNA		XP_017795686.1
N0.HOG0000162	OG0000066	n7	XP_016916904.1	XP_006611813.1	XP_624700.1	XP_033297257.1	XP_003485606.1	XP_003394856.1	XP_033195522.1	XP_017760075.1		KAF3426176.1	XP_017798138.1	K0M31_004881-T1	KOX72130.1
N0.HOG0000163	OG0000066	n19	XP_016918448.1	XP_006624656.1	XP_001119899.1	XP_033306415.1	XP_033178221.1, XP_024225296.1	XP_003396338.1	XP_033197376.1	XP_017761001.1	Edil_04839-mRNA		XP_017792281.1
N0.HOG0000164	OG0000066	n29	XP_016921271.1, XP_016921275.1, XP_016921276.1	XP_006621109.1, XP_006621123.1, XP_006618076.1	XP_001120186.1, XP_001120346.1, XP_003251613.1	XP_033310139.1, XP_033310188.1	XP_003489852.1, XP_033176824.1	XP_003392968.1	XP_033206500.1, XP_033206514.1	XP_017764547.1, XP_017764538.1	Edil_03773-mRNA, Edil_03772-mRNA		XP_017799300.1, XP_017799306.1
N0.HOG0000165	OG0000067	n0	XP_016916955.1, XP_028523983.1, XP_028523982.1, XP_028523981.1, XP_028523980.1	XP_031364507.1	XP_006569408.2, XP_006569410.2, XP_006569409.2, XP_026295963.1, XP_026295964.1	XP_033303500.1, XP_033303508.1, XP_033303536.1, XP_033303527.1, XP_033303517.1, XP_033303490.1, XP_033303481.1	XP_024222607.1, XP_012239711.1, XP_012239713.1, XP_024222612.1, XP_024222609.1, XP_024222611.1, XP_003488662.1, XP_033176033.1, XP_033176032.1, XP_012239714.1	XP_003394909.1, XP_012163259.1, XP_012163258.1, XP_012163257.1, XP_020718537.1, XP_020718539.1, XP_020718538.1, XP_020718540.1, XP_012163262.1	XP_033189692.1, XP_033189639.1, XP_033189673.1, XP_033189664.1, XP_033189657.1, XP_033189682.1, XP_033189646.1, XP_033189629.1	XP_017757250.1	Edil_02243-mRNA	KAF3427523.1	XP_017798250.1	K0M31_004812-T1	KOX72196.1
N0.HOG0000166	OG0000068	n0	XP_028525712.1	XP_006607245.1, XP_006607246.1	XP_016768868.1, XP_016768869.1, XP_016768870.1	XP_033319938.1, XP_033319936.1, XP_033319937.1, XP_033319929.1, XP_033319933.1, XP_033319931.1, XP_033319930.1	XP_012236837.1, XP_012236840.1, XP_012236838.1, XP_024220973.1, XP_024220974.1, XP_003486784.1, XP_012236833.1, XP_012236834.1	XP_012173279.1, XP_012173278.1, XP_012173277.1, XP_020722911.1, XP_012173290.1, XP_012173289.1, XP_003401872.1	XP_033200991.1, XP_033200990.1, XP_033200992.1, XP_033200987.1, XP_033200986.1, XP_033200984.1, XP_033200985.1	XP_017756026.1, XP_017756027.1, XP_017756023.1, XP_017756024.1, XP_017756022.1	Edil_06060-mRNA, Edil_06059-mRNA	KAF3421903.1, KAF3421899.1, KAF3421900.1	XP_017787495.1	K0M31_018988-T1, K0M31_018994-T1, K0M31_018986-T1	KOX74551.1, KOX74553.1
N0.HOG0000167	OG0000069	n0				XP_033316700.1, XP_033315853.1, XP_033313200.1, XP_033317755.1, XP_033317301.1, XP_033318357.1, XP_033318390.1, XP_033320119.1, XP_033317259.1, XP_033319419.1, XP_033318162.1, XP_033315844.1, XP_033317694.1, XP_033317780.1, XP_033317779.1, XP_033317469.1, XP_033317751.1, XP_033317470.1, XP_033317474.1, XP_033317691.1, XP_033318387.1, XP_033316699.1, XP_033319429.1	XP_024227549.1, XP_033180343.1	XP_020721295.1, XP_012174862.2, XP_020723719.1	XP_033199246.1, XP_033202689.1, XP_033189848.1, XP_033200862.1, XP_033204569.1, XP_033200355.1, XP_033204793.1, XP_033200347.1, XP_033200349.1, XP_033202700.1, XP_033202669.1, XP_033200863.1, XP_033200880.1, XP_033203641.1, XP_033199982.1, XP_033203639.1, XP_033202701.1, XP_033200865.1, XP_033191383.1, XP_033200328.1, XP_033200883.1, XP_033196937.1		Edil_14863-mRNA
N0.HOG0000168	OG0000070	n1	XP_028520419.1, XP_028520417.1	XP_006609425.2, XP_031370968.1	XP_026300578.1	XP_033319035.1, XP_033319031.1, XP_033319033.1, XP_033319037.1, XP_033319397.1	XP_024221774.1, XP_012248811.1, XP_033179849.1, XP_033175467.1, XP_033175466.1, XP_033175461.1	XP_012174398.2, XP_012171125.2, XP_020721957.1, XP_020721870.1	XP_033199748.1, XP_033199719.1, XP_033199752.1, XP_033199805.1	XP_017766522.1		KAF3430256.1, KAF3430253.1	XP_017797133.1	K0M31_009580-T1, K0M31_009586-T1, K0M31_009588-T1, K0M31_009585-T1, K0M31_009582-T1	KOX69312.1
N0.HOG0000169	OG0000070	n34	XP_016905291.1, XP_016905287.1		XP_016771361.2	XP_033319034.1, XP_033319396.1	XP_033175459.1, XP_033175463.1, XP_033175464.1	XP_020721956.1	XP_033199747.1, XP_033199803.1			KAF3430255.1	XP_017789847.1, XP_017788742.1, XP_017788743.1	K0M31_009583-T1
N0.HOG0000170	OG0000071	n0	XP_016905626.1, XP_016905628.1, XP_016905625.1, XP_016905627.1	XP_031370726.1, XP_031370727.1, XP_031370725.1, XP_006625194.1, XP_006625195.1, XP_006625200.1, XP_006625199.1, XP_006625198.1, XP_006625196.1, XP_031370728.1, NP_001276125.1	NP_001035349.1, NP_001011608.1	XP_033314122.1, XP_033319548.1, XP_033319544.1, XP_033317045.1	XP_003493603.1, XP_033179330.1, XP_033177296.1, XP_033177297.1	XP_003402225.2, XP_020719958.1, XP_003403314.1, XP_012164669.1	XP_033199993.1, XP_033199697.1, XP_033199651.1, XP_033206941.1	XP_017753918.1, XP_017763731.1	Edil_06487-mRNA	KAF3420146.1, KAF3430654.1, KAF3422735.1	XP_017797444.1	K0M31_002270-T1, K0M31_018562-T1, K0M31_002676-T1, K0M31_002677-T1	KOX73203.1, KOX76119.1, KOX76229.1, KOX72592.1, KOX72591.1, KOX72590.1
N0.HOG0000171	OG0000072	n0	XP_028522630.1, XP_028522595.1, XP_016913394.1	XP_006610117.1	XP_026298396.1, XP_006561622.1, XP_006561624.1, XP_006561623.1, NP_001189389.1	XP_033298126.1, XP_033298127.1, XP_033298128.1, XP_033298131.1, XP_033298132.1, XP_033298125.1, XP_033298130.1	XP_012240002.1, XP_024222789.1, XP_024222790.1, XP_024222792.1, XP_024222794.1, XP_012240000.1, XP_024222788.1, XP_033176176.1, XP_033176175.1	XP_020720053.1, XP_020720054.1, XP_020720051.1, XP_020720052.1, XP_020720055.1, XP_020720056.1, XP_003397807.1, XP_012167369.1, XP_012167370.1, XP_012167371.1	XP_033202344.1, XP_033202339.1, XP_033202340.1, XP_033202341.1, XP_033202338.1, XP_033202342.1, XP_033202343.1	XP_017755043.1	Edil_08282-mRNA	KAF3421697.1	XP_017789214.1	K0M31_008568-T1, K0M31_008562-T1	KOX74312.1, KOX80420.1
N0.HOG0000172	OG0000073	n11		XP_031370223.1, XP_006624070.1, XP_006624072.1		XP_033312367.1, XP_033312368.1, XP_033312363.1, XP_033312364.1, XP_033312361.1, XP_033312362.1, XP_033312366.1, XP_033312365.1	XP_033179491.1, XP_033179490.1, XP_012246944.1, XP_024226747.1, XP_012246943.1, XP_012246942.1		XP_033205744.1, XP_033205745.1, XP_033205740.1, XP_033205741.1, XP_033205746.1		Edil_12585-mRNA		XP_017795339.1
N0.HOG0000173	OG0000073	n34					XP_003493357.1		XP_033205742.1				XP_017795340.1
N0.HOG0000174	OG0000073	n36			XP_006569847.1			XP_020723145.1
N0.HOG0000175	OG0000073	n37	XP_016914205.1	XP_006614703.1	XP_006562702.1	XP_033297347.1	XP_012245439.1	XP_012163407.1	XP_033188280.1	XP_017756743.1	Edil_09975-mRNA, Edil_06414-mRNA	KAF3425408.1	XP_017793802.1	K0M31_007973-T1
N0.HOG0000176	OG0000074	n0				XP_033314395.1, XP_033317473.1, XP_033318035.1, XP_033313316.1, XP_033317750.1, XP_033317778.1, XP_033313248.1, XP_033311954.1, XP_033316637.1, XP_033307448.1, XP_033314538.1, XP_033313505.1, XP_033314546.1, XP_033317758.1, XP_033305523.1, XP_033317502.1, XP_033317157.1, XP_033318389.1, XP_033318388.1, XP_033319424.1, XP_033316698.1	XP_033180699.1, XP_012239594.2, XP_012239598.2, XP_012238750.1	XP_012174872.2, XP_020723715.1	XP_033204570.1, XP_033200870.1, XP_033200755.1, XP_033195569.1, XP_033204471.1, XP_033196938.1, XP_033200324.1, XP_033203640.1, XP_033203642.1, XP_033191411.1, XP_033200356.1, XP_033203638.1, XP_033204746.1, XP_033204652.1, XP_033200235.1, XP_033200878.1, XP_033200849.1, XP_033204650.1, XP_033202673.1, XP_033200329.1, XP_033202675.1, XP_033202670.1						KOX71608.1
N0.HOG0000177	OG0000075	n0	XP_028521093.1, XP_028521092.1, XP_028521095.1, XP_028521094.1, XP_016907420.1	XP_031370990.1	XP_026297027.1, XP_026297031.1, XP_026297033.1, XP_026297035.1	XP_033312431.1, XP_033312427.1, XP_033312426.1, XP_033312429.1, XP_033312428.1	XP_012249680.1, XP_033180788.1, XP_033180785.1, XP_012249687.1, XP_012249688.1, XP_033180787.1, XP_012249681.1, XP_033180786.1, XP_033180784.1	XP_012166771.1, XP_012166768.1, XP_012166769.1, XP_012166770.1, XP_012166765.1, XP_012166766.1, XP_012166772.1	XP_033199282.1, XP_033199283.1, XP_033199280.1, XP_033199285.1, XP_033199284.1	XP_017764276.1, XP_017764275.1, XP_017764274.1, XP_017764273.1, XP_017764277.1	Edil_04659-mRNA	KAF3423202.1, KAF3423200.1	XP_017789758.1	K0M31_015702-T1, K0M31_015699-T1	KOX71629.1, KOX71633.1
N0.HOG0000178	OG0000076	n0	XP_016908662.1, XP_016908667.1, XP_016908663.1, XP_028521422.1, XP_028521420.1, XP_016908666.1, XP_016908664.1, XP_028521421.1	XP_031370452.1, XP_031370454.1, XP_031370453.1, XP_006624562.1, XP_006624561.1, XP_006624560.1	XP_006559327.1, XP_006559328.1, XP_016771045.1, XP_003249464.1, XP_006559326.1	XP_033299996.1, XP_033299995.1, XP_033299997.1, XP_033299999.1, XP_033299998.1	XP_024221522.1, XP_024221520.1, XP_012237810.1, XP_012237814.1, XP_003487456.1, XP_033175226.1	XP_012172664.1, XP_003401447.1, XP_012172663.1, XP_012172665.1, XP_012172661.1, XP_020722453.1, XP_020722452.1	XP_033190898.1, XP_033190899.1, XP_033190897.1, XP_033190900.1, XP_033190902.1	XP_017762004.1, XP_017762005.1	Edil_01646-mRNA	KAF3421526.1	XP_017796307.1	K0M31_001452-T1	KOX80708.1
N0.HOG0000179	OG0000077	n0	XP_028522657.1, XP_016912847.1, XP_016912848.1, XP_016912849.1, XP_016912850.1	XP_031366569.1, XP_031366570.1, XP_006616298.1, XP_006616299.1	XP_396934.4, XP_006563971.1, XP_006563972.1	XP_033306840.1, XP_033306845.1, XP_033306844.1, XP_033306843.1, XP_033306842.1, XP_033306841.1, XP_033306846.1	XP_012247376.1, XP_012247384.1, XP_003485320.1, XP_012247398.1, XP_012247391.1, XP_012247406.1	XP_003394635.1, XP_012176600.1, XP_012176601.1, XP_012176599.1, XP_012176598.1	XP_033205189.1, XP_033205186.1, XP_033205185.1, XP_033205184.1, XP_033205183.1, XP_033205182.1, XP_033205187.1	XP_017755443.1, XP_017755448.1, XP_017755442.1, XP_017755445.1, XP_017755444.1, XP_017755446.1, XP_017755441.1	Edil_00822-mRNA	KAF3427434.1	XP_017788114.1	K0M31_011611-T1	KOX68619.1
N0.HOG0000180	OG0000078	n0	XP_028523761.1, XP_028523757.1, XP_028523758.1, XP_028523760.1, XP_028523759.1, XP_028523756.1	XP_031366442.1	NP_001011571.1, XP_016772384.1, XP_016772385.1, XP_016772387.1, XP_016772389.1, XP_016772388.1, XP_016772390.1, XP_026301483.1, XP_016772382.1	XP_033307510.1, XP_033307537.1, XP_033307528.1, XP_033307518.1, XP_033307502.1	XP_003487458.1, XP_012237883.1, XP_012237884.1, XP_033175322.1, XP_024221622.1, XP_024221624.1, XP_024221623.1	XP_020723220.1, XP_003402194.1, XP_012173627.1, XP_020723219.1, XP_012173626.1, XP_020723218.1	XP_033198656.1, XP_033198653.1, XP_033198654.1, XP_033198655.1, XP_033198657.1	XP_017753604.1, XP_017753605.1, XP_017753608.1, XP_017753606.1, XP_017753607.1	Edil_04147-mRNA	KAF3422691.1	XP_017792776.1	K0M31_020280-T1	KOX78608.1
N0.HOG0000181	OG0000079	n1	XP_016913220.1, XP_016913222.1, XP_016913224.1, XP_028522838.1, XP_016913221.1	XP_006618326.1	XP_026297552.1	XP_033318197.1, XP_033318194.1, XP_033318192.1, XP_033318196.1, XP_033318195.1	XP_024226419.1	XP_003403285.1, XP_012175283.1, XP_012175284.1, XP_012175281.1, XP_012175282.1, XP_012175285.1	XP_033199497.1, XP_033199494.1, XP_033199495.1, XP_033199493.1, XP_033199496.1, XP_033199498.1	XP_017752260.1	Edil_08127-mRNA	KAF3426323.1	XP_017793440.1	K0M31_018444-T1	KOX70111.1
N0.HOG0000182	OG0000079	n31	XP_016910405.1	XP_006615760.2	XP_026295050.1	XP_033317392.1	XP_033179051.1	XP_012175290.1, XP_020722055.1	XP_033196800.1	XP_017756564.1	Edil_01630-mRNA, Edil_01557-mRNA, Edil_11860-mRNA		XP_017796211.1	K0M31_000461-T1, K0M31_000463-T1	KOX73926.1, KOX73914.1
N0.HOG0000183	OG0000080	n0	XP_016917746.1	XP_006617290.1	XP_006557288.1	XP_033314429.1, XP_033314432.1, XP_033314434.1, XP_033314437.1, XP_033317763.1, XP_033317767.1, XP_033317762.1, XP_033314484.1, XP_033317760.1, XP_033314106.1, XP_033313694.1, XP_033318491.1, XP_033318419.1, XP_033318420.1, XP_033318492.1, XP_033318490.1, XP_033313693.1, XP_033314104.1, XP_033317764.1, XP_033317761.1, XP_033314485.1, XP_033317765.1, XP_033314411.1	XP_003494929.2	XP_020718838.1, XP_020718945.1, XP_020718951.1	XP_033189001.1, XP_033188995.1, XP_033188992.1, XP_033188999.1, XP_033188997.1, XP_033188903.1, XP_033204460.1, XP_033204515.1, XP_033204506.1, XP_033204462.1, XP_033204508.1, XP_033204507.1	XP_017762027.1	Edil_09429-mRNA	KAF3420215.1	XP_017793639.1	K0M31_014085-T2	KOX76017.1
N0.HOG0000184	OG0000081	n0	XP_016920740.1	XP_006619247.1	XP_006560265.1	XP_033320546.1, XP_033320543.1, XP_033320548.1, XP_033320547.1, XP_033320545.1, XP_033320549.1	XP_012247734.1, XP_024227239.1, XP_024227240.1, XP_012247733.1, XP_012247731.1, XP_012247730.1, XP_012247729.1, XP_012247728.1, XP_033179823.1	XP_012171777.1, XP_012171778.1, XP_020722039.1, XP_020722040.1, XP_020722037.1, XP_020722038.1, XP_020722036.1, XP_020722042.1, XP_020722041.1, XP_012171779.1, XP_012171776.1	XP_033186530.1, XP_033186528.1, XP_033186529.1, XP_033186531.1, XP_033186527.1, XP_033186532.1	XP_017760582.1, XP_017760581.1, XP_017760584.1, XP_017760586.1, XP_017760585.1, XP_017760587.1, XP_017760580.1	Edil_08910-mRNA	KAF3425477.1	XP_017788018.1, XP_017788017.1	K0M31_019596-T1	KOX81267.1
N0.HOG0000185	OG0000082	n0	XP_028519894.1	XP_031364344.1, XP_031364345.1, XP_006611483.1, XP_006611481.1	XP_026300992.1, XP_026300994.1, XP_026300993.1, XP_006559344.1, XP_396662.2	XP_033314478.1, XP_033314351.1, XP_033314261.1, XP_033314414.1, XP_033314167.1	XP_012242083.1, XP_012242055.1, XP_003485012.1, XP_033176836.1, XP_012242103.1, XP_012242074.1, XP_012242089.1, XP_012242066.1, XP_012242059.1	XP_012171451.1, XP_012171454.1, XP_012171455.1, XP_012171450.1, XP_012171449.1, XP_012171447.1, XP_012171452.1, XP_003400542.1	XP_033186407.1, XP_033186406.1, XP_033186405.1, XP_033186404.1, XP_033186409.1, XP_033186400.1, XP_033186410.1, XP_033186401.1, XP_033186408.1	XP_017760327.1, XP_017760326.1, XP_017760325.1	Edil_06079-mRNA	KAF3430582.1	XP_017794605.1	K0M31_019185-T1
N0.HOG0000186	OG0000083	n0			XP_016766795.1, XP_016766794.1	XP_033301102.1, XP_033301101.1, XP_033301100.1, XP_033301098.1, XP_033301099.1, XP_033301096.1, XP_033301097.1	XP_033177585.1, XP_033177586.1, XP_024224583.1, XP_012243051.1, XP_012243050.1, XP_012243049.1, XP_012243048.1, XP_012243052.1	XP_012176180.1, XP_012176179.1, XP_012176181.1, XP_012176177.1, XP_020724193.1, XP_012176178.1, XP_003394335.1, XP_003394336.1, XP_020724194.1, XP_020724195.1	XP_033185164.1, XP_033185165.1, XP_033185163.1, XP_033185168.1, XP_033185169.1, XP_033185166.1, XP_033185170.1	XP_017760463.1, XP_017760471.1, XP_017760493.1, XP_017760437.1, XP_017760487.1, XP_017760479.1, XP_017760456.1, XP_017760447.1	Edil_00645-mRNA	KAF3426661.1	XP_017789529.1, XP_017789530.1	K0M31_012121-T1	KOX80345.1
N0.HOG0000187	OG0000084	n0	XP_016913838.1, XP_016913714.1	XP_031370327.1	XP_006558519.1, XP_006558522.1, XP_006558523.1, XP_006558516.1, XP_006558524.1, XP_006558525.1	XP_033318758.1, XP_033318756.1, XP_033318755.1, XP_033318760.1, XP_033318757.1, XP_033318761.1, XP_033318762.1, XP_033318763.1, XP_033318764.1, XP_033318765.1	XP_012248633.1, XP_033180297.1, XP_012248634.1, XP_024227639.1	XP_020721802.1, XP_020721805.1, XP_020721804.1, XP_020721803.1, XP_012170962.1, XP_020721806.1, XP_003400326.1	XP_033186190.1, XP_033186184.1, XP_033186185.1, XP_033186186.1, XP_033186192.1, XP_033186191.1, XP_033186188.1, XP_033186183.1, XP_033186189.1	XP_017766543.1	Edil_15612-mRNA, Edil_05644-mRNA	KAF3426533.1	XP_017788908.1	K0M31_009747-T1, K0M31_009745-T1	KOX80490.1
N0.HOG0000188	OG0000085	n0	XP_016921765.1, XP_016921774.1, XP_016921783.1, XP_016921791.1, XP_016921799.1, XP_028520215.1, XP_016921807.1	XP_006607934.1	XP_006561610.1, XP_006561611.1, XP_006561609.1, XP_006561613.1, XP_006561612.1, NP_001011634.1	XP_033304392.1, XP_033304393.1, XP_033304395.1, XP_033304396.1, XP_033304397.1, XP_033304391.1	XP_003484462.1, XP_012242231.1, XP_012242296.1, XP_012242391.1, XP_024226023.1, XP_012242341.1	XP_012167643.1, XP_012167642.1, XP_012167644.1, XP_012167641.1, XP_003397991.1, XP_020720010.1	XP_033194213.1, XP_033194212.1, XP_033194211.1, XP_033194217.1, XP_033194214.1, XP_033194218.1, XP_033194215.1	XP_017759231.1, XP_017759233.1, XP_017759232.1	Edil_10000-mRNA	KAF3426134.1	XP_017791777.1	K0M31_007406-T1	KOX70525.1
N0.HOG0000189	OG0000086	n0	XP_028520489.1, XP_028520484.1, XP_028520485.1, XP_028520488.1, XP_028520486.1, XP_028520487.1	XP_031370131.1	XP_016769058.2, XP_016769057.2, XP_026298270.1, XP_016769055.2, XP_016769056.2, XP_016769051.2, XP_016769053.2, XP_016769049.2, XP_016769050.2, XP_016769048.2	XP_033319758.1, XP_033319760.1, XP_033319754.1, XP_033319757.1, XP_033319756.1, XP_033319759.1	XP_024223977.1, XP_024223976.1, XP_024223975.1, XP_012242072.1, XP_012242073.1, XP_012242069.1	XP_012166638.1, XP_012166639.1, XP_012166637.1, XP_012166640.1, XP_012166641.1, XP_012166636.1	XP_033199929.1, XP_033199945.1, XP_033199937.1, XP_033199901.1, XP_033199918.1, XP_033199909.1	XP_017762624.1	Edil_08087-mRNA	KAF3423753.1	XP_017793864.1	K0M31_018499-T1	KOX76087.1
N0.HOG0000190	OG0000087	n0		XP_006620397.1	XP_026296926.1, XP_026296925.1, XP_026296924.1, XP_026296928.1, XP_026296927.1, XP_026296929.1, XP_026296930.1	XP_033298714.1, XP_033298715.1, XP_033298718.1, XP_033298720.1, XP_033298719.1, XP_033298717.1	XP_003486219.1, XP_012250445.1, XP_012250444.1, XP_012250443.1, XP_012250442.1, XP_012250446.1	XP_012167209.1, XP_012167210.1, XP_012167211.1, XP_012167212.1, XP_012167208.1, XP_003397633.1	XP_033202303.1, XP_033202306.1, XP_033202305.1, XP_033202308.1, XP_033202307.1, XP_033202304.1	XP_017760449.1, XP_017760450.1, XP_017760451.1, XP_017760452.1, XP_017760448.1	Edil_03460-mRNA	KAF3424173.1	XP_017796922.1, XP_017796921.1, XP_017796926.1, XP_017796925.1, XP_017796923.1, XP_017796924.1	K0M31_015724-T1	KOX75552.1
N0.HOG0000191	OG0000088	n2				XP_033311908.1, XP_033311905.1, XP_033311889.1, XP_033311897.1, XP_033311892.1, XP_033311912.1	XP_024224595.1, XP_024224584.1, XP_012242842.1, XP_024224598.1, XP_012242837.1, XP_012242828.1	XP_020720960.1, XP_020720959.1, XP_020720958.1, XP_003398855.1, XP_012168822.1, XP_020720957.1, XP_012168820.1	XP_033206682.1, XP_033206680.1, XP_033206681.1, XP_033206678.1, XP_033206683.1, XP_033206679.1
N0.HOG0000192	OG0000088	n27										KAF3429507.1	XP_017793291.1	K0M31_000197-T1	KOX68965.1
N0.HOG0000193	OG0000088	n30								XP_017763945.1	Edil_00521-mRNA		XP_017793301.1
N0.HOG0000194	OG0000088	n32	XP_028520924.1, XP_016907004.1, XP_016907006.1, XP_016907005.1	XP_006625185.1, XP_006625186.1, XP_031370721.1, XP_031370723.1, XP_031370722.1, XP_006625184.1	XP_026299532.1, XP_026299534.1, XP_026299531.1, XP_026299533.1
N0.HOG0000195	OG0000089	n2				XP_033311281.1, XP_033311282.1, XP_033311279.1, XP_033311280.1	XP_033174724.1, XP_012236513.1, XP_024220782.1, XP_003486610.1	XP_012174475.1	XP_033199078.1, XP_033199077.1, XP_033199079.1, XP_033199080.1, XP_033199081.1
N0.HOG0000196	OG0000089	n16	XP_016907397.2	XP_031363986.1, XP_031363985.1, XP_031363984.1, XP_006610473.1, XP_006610472.1, XP_006610474.1	XP_006562832.2, XP_006562828.2, XP_006562829.2, XP_006562827.2, XP_016771585.2, XP_006562830.2, XP_016771623.2, XP_016771619.2, XP_016771610.2, XP_006562831.2							KAF3425043.1, KAF3425041.1	XP_017793208.1	K0M31_014611-T1	KOX76316.1
N0.HOG0000197	OG0000089	n37									Edil_13916-mRNA, Edil_13921-mRNA		XP_017793192.1	K0M31_014612-T1
N0.HOG0000198	OG0000089	n40								XP_017762426.1, XP_017762422.1, XP_017762421.1, XP_017762424.1, XP_017762423.1, XP_017762425.1
N0.HOG0000199	OG0000090	n0	XP_016911832.1, XP_016911834.1, XP_016911828.1, XP_016911829.1, XP_016911826.1, XP_016911830.1, XP_016911831.1	XP_006611374.1, XP_006611375.1, XP_006611373.1, XP_006611376.1, XP_031364335.1, XP_031364334.1	XP_396620.5, XP_006564245.2, XP_006564243.2, XP_016767699.2, XP_016767700.2, XP_006564247.2	XP_033299708.1, XP_033299709.1, XP_033299710.1, XP_033299707.1	XP_012239946.1, XP_012239949.1, XP_012239947.1, XP_012239948.1, XP_033176138.1, XP_033176139.1	XP_012163897.1, XP_012163894.1, XP_012163893.1, XP_012163896.1, XP_012163895.1	XP_033195008.1, XP_033195005.1, XP_033195006.1, XP_033195007.1	XP_017767722.1, XP_017767721.1	Edil_06857-mRNA, Edil_06856-mRNA	KAF3424323.1	XP_017796031.1	K0M31_014368-T1	KOX77051.1
N0.HOG0000200	OG0000091	n0	XP_016915335.1, XP_028523455.1, XP_016915334.1, XP_016915333.1	XP_006612520.1, XP_006612523.1, XP_031364775.1, XP_031364778.1, XP_031364777.1, XP_031364776.1, XP_006612521.1, XP_006612522.1	XP_026296058.1, XP_026296054.1, XP_026296052.1, XP_016773325.1, XP_026296049.1	XP_033297498.1, XP_033297499.1, XP_033297497.1	XP_012237391.1, XP_012237390.1, XP_012237389.1, XP_012237394.1	XP_012165899.1, XP_012165900.1, XP_012165897.1, XP_012165902.1, XP_012165903.1, XP_012165898.1	XP_033183110.1, XP_033183109.1, XP_033183108.1, XP_033183107.1, XP_033183106.1, XP_033183111.1	XP_017753486.1, XP_017753487.1	Edil_10180-mRNA	KAF3429357.1	XP_017788238.1, XP_017788233.1, XP_017788232.1, XP_017788234.1, XP_017788237.1	K0M31_010199-T1
N0.HOG0000201	OG0000092	n0	XP_016915702.2	XP_006624917.1, XP_006624918.1	XP_026296161.1, XP_026296160.1, XP_026296163.1, XP_026296162.1	XP_033310004.1, XP_033310001.1, XP_033310000.1, XP_033310003.1, XP_033310002.1, XP_033309999.1	XP_033178794.1, XP_033178791.1, XP_024226064.1, XP_024226065.1, XP_033178792.1, XP_033178793.1, XP_003492440.1, XP_012245529.1, XP_012245528.1, XP_024226061.1	NP_001274492.1, XP_020718270.1, XP_020718267.1, XP_020718268.1, XP_012163177.1, XP_012163179.1, XP_012163180.1, XP_012163182.1, XP_012163173.1, XP_012163183.1	XP_033200617.1, XP_033200618.1, XP_033200616.1, XP_033200615.1, XP_033200620.1, XP_033200619.1	XP_017758616.1, XP_017758615.1, XP_017758614.1	Edil_02338-mRNA	KAF3423490.1	XP_017797236.1	K0M31_007649-T1
N0.HOG0000202	OG0000093	n0	XP_028524388.1, XP_016918226.1, XP_016918227.1, XP_016918229.1, XP_016918228.1	XP_031364824.1	XP_026301974.1, XP_026301975.1, XP_026301976.1	XP_033297476.1, XP_033297473.1, XP_033297475.1, XP_033297485.1, XP_033297483.1, XP_033297481.1, XP_033297480.1, XP_033297482.1, XP_033297479.1	XP_033175038.1, XP_012237336.1, XP_012237337.1, XP_024221252.1, XP_033175039.1, XP_024221251.1, XP_012237343.1, XP_012237341.1, XP_012237340.1	XP_020719206.1, XP_012165915.1, XP_012165913.1, XP_020719204.1	XP_033183024.1, XP_033183025.1, XP_033183023.1, XP_033183030.1, XP_033183033.1, XP_033183032.1, XP_033183031.1, XP_033183028.1, XP_033183029.1	XP_017753488.1	Edil_08671-mRNA	KAF3430563.1	XP_017788211.1	K0M31_010232-T1	KOX77649.1
N0.HOG0000203	OG0000094	n1	XP_016921642.1, XP_016921643.1	XP_006610874.1, XP_006610873.1, XP_006610875.1	XP_006566907.1, XP_006566906.1, NP_001011628.1	XP_033301508.1, XP_033301509.1, XP_033301507.1, XP_033301510.1	XP_012244751.1, XP_003491912.1	XP_012170206.1, XP_003399689.1	XP_033201842.1, XP_033201843.1, XP_033201844.1	XP_017759271.1, XP_017759272.1	Edil_08404-mRNA		XP_017791423.1, XP_017791424.1		KOX75059.1
N0.HOG0000204	OG0000094	n25	XP_016920958.1, XP_028525299.1	XP_006622057.1, XP_006622058.1, XP_006622059.1	XP_006569953.1, NP_001014993.1, XP_006569955.1, XP_006569954.1, XP_006569957.1	XP_033311906.1	XP_024226287.1, XP_003492701.1	XP_012173498.1, XP_020723033.1	XP_033205388.1	XP_017755960.1, XP_017755959.1		KAF3421470.1	XP_017793649.1	K0M31_002206-T1
N0.HOG0000205	OG0000095	n0	XP_016921162.1, XP_016921169.1, XP_028524945.1	XP_031371021.1, XP_006607379.1, XP_006607380.1, XP_006607381.1, XP_031371029.1, XP_031371025.1, XP_006607378.1	XP_006559501.1, XP_006559502.1, XP_016769007.1, XP_016769006.1, XP_393573.1	XP_033316572.1, XP_033316568.1, XP_033316569.1, XP_033316570.1, XP_033316571.1	XP_012240791.1, XP_012240790.1, XP_012240793.1, XP_012240792.1, XP_003489348.1	XP_020723773.1, XP_012175161.1, XP_012175160.1, XP_012175162.1, XP_003403152.1, XP_003403151.1	XP_033198530.1, XP_033198531.1, XP_033198532.1, XP_033198533.1, XP_033198529.1	XP_017764208.1, XP_017764209.1, XP_017764210.1	Edil_01958-mRNA	KAF3428592.1	XP_017787401.1, XP_017787400.1, XP_017787399.1	K0M31_008154-T1	KOX73323.1
N0.HOG0000206	OG0000096	n0	XP_016921650.1, XP_028525449.1	XP_031364083.1, XP_006610855.1, XP_006610857.1, XP_006610856.1	NP_001191991.1, XP_016770827.2	XP_033302117.1, XP_033302118.1, XP_033301649.1, XP_033301652.1, XP_033301653.1, XP_033301656.1	XP_003494723.1, XP_033180419.1, XP_033180420.1, XP_012244661.1, XP_003491953.1, XP_024225562.1, XP_024225559.1, XP_003491921.1, XP_033178369.1, XP_033178368.1	XP_012175298.1, XP_003393848.1, XP_012170221.2, XP_003399696.2, XP_012170233.1, XP_020721551.1	XP_033191810.1, XP_033191809.1, XP_033202292.1, XP_033202291.1, XP_033202293.1, XP_033202290.1, XP_033202288.1, XP_033202287.1, XP_033202296.1, XP_033202289.1	XP_017759625.1	Edil_12915-mRNA	KAF3428420.1	XP_017791425.1	K0M31_003381-T1	KOX75070.1
N0.HOG0000207	OG0000097	n0	XP_028525715.1, XP_028525714.1, XP_016922399.1, XP_016922400.1, XP_016922402.1, XP_016922403.1	XP_031368887.1	XP_006559642.1, XP_026298094.1, XP_016769281.1, XP_006559641.1	XP_033319951.1, XP_033319950.1, XP_033319949.1, XP_033319947.1, XP_033319948.1	XP_024220979.1, XP_024220980.1, XP_003486791.1, XP_033174844.1, XP_033174845.1, XP_033174846.1	XP_012173297.1, XP_012173298.1, XP_012173299.1, XP_012173296.1, XP_003401877.1, XP_003401876.1	XP_033201002.1, XP_033201001.1, XP_033201005.1, XP_033201003.1, XP_033201004.1	XP_017756006.1, XP_017756007.1, XP_017756004.1, XP_017756005.1, XP_017756003.1	Edil_06074-mRNA	KAF3429916.1	XP_017787517.1, XP_017787520.1, XP_017787518.1, XP_017787519.1	K0M31_018996-T1	KOX74544.1
N0.HOG0000208	OG0000098	n0				XP_033314532.1	XP_033176276.1	XP_012175515.1	XP_033200073.1, XP_033199970.1, XP_033200198.1	XP_017759096.1, XP_017759221.1	Edil_11383-mRNA, Edil_15740-mRNA, Edil_12994-mRNA	KAF3422191.1		K0M31_012589-T1, K0M31_002636-T1, K0M31_016093-T1, K0M31_002071-T1, K0M31_002194-T1, K0M31_020496-T1, K0M31_006769-T1, K0M31_016723-T1	KOX75021.1, KOX78551.1, KOX78647.1, KOX72258.1, KOX68106.1, KOX70228.1, KOX80847.1, KOX75168.1, KOX75150.1, KOX75165.1, KOX68101.1, KOX75194.1, KOX74867.1, KOX74866.1, KOX79104.1, KOX81121.1, KOX69491.1, KOX78875.1, KOX73024.1, KOX78918.1, KOX79355.1, KOX79100.1, KOX68714.1, KOX79102.1, KOX73073.1, KOX75876.1
N0.HOG0000209	OG0000099	n0	XP_016908442.1, XP_016908443.1	XP_006619664.1	XP_026295805.1	XP_033318801.1, XP_033316724.1, XP_033309997.1, XP_033315840.1, XP_033305545.1, XP_033304827.1, XP_033317307.1, XP_033318395.1, XP_033305559.1	XP_012245541.1	XP_012163608.1, XP_012163604.1, XP_012163605.1, XP_012163606.1, XP_012163607.1	XP_033200596.1, XP_033200361.1, XP_033200362.1, XP_033200210.1, XP_033204292.1, XP_033203157.1, XP_033200321.1, XP_033200858.1, XP_033200859.1, XP_033200856.1, XP_033200323.1, XP_033200351.1, XP_033202702.1, XP_033191384.1, XP_033200882.1, XP_033196017.1, XP_033202691.1, XP_033200331.1	XP_017757042.1, XP_017757040.1, XP_017757041.1	Edil_02340-mRNA	KAF3423483.1	XP_017797254.1, XP_017797253.1	K0M31_007660-T1
N0.HOG0000210	OG0000100	n1								XP_017760718.1	Edil_00195-mRNA
N0.HOG0000211	OG0000100	n3	XP_016908990.1	XP_006618513.1	XP_006566307.1, XP_006566306.1, NP_001011624.1
N0.HOG0000212	OG0000100	n8				XP_033313585.1, XP_033313588.1, XP_033313587.1, XP_033313582.1, XP_033313584.1, XP_033313589.1, XP_033313583.1	XP_024227606.1, XP_024227602.1, XP_012248445.1, XP_033180169.1, XP_033180170.1, XP_033180167.1, XP_033180166.1, XP_033180168.1, XP_012248442.1, XP_003494346.1, XP_024227604.1	XP_020721079.1, XP_020721078.1, XP_020721080.1, XP_020721081.1, XP_003399281.1, XP_012169585.1, XP_012169587.1	XP_033198842.1, XP_033198848.1, XP_033198846.1, XP_033198844.1, XP_033198847.1, XP_033198843.1, XP_033198841.1			KAF3429649.1	XP_017793457.1		KOX73290.1
N0.HOG0000213	OG0000100	n42										KAF3429648.1	XP_017797019.1	K0M31_001296-T1
N0.HOG0000214	OG0000101	n0	XP_016909597.1, XP_016909598.1, XP_016909599.1, XP_016909600.1, XP_016909601.1, XP_028521709.1	XP_031371086.1, XP_031371075.1	XP_006560417.1, XP_006560420.1, XP_006560419.1, XP_006560411.1, XP_006560412.1, XP_006560413.1, XP_026300360.1, XP_006560415.1, XP_006560416.1, XP_006560410.1, XP_006560418.1	XP_033318753.1	XP_012248769.1, XP_033180339.1, XP_033180338.1, XP_033180341.1, XP_033180340.1, XP_033180337.1	XP_020721892.1, XP_020721888.1, XP_020721889.1, XP_020721890.1, XP_020721891.1, XP_012170737.1, XP_012170736.1	XP_033206352.1	XP_017766696.1, XP_017766694.1, XP_017766695.1	Edil_05552-mRNA, Edil_05531-mRNA	KAF3425528.1, KAF3425529.1	XP_017788968.1	K0M31_009395-T1, K0M31_009390-T1	KOX69229.1
N0.HOG0000215	OG0000102	n0	XP_016911184.1	XP_006620917.1	XP_006560694.2	XP_033311886.1, XP_033308841.1, XP_033308843.1, XP_033308842.1, XP_033305258.1, XP_033307896.1, XP_033310780.1, XP_033315470.1, XP_033305257.1, XP_033314490.1, XP_033317510.1, XP_033317512.1, XP_033311885.1, XP_033318482.1, XP_033313683.1	XP_024222857.1, XP_033176209.1, XP_033176208.1, XP_033179334.1, XP_033180157.1, XP_033175653.1	XP_012174531.2, XP_020719358.1, XP_012174216.1	XP_033191380.1, XP_033195125.1, XP_033195124.1, XP_033195126.1, XP_033204456.1, XP_033197685.1, XP_033199422.1, XP_033199540.1, XP_033196908.1, XP_033196932.1, XP_033195899.1, XP_033199427.1, XP_033199419.1	XP_017752593.1	Edil_10832-mRNA		XP_017794168.1	K0M31_010323-T1	KOX78276.1
N0.HOG0000216	OG0000103	n0	XP_016918804.1, XP_016918864.1	XP_031367816.1, XP_031367680.1, XP_006608353.1	XP_016773440.1, XP_003251779.1	XP_033305711.1, XP_033305706.1, XP_033305705.1, XP_033305709.1, XP_033305708.1	XP_003492521.1, XP_012245622.1, XP_012245616.1, XP_024226104.1	XP_003393341.1, XP_003393340.1, XP_003393343.1, XP_012166402.1, XP_012166351.1	XP_033194526.1, XP_033194525.1, XP_033194459.1, XP_033194523.1, XP_033194522.1	XP_017761874.1, XP_017761872.1, XP_017761873.1	Edil_10806-mRNA, Edil_06449-mRNA, Edil_10805-mRNA	KAF3423385.1, KAF3423386.1, KAF3423383.1, KAF3423382.1	XP_017793055.1, XP_017793138.1	K0M31_001058-T1, K0M31_001060-T1, K0M31_001059-T1, K0M31_001064-T1	KOX76151.1, KOX76148.1, KOX76147.1
N0.HOG0000217	OG0000104	n0	XP_028522112.1	XP_031369701.1, XP_031369700.1, XP_006622867.1, XP_006622868.1	XP_026300358.1, XP_026300359.1, XP_026300357.1	XP_033317676.1, XP_033317670.1, XP_033317673.1, XP_033317686.1, XP_033317681.1, XP_033317661.1, XP_033317692.1, XP_033298444.1, XP_033298446.1	XP_012238815.1, XP_012238817.1, XP_033175670.1, XP_033175669.1, XP_033174490.1, XP_003486213.1	XP_012166370.1, XP_012166371.1, XP_012166372.1, XP_012167216.2	XP_033193984.1, XP_033193959.1, XP_033193965.1, XP_033193995.1, XP_033194004.1, XP_033193951.1, XP_033193974.1, XP_033201476.1, XP_033201478.1	XP_017760464.1	Edil_03474-mRNA	KAF3424758.1, KAF3424166.1	XP_017790214.1	K0M31_007127-T1, K0M31_015728-T1	KOX75836.1, KOX75547.1
N0.HOG0000218	OG0000105	n0				XP_033316712.1, XP_033317261.1, XP_033316713.1, XP_033316715.1, XP_033316716.1, XP_033317260.1, XP_033315451.1, XP_033315450.1, XP_033304828.1, XP_033313669.1, XP_033315860.1, XP_033315859.1, XP_033317847.1, XP_033317302.1, XP_033317846.1, XP_033317845.1, XP_033317303.1, XP_033317844.1			XP_033204643.1, XP_033204642.1, XP_033204646.1, XP_033200744.1, XP_033200743.1, XP_033204644.1, XP_033204648.1, XP_033204647.1, XP_033203763.1, XP_033203765.1, XP_033191419.1, XP_033200854.1, XP_033204565.1, XP_033204635.1, XP_033202476.1, XP_033200853.1, XP_033204564.1, XP_033202472.1, XP_033191421.1, XP_033191418.1, XP_033200176.1, XP_033200015.1, XP_033200016.1, XP_033200352.1, XP_033200353.1,…
N0.HOG0000219	OG0000106	n0	XP_028522338.1, XP_016911446.1	XP_006620761.1, XP_031368761.1	XP_003250310.2	XP_033313524.1, XP_033313525.1, XP_033313530.1, XP_033313531.1, XP_033313528.1, XP_033313529.1, XP_033313526.1, XP_033313532.1, XP_033313527.1	XP_012247234.1, XP_012247238.1, XP_012247232.1, XP_033179634.1, XP_033179633.1, XP_003493592.1, XP_024226980.1, XP_012247235.1	XP_003399445.1, XP_012169570.1, XP_012169569.1, XP_012169567.1, XP_012169562.1, XP_012169563.1, XP_012169564.1, XP_012169566.1	XP_033198767.1, XP_033198766.1, XP_033198771.1, XP_033198772.1, XP_033198769.1, XP_033198770.1, XP_033198773.1, XP_033198774.1	XP_017759549.1	Edil_05486-mRNA	KAF3426763.1	XP_017793114.1	K0M31_001640-T1	KOX69008.1
N0.HOG0000220	OG0000107	n0	XP_028522609.1, XP_016912421.1, XP_028522604.1, XP_028522605.1, XP_028522608.1, XP_028522607.1, XP_028522606.1, XP_016912415.1	XP_006609296.1, XP_006609294.1, XP_031370934.1	XP_026301133.1, XP_392089.3, XP_016772068.1, XP_016772067.1, XP_016772065.1, XP_016772070.1	XP_033309191.1, XP_033309199.1, XP_033309209.1, XP_033309185.1	XP_024222972.1, XP_012239315.1, XP_012239324.1, XP_003484858.1	XP_020722441.1, XP_020722440.1, XP_012172472.1, XP_012172471.1, XP_003401304.1	XP_033203225.1, XP_033203224.1, XP_033203226.1, XP_033203222.1	XP_017752830.1, XP_017752832.1, XP_017752833.1, XP_017752835.1, XP_017752831.1	Edil_07490-mRNA	KAF3426449.1	XP_017787963.1	K0M31_000037-T1	KOX72736.1
N0.HOG0000221	OG0000108	n0	XP_016914644.1	XP_006617764.1, XP_006617766.1, XP_006617765.1, XP_006617767.1	XP_026297623.1	XP_033311638.1, XP_033311639.1, XP_033311635.1, XP_033311636.1, XP_033311633.1, XP_033311634.1, XP_033311632.1, XP_033311640.1	XP_033175206.1, XP_033175202.1, XP_012237835.1, XP_033175190.1, XP_033175212.1, XP_012237811.1, XP_012237859.1, XP_033175210.1	XP_003396811.1, XP_012165541.1, XP_012165537.1, XP_012165535.1, XP_012165539.1, XP_012165538.1, XP_020719617.1, XP_020719616.1	XP_033183550.1, XP_033183551.1, XP_033183552.1, XP_033183553.1, XP_033183554.1, XP_033183555.1, XP_033183556.1, XP_033183557.1	XP_017762833.1	Edil_05041-mRNA	KAF3425780.1	XP_017792221.1	K0M31_007022-T1	KOX69423.1
N0.HOG0000222	OG0000109	n0	XP_016915722.1	XP_006624128.1	XP_393396.2	XP_033309971.1, XP_033309972.1, XP_033309974.1, XP_033309973.1, XP_033309987.1	XP_003492681.1, XP_024227553.1, XP_003491230.3, XP_024227552.1, XP_024227551.1	XP_003395135.1, XP_020718460.1, XP_003395258.2, XP_012163583.1, XP_003395133.1, XP_012163584.1, XP_003395134.1	XP_033200451.1, XP_033200452.1, XP_033200453.1, XP_033200454.1, XP_033200456.1, XP_033200461.1	XP_017758627.1, XP_017758628.1, XP_017758626.1	Edil_05211-mRNA	KAF3419792.1, KAF3419827.1, KAF3419826.1, KAF3422324.1, KAF3422325.1, KAF3423506.1, KAF3423505.1	XP_017796472.1	K0M31_007609-T1, K0M31_007614-T1, K0M31_007612-T1, K0M31_016386-T1, K0M31_007608-T1, K0M31_007616-T1
N0.HOG0000223	OG0000110	n1	XP_016916096.1, XP_016916097.1	XP_031364095.1	XP_623221.2	XP_033305122.1	XP_003490999.1, XP_012243205.1	XP_012169830.1	XP_033194706.1	XP_017763330.1, XP_017763331.1	Edil_04172-mRNA	KAF3427939.1	XP_017798328.1	K0M31_020388-T1	KOX78657.1
N0.HOG0000224	OG0000110	n16	XP_028523661.1, XP_028523660.1, XP_016916189.1	XP_006611242.1, XP_031364269.1	XP_006559472.1, XP_006559471.1, XP_006559470.1	XP_033305219.1, XP_033305222.1, XP_033305221.1	XP_033177628.1, XP_033177629.1, XP_012243195.1, XP_012243193.1	XP_012169834.1, XP_012169831.1, XP_012169833.1, XP_012169835.1	XP_033194712.1, XP_033194713.1, XP_033194710.1	XP_017763303.1	Edil_04123-mRNA	KAF3423929.1	XP_017798422.1	K0M31_020390-T1	KOX78662.1
N0.HOG0000225	OG0000111	n0	XP_016916412.1	XP_006618840.1		XP_033303003.1, XP_033304678.1, XP_033303002.1	XP_033178684.1, XP_033178692.1, XP_033176372.1, XP_033178691.1, XP_033178690.1, XP_033178693.1	XP_012167616.1, XP_012167493.1, XP_012167618.1, XP_012167489.1, XP_012167619.1	XP_033194246.1, XP_033194242.1, XP_033194241.1, XP_033194243.1	XP_017758779.1		KAF3423714.1, KAF3423710.1, KAF3423720.1, KAF3423721.1, KAF3423716.1, KAF3423723.1, KAF3423719.1, KAF3423712.1, KAF3423715.1, KAF3423722.1, KAF3423711.1, KAF3423717.1	XP_017795128.1	K0M31_011098-T1, K0M31_011115-T1, K0M31_011108-T1, K0M31_011100-T1, K0M31_011107-T1, K0M31_011106-T1, K0M31_011109-T1, K0M31_011105-T1, K0M31_011103-T1, K0M31_011099-T1
N0.HOG0000226	OG0000112	n0	XP_016917429.1, XP_016917426.1, XP_016917424.1, XP_016917420.1, XP_016917416.1, XP_028524147.1	XP_006614905.1	XP_006569276.1	XP_033300661.1, XP_033300658.1, XP_033300657.1, XP_033300656.1, XP_033300655.1, XP_033300660.1, XP_033300659.1, XP_033300662.1	XP_033176576.1, XP_003489462.1, XP_012241011.1	XP_012175936.1, XP_012175937.1, XP_012175934.1, XP_012175933.1, XP_012175931.1, XP_012175930.1, XP_012175938.1, XP_012175932.1	XP_033184318.1, XP_033184319.1, XP_033184322.1, XP_033184321.1, XP_033184324.1, XP_033184323.1, XP_033184320.1, XP_033184325.1	XP_017761255.1, XP_017762918.1	Edil_01918-mRNA	KAF3426369.1	XP_017795222.1	K0M31_017248-T1, K0M31_013341-T1, K0M31_013342-T1	KOX79958.1
N0.HOG0000227	OG0000113	n1	XP_028525236.1, XP_016920887.1, XP_016920886.1, XP_028525237.1	XP_031367274.1, XP_006617604.1, XP_006617606.1, XP_006617608.1	XP_016768147.1	XP_033311996.1	XP_012243415.1	XP_003402889.2	XP_033196378.1	XP_017752161.1, XP_017752160.1, XP_017752163.1, XP_017752162.1, XP_017752157.1, XP_017752159.1, XP_017767778.1	Edil_01390-mRNA	KAF3421939.1	XP_017795810.1, XP_017795809.1, XP_017795808.1, XP_017795807.1, XP_017795806.1, XP_017795803.1	K0M31_017153-T1	KOX76881.1
N0.HOG0000228	OG0000113	n30	XP_016920870.1	XP_006617603.1	XP_393208.1	XP_033312026.1	XP_003491135.1	XP_003402547.3, XP_003402892.1	XP_033196409.1	XP_017767758.1	Edil_01392-mRNA	KAF3421940.1	XP_017795819.1	K0M31_017029-T1	KOX77823.1
N0.HOG0000229	OG0000114	n1	XP_028524146.1, XP_028524142.1, XP_028524139.1	XP_031369996.1	XP_026297088.1, XP_026297089.1, XP_026297090.1, XP_026297091.1	XP_033316927.1, XP_033316929.1, XP_033316928.1	XP_033174537.1, XP_012236128.1, XP_033174536.1	XP_020719105.1	XP_033206784.1, XP_033206785.1, XP_033206786.1	XP_017761772.1	Edil_07021-mRNA, Edil_05117-mRNA	KAF3422295.1	XP_017797598.1	K0M31_002852-T1, K0M31_002845-T1	KOX76743.1, KOX76747.1
N0.HOG0000230	OG0000114	n27	XP_028521229.1, XP_028521230.1	XP_031370006.1, XP_031370002.1, XP_031369989.1, XP_031369991.1, XP_031370041.1	XP_026297184.1		XP_033177291.1			XP_017761183.1	Edil_02761-mRNA	KAF3422296.1	XP_017797575.1	K0M31_002837-T1, K0M31_002833-T1, K0M31_002838-T1	KOX76752.1
N0.HOG0000231	OG0000115	n0	XP_028520056.1, XP_016904185.1, XP_016904171.1, XP_016904178.1, XP_016904186.2, XP_016904176.1, XP_016904180.1, XP_016904173.1	XP_031371293.1, XP_031371289.1, XP_031371301.1, XP_006610185.2, XP_031371302.1, XP_031371291.1, XP_006610187.1	XP_026300229.1, XP_026300226.1, XP_026300225.1, XP_003249268.2, XP_006558389.2, XP_003249267.2	XP_033304748.1, XP_033311114.1, XP_033304766.1	XP_024227564.1, XP_003484830.1, XP_003494119.1, XP_003494285.1, XP_033180127.1	XP_020722622.1, XP_003401521.1, XP_003403340.1, XP_003403388.2	XP_033203272.1, XP_033195695.1, XP_033203184.1	XP_017766926.1, XP_017766919.1, XP_017766946.1, XP_017766936.1		KAF3426623.1	XP_017795356.1	K0M31_001613-T1
N0.HOG0000232	OG0000116	n0	XP_016907243.1, XP_016907242.1	XP_006610670.2	XP_026301241.1	XP_033315546.1	XP_012247849.2, XP_012250028.1	XP_012168743.1	XP_033198900.1	XP_017763744.1		KAF3426367.1, KAF3430490.1, KAF3430173.1, KAF3430491.1, KAF3430172.1, KAF3430489.1, KAF3430483.1, KAF3430486.1, KAF3430175.1, KAF3430178.1, KAF3430482.1, KAF3426361.1, KAF3426364.1	XP_017798000.1	K0M31_002306-T1, K0M31_012844-T1, K0M31_002315-T1, K0M31_002248-T1, K0M31_016869-T1, K0M31_012851-T1, K0M31_016872-T1, K0M31_002249-T1, K0M31_016892-T1, K0M31_002251-T1, K0M31_012853-T1, K0M31_002304-T1, K0M31_002320-T1, K0M31_002312-T1, K0M31_002250-T1	KOX67668.1, KOX69471.1, KOX69466.1, KOX69462.1
N0.HOG0000233	OG0000117	n0	XP_028521361.1, XP_016910438.1, XP_016908469.1, XP_016910446.1	XP_031366084.1, XP_006615226.1, XP_006615225.1, XP_006615227.1	XP_026302143.1, NP_001229905.1, NP_001229907.1, XP_006565966.1, NP_001229906.1	XP_033302048.1, XP_033302194.1, XP_033301939.1, XP_033302070.1, XP_033301940.1	XP_024223599.1, XP_003489784.1, XP_033176756.1, XP_024223604.1, XP_003489754.1	XP_012175711.1, XP_003393920.1, XP_003403429.1, XP_003394006.1, XP_003393921.1	XP_033191772.1, XP_033191811.1, XP_033191672.1, XP_033191805.1, XP_033191673.1	XP_017759706.1, XP_017759708.1, XP_017759704.1, XP_017759707.1, XP_017759700.1		KAF3424648.1, KAF3424649.1, KAF3424653.1	XP_017795940.1		KOX73712.1
N0.HOG0000234	OG0000118	n0	XP_016908712.1	XP_006616218.1, XP_006616219.1, XP_006616220.1	XP_006560231.1, XP_006560232.1, XP_006560233.1	XP_033320606.1, XP_033320605.1, XP_033320601.1, XP_033320607.1, XP_033320602.1, XP_033320604.1	XP_012246427.1, XP_012246431.1, XP_012246432.1, XP_033179246.1, XP_012246429.1, XP_033179245.1	XP_012171844.1, XP_012171849.1, XP_012171850.1, XP_012171847.1, XP_012171848.1, XP_012171845.1, XP_012171846.1	XP_033186740.1, XP_033186738.1, XP_033186744.1, XP_033186743.1, XP_033186739.1, XP_033186742.1	XP_017765520.1, XP_017765517.1, XP_017765519.1, XP_017765518.1	Edil_08887-mRNA, Edil_01606-mRNA	KAF3425459.1	XP_017788034.1	K0M31_019662-T1	KOX81202.1
N0.HOG0000235	OG0000119	n0	XP_016908982.1, XP_016908972.1, XP_016918774.1, XP_016908961.1	XP_006621044.1, XP_006621042.1	XP_003251850.1, XP_026298730.1, XP_026298718.1, XP_026298534.1	XP_033319973.1, XP_033319972.1, XP_033320205.1, XP_033320206.1	XP_003490277.1, XP_003492943.1	XP_003401825.1, XP_003401773.1	XP_033201020.1, XP_033201021.1, XP_033185307.1, XP_033185306.1		Edil_07067-mRNA	KAF3421608.1, KAF3428175.1, KAF3425750.1, KAF3422692.1, KAF3429560.1, KAF3419831.1, KAF3429561.1, KAF3425952.1	XP_017791259.1	K0M31_008526-T1, K0M31_008964-T1, K0M31_008463-T1	KOX74597.1, KOX68279.1, KOX68696.1, KOX73201.1, KOX68278.1, KOX75139.1, KOX75202.1, KOX67350.1
N0.HOG0000236	OG0000120	n0	XP_028525547.1, XP_028525537.1, XP_016921496.1, XP_016921486.1, XP_016921477.1	XP_006607670.1	XP_006567639.1, XP_001119871.2, XP_006567638.1, XP_006567636.1	XP_033303007.1, XP_033303008.1, XP_033303009.1, XP_033303010.1	XP_003488969.1, XP_003488968.1, XP_024222927.1, XP_012240256.1, XP_012240253.1, XP_033176270.1, XP_033176269.1	XP_003397905.1, XP_020720163.1, XP_020720164.1, XP_012167613.1, XP_020720167.1, XP_012167611.1, XP_012167610.1, XP_012167612.1, XP_003397903.1, XP_003397904.1, XP_020720166.1, XP_020720165.1	XP_033186216.1, XP_033186217.1, XP_033186215.1, XP_033186214.1	XP_017756858.1	Edil_07161-mRNA	KAF3427049.1	XP_017799593.1	K0M31_008801-T1	KOX74707.1
N0.HOG0000237	OG0000121	n0	XP_028519797.1, XP_016922642.1, XP_016922643.1, XP_016922641.1	XP_031369608.1	XP_006571232.1, XP_026302125.1, XP_006571231.1, XP_006571230.1, XP_016771305.1, XP_006571228.1	XP_033306973.1, XP_033306974.1, XP_033306976.1, XP_033306975.1, XP_033306977.1	XP_033179924.1, XP_033179925.1, XP_033179922.1, XP_033179923.1, XP_033179921.1	XP_012166006.1, XP_012165971.1, XP_012165985.1, XP_012165991.1, XP_020718836.1, XP_012165979.1, XP_012165997.1	XP_033188380.1, XP_033188382.1, XP_033188379.1, XP_033188381.1, XP_033188383.1	XP_017766063.1, XP_017766062.1, XP_017766065.1, XP_017766064.1	Edil_03746-mRNA	KAF3427823.1, KAF3421398.1	XP_017799064.1	K0M31_000745-T1	KOX70837.1
N0.HOG0000238	OG0000122	n1	XP_028522006.1		XP_006564767.2					XP_017754683.1	Edil_06167-mRNA		XP_017787735.1	K0M31_017922-T1, K0M31_017921-T1, K0M31_017926-T1, K0M31_017927-T1	KOX73816.1, KOX73814.1, KOX73815.1
N0.HOG0000239	OG0000122	n12		XP_006620818.1	XP_006564766.2, XP_003250512.2, XP_006564765.2, XP_026295083.1	XP_033301928.1, XP_033301927.1, XP_033301930.1, XP_033301929.1, XP_033301931.1	XP_024228408.1, XP_024228411.1, XP_033180851.1, XP_033180850.1, XP_033180849.1, XP_033180848.1, XP_012249893.1, XP_012249892.1, XP_012249895.1, XP_024228409.1	XP_003394054.1, XP_020723176.1, XP_012175779.1	XP_033195811.1, XP_033195812.1, XP_033195814.1, XP_033195815.1, XP_033195816.1	XP_017762965.1			XP_017787734.1		KOX73813.1
N0.HOG0000240	OG0000123	n0				XP_033317170.1, XP_033317173.1, XP_033314702.1, XP_033303926.1, XP_033305761.1, XP_033305516.1, XP_033317576.1, XP_033313680.1, XP_033317710.1, XP_033312187.1, XP_033314488.1, XP_033318499.1, XP_033317814.1, XP_033314481.1	XP_033176116.1, XP_012246642.1	XP_020723973.1, XP_020723965.1, XP_012167138.1, XP_012175340.2	XP_033199425.1, XP_033200289.1, XP_033199270.1, XP_033191425.1, XP_033200346.1, XP_033194691.1, XP_033199271.1, XP_033204586.1, XP_033199162.1, XP_033204812.1, XP_033199277.1, XP_033202710.1, XP_033204544.1, XP_033200816.1, XP_033203615.1, XP_033199813.1, XP_033204873.1, XP_033200296.1, XP_033203136.1, XP_033200199.1, XP_033203138.1, XP_033199886.1						KOX75127.1
N0.HOG0000241	OG0000124	n0												K0M31_001869-T1, K0M31_015269-T1, K0M31_016143-T1, K0M31_001150-T1, K0M31_002060-T1, K0M31_012560-T1, K0M31_012661-T1, K0M31_002284-T1, K0M31_002254-T1, K0M31_016758-T1, K0M31_001954-T1, K0M31_001807-T1, K0M31_001895-T1, K0M31_007102-T1, K0M31_016095-T1, K0M31_006822-T1, K0M31_010712-T1, K0M31_012833-T1, K0M31_016116-T1, K0M31_002061-T1, K0M31_001955-T1, K0M31_001951-T1, K0M31_016133-T1, K0M31_00…	KOX70441.1
N0.HOG0000242	OG0000125	n1	XP_016910458.1, XP_016903734.1, XP_016910450.1, XP_016910425.1	XP_031366114.1	XP_006565887.1, XP_016773454.2	XP_033301952.1	XP_012250009.2, XP_012250004.1	XP_003393905.1, XP_020723934.1, XP_020722331.1	XP_033191684.1	XP_017759714.1			XP_017795932.1
N0.HOG0000243	OG0000125	n17	XP_016910426.1	XP_031366063.1, XP_031366064.1	XP_001121659.1, XP_006565948.1			XP_020722344.1		XP_017759715.1				K0M31_017736-T1, K0M31_017739-T1, K0M31_017738-T1, K0M31_017735-T1, K0M31_017742-T1	KOX73702.1, KOX73700.1, KOX73703.1
N0.HOG0000244	OG0000125	n32	XP_028521986.1	XP_031366107.1, XP_031366115.1	XP_006565947.2								XP_017795930.1
N0.HOG0000245	OG0000125	n36	XP_028522064.1	XP_006615202.1	XP_003250765.1				XP_033191766.1	XP_017759716.1			XP_017795931.1
N0.HOG0000246	OG0000126	n1	XP_016914259.1	XP_006620951.1	XP_395404.2	XP_033297009.1, XP_033297008.1	XP_003485650.1	XP_012163118.1	XP_033195553.1	XP_017758249.1	Edil_13784-mRNA	KAF3427390.1	XP_017796132.1	K0M31_000021-T1, K0M31_002602-T1
N0.HOG0000247	OG0000126	n14	XP_016909015.1	XP_031369444.1	XP_026298477.1, XP_026298476.1	XP_033298793.1, XP_033298790.1, XP_033298789.1, XP_033298792.1, XP_033298791.1	XP_012250355.1, XP_003486293.1, XP_024220491.1, XP_033174535.1, XP_012250356.1	XP_003397591.1, XP_012167140.1, XP_012167142.1	XP_033202427.1, XP_033202425.1, XP_033202423.1, XP_033202424.1, XP_033202426.1	XP_017755734.1	Edil_01759-mRNA	KAF3429380.1	XP_017795084.1	K0M31_007244-T1	KOX71791.1
N0.HOG0000248	OG0000127	n0	XP_016911224.1	XP_031371097.1	XP_006560996.1, XP_016766657.1, XP_016766658.1, XP_016766655.1, XP_016766656.1	XP_033301119.1, XP_033301124.1, XP_033301121.1, XP_033301122.1, XP_033301123.1	XP_024223329.1	XP_012176012.1, XP_012176011.1, XP_012176010.1, XP_012176008.1, XP_012176015.1, XP_012176016.1, XP_012176013.1, XP_012176014.1, XP_012176006.1, XP_012176017.1	XP_033184924.1, XP_033184926.1, XP_033184927.1, XP_033184923.1	XP_017766821.1, XP_017766786.1, XP_017766830.1, XP_017766768.1, XP_017766813.1, XP_017766804.1, XP_017766778.1, XP_017766839.1, XP_017766795.1	Edil_00879-mRNA	KAF3425248.1, KAF3425247.1	XP_017789175.1	K0M31_011811-T1	KOX68465.1
N0.HOG0000249	OG0000128	n1	XP_016921265.1	XP_006621108.1	XP_003251626.1	XP_033310140.1	XP_012241566.1	XP_012175550.1	XP_033206528.1	XP_017764548.1	Edil_03764-mRNA		XP_017799301.1	K0M31_004131-T1
N0.HOG0000250	OG0000128	n13	XP_016921274.1	XP_006618077.1	XP_001120889.1	XP_033311411.1	XP_012244891.1		XP_033188052.1	XP_017754148.1, XP_017761097.1	Edil_03816-mRNA		XP_017792294.1		KOX74212.1
N0.HOG0000251	OG0000128	n23	XP_016918452.1, XP_016914448.1	XP_006611196.1, XP_006624655.1	XP_001120014.1, XP_003251406.1	XP_033306454.1, XP_033308865.1	XP_003491637.1, XP_003488496.1	XP_003396974.1, XP_012165320.1	XP_033197439.1, XP_033195168.1	XP_017765135.1	Edil_03316-mRNA, Edil_03770-mRNA	KAF3419922.1	XP_017795648.1
N0.HOG0000252	OG0000129	n0	XP_016915324.1, XP_028523454.1, XP_016915342.1, XP_016915343.1	XP_006612514.1, XP_031364805.1, XP_031364798.1, XP_006612513.1	XP_003251589.1, XP_006570633.1, XP_006570637.2, XP_026298823.1, XP_001122953.3	XP_033297930.1, XP_033297784.1	XP_024221257.1, XP_024221256.1, XP_033175048.1	XP_020723712.1, XP_003396782.1, XP_003402992.1, XP_012165896.1	XP_033183672.1, XP_033183610.1	XP_017753460.1, XP_017753462.1, XP_017753465.1, XP_017753464.1, XP_017753463.1	Edil_10183-mRNA, Edil_12535-mRNA, Edil_10174-mRNA, Edil_11125-mRNA	KAF3429356.1, KAF3429354.1	XP_017788203.1	K0M31_010197-T1, K0M31_010195-T1, K0M31_010193-T1	KOX77668.1, KOX77671.1, KOX77673.1
N0.HOG0000253	OG0000130	n1	XP_016919526.1, XP_016919527.1	XP_006624271.2, XP_006624272.1	NP_001257747.1, NP_001257746.1	XP_033312316.1, XP_033312305.1	XP_003494928.2, XP_024221935.1, XP_033175600.1	XP_003399185.1, XP_012169459.1	XP_033189745.1, XP_033189744.1	XP_017755085.1, XP_017755078.1	Edil_03358-mRNA	KAF3423651.1	XP_017792656.1	K0M31_000096-T1	KOX72791.1
N0.HOG0000254	OG0000130	n23	XP_028524820.1	XP_031370304.1	XP_026299664.1	XP_033313296.1	XP_003487946.1	XP_020721314.1	XP_033189827.1	XP_017755077.1		KAF3423653.1	XP_017792655.1	K0M31_000093-T1	KOX72787.1
N0.HOG0000255	OG0000130	n34	XP_016919567.1	XP_006624269.1	NP_001257749.1		XP_033175599.1			XP_017755092.1			XP_017792675.1	K0M31_000094-T1	KOX72788.1
N0.HOG0000256	OG0000131	n0	XP_016919636.1, XP_016919633.1, XP_016919635.1	XP_006607768.2	XP_026297633.1, XP_026297632.1, XP_026297631.1, XP_026297634.1	XP_033319698.1, XP_033319700.1, XP_033319701.1, XP_033319699.1, XP_033319703.1, XP_033319702.1	XP_012238914.1, XP_012238913.1, XP_033175701.1, XP_033175702.1, XP_033175703.1, XP_012238912.1, XP_003488185.1, XP_012238917.1	XP_012166446.1, XP_012166447.1, XP_012166448.1, XP_012166449.1, XP_012166450.1, XP_003397288.1	XP_033202708.1, XP_033202703.1, XP_033202682.1, XP_033202694.1, XP_033202690.1, XP_033202698.1, XP_033202687.1, XP_033202707.1	XP_017754293.1	Edil_09379-mRNA	KAF3428922.1	XP_017789904.1	K0M31_018731-T2	KOX69601.1
N0.HOG0000257	OG0000132	n1	XP_028525380.1	XP_031364641.1	XP_016767429.2, XP_026295915.1	XP_033313275.1	XP_033176029.1	XP_012163315.1	XP_033184042.1	XP_017765833.1		KAF3429194.1	XP_017796997.1	K0M31_005020-T1	KOX68162.1
N0.HOG0000258	OG0000132	n13	XP_028520505.1, XP_028520509.1, XP_028520508.1, XP_028523349.1	XP_006612266.1, XP_031364615.1	XP_026296136.1	XP_033297392.1, XP_033305529.1	XP_033179412.1, XP_003493278.3	XP_012163319.1	XP_033188225.1, XP_033186507.1	XP_017759688.1, XP_017759689.1	Edil_02267-mRNA, Edil_02270-mRNA	KAF3430726.1, KAF3430727.1	XP_017796804.1	K0M31_005015-T1, K0M31_003823-T1, K0M31_005000-T1, K0M31_004996-T1, K0M31_003833-T1	KOX72042.1, KOX72043.1, KOX72045.1
N0.HOG0000259	OG0000133	n0	XP_028520918.1, XP_028520916.1, XP_028520919.1, XP_028520917.1	XP_031370718.1, XP_031370717.1, XP_031370716.1, XP_031370715.1, XP_031370714.1	XP_016770737.1, XP_016770736.1	XP_033313067.1, XP_033313058.1, XP_033313050.1, XP_033313034.1, XP_033313025.1, XP_033313043.1	XP_033177545.1, XP_024224435.1, XP_024224436.2, XP_012242895.1, XP_033177515.1, XP_024224425.1, XP_012242898.1	XP_012168812.1, XP_012168806.1, XP_012168810.1, XP_012168811.1	XP_033206759.1, XP_033206758.1, XP_033206757.1, XP_033206754.1, XP_033206756.1, XP_033206755.1	XP_017763944.1	Edil_00519-mRNA	KAF3429511.1, KAF3429513.1, KAF3429512.1	XP_017793315.1	K0M31_000202-T1	KOX68961.1
N0.HOG0000260	OG0000134	n0				XP_033313247.1, XP_033313402.1, XP_033314662.1, XP_033313789.1, XP_033299851.1, XP_033317772.1, XP_033315402.1, XP_033315106.1, XP_033305604.1, XP_033304277.1, XP_033313400.1	XP_033175483.1, XP_033178199.1, XP_024225290.1, XP_033176862.1, XP_033180121.1, XP_024221803.2, XP_024225375.1, XP_033174242.1, XP_033175213.1, XP_024225188.1, XP_033177358.1, XP_024227618.2, XP_024224107.2, XP_033177240.1, XP_024222913.2	XP_020719407.1, XP_020719408.1	XP_033198748.1, XP_033196935.1, XP_033199428.1, XP_033197686.1, XP_033199073.1, XP_033199941.1, XP_033199709.1, XP_033197055.1, XP_033204343.1, XP_033198746.1	XP_017763767.1				K0M31_016082-T1	KOX74521.1, KOX75457.1
N0.HOG0000261	OG0000135	n1				XP_033310857.1, XP_033314603.1, XP_033318533.1, XP_033317578.1, XP_033315832.1, XP_033315836.1, XP_033303465.1, XP_033316640.1	XP_024228405.1, XP_033180100.1, XP_012247139.1, XP_033178270.1, XP_024222862.1, XP_033180099.1, XP_033178269.1, XP_012240122.2, XP_024224792.1, XP_024228476.1, XP_024226175.1	XP_012175814.1, XP_012175813.1, XP_012175540.2, XP_012175517.1, XP_020723772.1	XP_033200248.1, XP_033204618.1, XP_033200049.1, XP_033205816.1
N0.HOG0000262	OG0000135	n29											XP_017796994.1		KOX73067.1, KOX81320.1, KOX69392.1, KOX69029.1
N0.HOG0000263	OG0000135	n33								XP_017766957.1	Edil_11914-mRNA, Edil_14285-mRNA, Edil_15259-mRNA, Edil_15176-mRNA		XP_017797009.1		KOX69026.1, KOX69384.1, KOX76129.1
N0.HOG0000264	OG0000136	n1				XP_033305682.1, XP_033305680.1		XP_020719040.1, XP_012166309.1	XP_033194504.1	XP_017761879.1	Edil_10154-mRNA		XP_017792760.1	K0M31_001081-T1, K0M31_001082-T1	KOX70214.1
N0.HOG0000265	OG0000136	n11	XP_016906634.2, XP_016918918.1, XP_016918917.1, XP_016918916.1, XP_016918921.1, XP_016918920.1, XP_028524670.1, XP_028524669.1, XP_016918922.1	XP_031367761.1, XP_006608316.1, XP_006608315.1, XP_006608313.1	XP_026302053.1	XP_033305683.1, XP_033305684.1	XP_012245629.1, XP_033178862.1, XP_033178863.1, XP_033178864.1		XP_033194502.1, XP_033194503.1, XP_033194505.1			KAF3429291.1, KAF3429292.1	XP_017797931.1	K0M31_001087-T1, K0M31_001085-T1	KOX70210.1, KOX70211.1
N0.HOG0000266	OG0000137	n0	XP_016907014.1	XP_006613535.1, XP_006613536.1, XP_006613537.1, XP_006613538.1	XP_026295210.1	XP_033309813.1, XP_033309811.1, XP_033309814.1, XP_033309812.1	XP_003486167.1, XP_012250143.1, XP_033174385.1, XP_033174384.1, XP_024220307.1, XP_012250144.1	XP_003402574.1	XP_033202913.1, XP_033202914.1, XP_033202917.1, XP_033202916.1	XP_017764825.1, XP_017764824.1, XP_017764823.1, XP_017764822.1, XP_017764826.1	Edil_06382-mRNA	KAF3423967.1	XP_017796183.1, XP_017796182.1, XP_017796181.1, XP_017796184.1, XP_017796186.1, XP_017796185.1, XP_017796177.1, XP_017796178.1, XP_017796175.1, XP_017796176.1, XP_017796180.1	K0M31_011283-T1	KOX80056.1
N0.HOG0000267	OG0000138	n0	XP_016907044.1, XP_028523556.1	XP_031365943.1, XP_031365944.1, XP_031365942.1, XP_031365949.1, XP_031365946.1, XP_031365945.1, XP_031365948.1, XP_031365947.1, XP_006614986.1, XP_006614987.1, XP_006614988.1	XP_026297883.1, XP_026297885.1, XP_026297886.1, XP_026297884.1, XP_026297890.1, XP_026297889.1, XP_026297888.1, XP_026297887.1, XP_016769197.2, XP_026297882.1, XP_026297881.1	XP_033313895.1, XP_033313896.1	XP_033178989.1, XP_033178990.1	XP_003397491.1	XP_033196065.1, XP_033196066.1	XP_017754356.1, XP_017754357.1, XP_017754358.1	Edil_14252-mRNA	KAF3423245.1, KAF3423244.1	XP_017790922.1	K0M31_013418-T1, K0M31_013417-T1	KOX75385.1
N0.HOG0000268	OG0000139	n0	XP_016919984.2, XP_016911042.1	XP_006611625.1	XP_395035.4	XP_033313340.1, XP_033313336.1, XP_033313335.1, XP_033313333.1, XP_033313337.1, XP_033313341.1	XP_003490855.1, XP_003485325.1, XP_003494543.2, XP_024225384.2, XP_033179155.1, XP_024226423.1, XP_033179156.1, XP_024227372.2	XP_003394317.1, XP_020724149.1, XP_020724151.1, XP_003394505.1, XP_020724153.1, XP_012176310.1, XP_012175295.2	XP_033205025.1, XP_033205023.1, XP_033205346.1, XP_033205348.1, XP_033205017.1, XP_033205028.1, XP_033205016.1, XP_033205344.1, XP_033205024.1	XP_017765019.1, XP_017765023.1	Edil_10326-mRNA	KAF3422276.1	XP_017789474.1	K0M31_012097-T1	KOX79356.1
N0.HOG0000269	OG0000140	n0	XP_016912056.1, XP_016912055.1, XP_028522456.1, XP_016912057.1	XP_006623065.1, XP_006623066.1, XP_006623067.1, XP_031369781.1	XP_006564458.1, XP_006564457.1, XP_006564454.1, XP_006564456.1, XP_006564455.1	XP_033306069.1, XP_033306068.1, XP_033306065.1, XP_033306066.1, XP_033306067.1	XP_024228083.1, XP_012249332.1, XP_012249331.1, XP_033180586.1, XP_003485511.1	XP_012169147.1, XP_012169146.1, XP_020721332.1, XP_020721331.1	XP_033190118.1, XP_033190117.1, XP_033190116.1, XP_033190120.1, XP_033190119.1	XP_017754879.1, XP_017754878.1, XP_017754877.1, XP_017754876.1	Edil_00492-mRNA	KAF3424234.1	XP_017795578.1	K0M31_005494-T1	KOX67995.1
N0.HOG0000270	OG0000141	n0	XP_016914006.1, XP_016914005.1, XP_016914004.1, XP_016914007.1	XP_006615716.1, XP_031366288.1, XP_006615717.1, XP_031366289.1	XP_006565305.2, XP_006565306.2, XP_026299929.1, XP_026299930.1, XP_026299931.1, XP_006565307.2, XP_016770904.2	XP_033308706.1, XP_033308707.1, XP_033308710.1, XP_033308709.1, XP_033308708.1	XP_012236872.1, XP_012236871.1, XP_012236869.1, XP_012236867.1, XP_033174868.1, XP_033174869.1, XP_033174870.1	XP_020721376.1	XP_033190571.1, XP_033190568.1, XP_033190570.1, XP_033190569.1, XP_033190566.1, XP_033190565.1, XP_033190572.1	XP_017752906.1	Edil_01126-mRNA	KAF3419855.1	XP_017787599.1	K0M31_011059-T1	KOX72908.1
N0.HOG0000271	OG0000142	n0	XP_016918160.1	XP_031364783.1	XP_006570163.2	XP_033297988.1, XP_033297986.1, XP_033297983.1, XP_033297982.1, XP_033297985.1, XP_033297984.1, XP_033297987.1	XP_024221317.1, XP_024221318.1, XP_024221319.1, XP_024221321.1, XP_024221320.1, XP_024221322.1, XP_033175063.1	XP_012165937.1, XP_012165938.1, XP_012165935.1, XP_012165940.1, XP_003396804.1	XP_033183941.1, XP_033183942.1, XP_033183943.1, XP_033183944.1, XP_033183946.1, XP_033183945.1, XP_033183949.1	XP_017764918.1, XP_017764917.1, XP_017764916.1, XP_017764920.1, XP_017764921.1, XP_017764922.1, XP_017764924.1	Edil_08661-mRNA	KAF3422103.1	XP_017788208.1	K0M31_010255-T1	KOX77632.1
N0.HOG0000272	OG0000143	n0	XP_028525718.1, XP_028525717.1, XP_028525716.1, XP_016922341.2	XP_006614496.1	XP_006559657.1, XP_006559659.1, XP_003249519.2, XP_016768928.1, XP_016768927.1, XP_006559656.1, XP_016768929.1	XP_033309545.1, XP_033309547.1, XP_033309548.1, XP_033309549.1, XP_033309546.1, XP_033309544.1	XP_024224593.1	XP_012166336.1, XP_012166337.1, XP_020719814.1, XP_020719815.1, XP_003397051.1	XP_033197543.1, XP_033197555.1, XP_033197549.1, XP_033197563.1, XP_033197573.1, XP_033197580.1	XP_017761692.1, XP_017761691.1, XP_017761690.1, XP_017761688.1	Edil_06536-mRNA	KAF3420561.1	XP_017790496.1	K0M31_018343-T1, K0M31_018346-T1	KOX70187.1, KOX70185.1
N0.HOG0000273	OG0000144	n0	XP_028522695.1	XP_031368877.1	XP_016766865.1, XP_016766864.1, XP_006568014.1	XP_033303156.1, XP_033303157.1, XP_033303158.1, XP_033303159.1, XP_033303152.1, XP_033303153.1, XP_033303154.1, XP_033303155.1	XP_012244054.1, XP_033178046.1, XP_012244055.1, XP_033178047.1, XP_012244053.1, XP_012244059.1, XP_012244058.1, XP_012244057.1	XP_012176642.1, XP_012176646.1, XP_012176645.1, XP_012176644.1, XP_012176647.1, XP_012176643.1	XP_033205253.1, XP_033205254.1, XP_033205251.1, XP_033205252.1, XP_033205255.1, XP_033205248.1, XP_033205249.1, XP_033205250.1	XP_017759563.1	Edil_01864-mRNA	KAF3425026.1	XP_017791739.1	K0M31_011410-T1	KOX71391.1
N0.HOG0000274	OG0000145	n0				XP_033314618.1, XP_033313499.1, XP_033317448.1, XP_033317719.1, XP_033317443.1, XP_033317720.1, XP_033318402.1, XP_033317164.1, XP_033318433.1, XP_033318443.1, XP_033318432.1, XP_033318440.1, XP_033317426.1, XP_033314134.1, XP_033317752.1, XP_033318442.1, XP_033311890.1, XP_033305616.1	XP_033177777.1, XP_024222719.1, XP_024223434.2, XP_033178881.1, XP_033177239.1	XP_020723156.1	XP_033200096.1, XP_033192713.1, XP_033204823.1, XP_033204816.1, XP_033204810.1, XP_033200877.1, XP_033200294.1, XP_033204598.1, XP_033200274.1, XP_033204779.1, XP_033204587.1, XP_033200686.1, XP_033204830.1, XP_033204825.1, XP_033199943.1				XP_017791917.1		KOX74659.1
N0.HOG0000275	OG0000146	n0	XP_016903879.1, XP_016903880.1, XP_016903882.1	XP_006613564.1, XP_031365302.1, XP_031365304.1, XP_031365303.1	XP_016773609.1, XP_016773611.1, XP_016773610.1	XP_033309268.1, XP_033309267.1, XP_033309266.1, XP_033309265.1, XP_033309271.1, XP_033309270.1, XP_033309269.1	XP_024224442.1, XP_033177488.1, XP_012242852.1, XP_012242851.1, XP_024224441.1, XP_024224440.1	XP_003393760.1, XP_012170961.1, XP_020723651.1, XP_020723660.1	XP_033192558.1, XP_033192554.1, XP_033192555.1, XP_033192556.1, XP_033192557.1, XP_033192560.1	XP_017758111.1, XP_017758112.1	Edil_05981-mRNA	KAF3420651.1	XP_017796529.1	K0M31_015628-T1	KOX69800.1
N0.HOG0000276	OG0000147	n0	XP_016903967.1, XP_028519981.1, XP_016903964.1, XP_016903963.1, XP_016903965.1, XP_016903966.1, XP_028519980.1	XP_006607812.1, XP_031365341.1, XP_031365345.1, XP_031365348.1, XP_006607811.1	XP_006559825.1, XP_006559822.1, XP_006559823.1, XP_397422.1	XP_033313344.1, XP_033313343.1, XP_033313342.1	XP_024220660.1, XP_033174670.1	XP_012176314.1, XP_020724108.1, XP_012176313.1, XP_003394556.1, XP_012176312.1, XP_003394557.1	XP_033204957.1, XP_033204956.1, XP_033204955.1	XP_017752440.1, XP_017752436.1, XP_017752438.1, XP_017752437.1, XP_017752439.1	Edil_00604-mRNA	KAF3428745.1	XP_017788071.1	K0M31_011624-T1	KOX68612.1
N0.HOG0000277	OG0000148	n3										KAF3424424.1	XP_017790037.1, XP_017790034.1, XP_017790033.1
N0.HOG0000278	OG0000148	n6				XP_033307791.1, XP_033307793.1, XP_033307794.1, XP_033307795.1, XP_033307792.1	XP_012242891.1, XP_012242890.1, XP_012242889.1	XP_003398369.1, XP_012168083.1, XP_012168084.1, XP_012168085.1, XP_012168086.1	XP_033194335.1, XP_033194334.1, XP_033194333.1, XP_033194332.1				XP_017790035.1, XP_017790036.1
N0.HOG0000279	OG0000148	n24	XP_016905162.1, XP_016905164.1, XP_016905166.1, XP_016905165.1, XP_016905163.1	XP_006610034.1						XP_017760524.1, XP_017760518.1, XP_017760517.1, XP_017760520.1, XP_017760522.1, XP_017760519.1, XP_017760523.1, XP_017760521.1	Edil_06125-mRNA				KOX67904.1
N0.HOG0000280	OG0000149	n0	XP_016906562.1, XP_016906557.1, XP_016906558.1, XP_016906559.1, XP_016906556.1, XP_016906563.1, XP_028520797.1, XP_016906560.1, XP_016906561.1	XP_031368577.1	XP_006571071.1, XP_006571070.1, XP_006571069.1, XP_006571068.1, XP_006571073.1, XP_006571074.1, XP_026295623.1, XP_016769192.1, XP_006571072.1	XP_033307820.1, XP_033307819.1	XP_033179302.1, XP_033179304.1, XP_033179303.1	XP_012168104.1, XP_003393409.1	XP_033203048.1, XP_033203047.1	XP_017764303.1, XP_017764301.1, XP_017764302.1, XP_017764300.1, XP_017764299.1, XP_017764298.1	Edil_03602-mRNA	KAF3428818.1	XP_017794557.1, XP_017794556.1	K0M31_012242-T1	KOX79000.1
N0.HOG0000281	OG0000150	n0	XP_016910526.1	XP_006617695.1, XP_006617696.1, XP_006617697.1, XP_006617698.1	XP_016769072.1, XP_006558944.1, XP_006558943.1, XP_006558941.1, XP_397383.3	XP_033319554.1, XP_033319552.1, XP_033319558.1, XP_033319551.1, XP_033319553.1, XP_033319557.1	XP_012238922.1, XP_033175727.1, XP_024222215.1, XP_012238921.1, XP_012238923.1	XP_003397097.1, XP_020719745.1, XP_012166404.1, XP_012166403.1	XP_033202981.1, XP_033203009.1, XP_033203005.1, XP_033202988.1, XP_033202995.1	XP_017763533.1, XP_017763534.1, XP_017763535.1, XP_017763536.1, XP_017763530.1, XP_017763531.1, XP_017763532.1	Edil_06589-mRNA		XP_017798934.1		KOX68913.1
N0.HOG0000282	OG0000151	n0	XP_016920786.1	XP_031370772.1, XP_006625265.1, XP_006625264.1, XP_006625263.1, XP_006625262.1	XP_623977.2, XP_006560073.1, XP_006560074.1, XP_026300816.1, XP_026300817.1, XP_026300815.1	XP_033303714.1, XP_033303713.1, XP_033303715.1, XP_033303716.1	XP_003489674.1, XP_012241233.1, XP_012241232.1	XP_020721993.1, XP_012171929.1, XP_003400937.1, XP_012171930.1	XP_033204382.1, XP_033204381.1, XP_033204383.1, XP_033204380.1	XP_017757084.1, XP_017757081.1, XP_017757082.1, XP_017757083.1	Edil_08891-mRNA	KAF3425457.1	XP_017794679.1, XP_017794675.1, XP_017794676.1, XP_017794677.1, XP_017794678.1	K0M31_019522-T1	KOX71700.1
N0.HOG0000283	OG0000152	n0	XP_016905131.2	XP_006610924.1	XP_026300136.1, XP_026300138.1, XP_026300139.1, XP_026300137.1	XP_033308491.1, XP_033308492.1, XP_033308490.1, XP_033308489.1, XP_033308487.1, XP_033308493.1	XP_012247520.1, XP_012247519.1, XP_012247517.1, XP_012247516.1, XP_024227112.1, XP_012247518.1, XP_003493721.1	XP_012170379.1, XP_012170387.1, XP_020721435.1, XP_003399794.1, XP_012170385.1, XP_012170386.1, XP_020721436.1, XP_012170380.1	XP_033192937.1, XP_033192934.1, XP_033192938.1, XP_033192935.1, XP_033192936.1, XP_033192933.1	XP_017762097.1	Edil_02960-mRNA	KAF3429707.1	XP_017794869.1	K0M31_019962-T1	KOX70032.1
N0.HOG0000284	OG0000153	n0	XP_016914952.1	XP_006622605.1	XP_393006.1, XP_016769990.1	XP_033307634.1, XP_033307635.1, XP_033307632.1, XP_033307633.1, XP_033307638.1, XP_033307631.1, XP_033307637.1	XP_012239270.1, XP_033175911.1, XP_012239269.1, XP_012239271.1, XP_003488377.1	XP_012168244.1, XP_012168240.1, XP_012168241.1, XP_020720658.1, XP_012168242.1, XP_012168238.1, XP_012168245.1, XP_012168239.1	XP_033193338.1, XP_033193339.1, XP_033193343.1, XP_033193342.1, XP_033193341.1, XP_033193340.1, XP_033193345.1	XP_017767353.1, XP_017767354.1, XP_017767352.1	Edil_09700-mRNA	KAF3427785.1	XP_017790021.1	K0M31_004639-T1	KOX77926.1
N0.HOG0000285	OG0000154	n0	XP_016919003.1, XP_028524626.1, XP_028524630.1, XP_028524629.1, XP_028524628.1, XP_028524627.1, XP_028524631.1	XP_031365917.1	XP_026301453.1, XP_026301442.1, XP_026301441.1, XP_026301446.1, XP_026301443.1, XP_026301452.1, XP_026301447.1	XP_033318246.1, XP_033318244.1, XP_033318247.1, XP_033318245.1	XP_024222065.1, XP_024222062.1, XP_033175646.1, XP_024222068.1, XP_033175645.1, XP_033175644.1, XP_033175643.1, XP_024222066.1	XP_012169304.1	XP_033203736.1, XP_033203740.1, XP_033203737.1, XP_033203739.1	XP_017761159.1, XP_017761160.1, XP_017761161.1	Edil_04048-mRNA	KAF3420049.1	XP_017799395.1	K0M31_004039-T1
N0.HOG0000286	OG0000155	n0	XP_028521648.1	XP_006619683.1, XP_006619682.1, XP_006619681.1, XP_006619680.1, XP_006619684.1, XP_031368265.1, XP_006619679.1	XP_001120680.3, XP_006567363.2, XP_006567361.2, XP_016767421.2, XP_016767420.2, XP_006567362.2, XP_026295883.1	XP_033297279.1, XP_033297281.1, XP_033297280.1	XP_003485589.1, XP_012249510.1, XP_012249509.1, XP_012249508.1	XP_012176727.1	XP_033195399.1, XP_033195397.1, XP_033195400.1	XP_017767594.1, XP_017767595.1	Edil_10080-mRNA	KAF3420470.1	XP_017796916.1, XP_017796912.1, XP_017796915.1, XP_017796914.1, XP_017796909.1, XP_017796910.1, XP_017796913.1	K0M31_008050-T1	KOX74964.1
N0.HOG0000287	OG0000156	n0	XP_028524085.1, XP_028524084.1, XP_028524087.1, XP_028524086.1, XP_028524083.1	XP_006618450.1		XP_033301716.1, XP_033301760.1, XP_033301742.1, XP_033301731.1, XP_033301707.1, XP_033301751.1, XP_033301774.1, XP_033301769.1, XP_033301721.1	XP_024224173.1, XP_033177013.1	XP_012171418.1, XP_020722320.1, XP_020722321.1	XP_033187369.1, XP_033187370.1, XP_033187366.1, XP_033187364.1, XP_033187365.1, XP_033187363.1, XP_033187368.1, XP_033187372.1, XP_033187371.1	XP_017761606.1, XP_017761608.1, XP_017761607.1, XP_017761610.1, XP_017761609.1	Edil_08219-mRNA	KAF3426818.1	XP_017798581.1	K0M31_019160-T1	KOX79526.1
N0.HOG0000288	OG0000157	n0		XP_006618667.1, XP_006618668.1, XP_006618669.1, XP_031367788.1	NP_001164443.1	XP_033311758.1, XP_033311757.1, XP_033311756.1, XP_033311755.1	XP_012236752.1, XP_012236745.1, XP_003484661.1, XP_012236729.1, XP_012236736.1	XP_003396395.1, XP_012165095.1, XP_012165096.1, XP_012165097.1, XP_012165091.1, XP_012165093.1, XP_020719491.1	XP_033183315.1, XP_033183314.1, XP_033183313.1, XP_033183312.1	XP_017765198.1, XP_017765197.1, XP_017765196.1, XP_017765195.1		KAF3426298.1	XP_017792534.1, XP_017792533.1, XP_017792537.1, XP_017792536.1, XP_017792539.1, XP_017792538.1, XP_017792535.1	K0M31_010382-T1	KOX78323.1
N0.HOG0000289	OG0000158	n0	XP_016907104.1, XP_016907103.1	XP_031369019.1	XP_026300769.1, XP_026300768.1	XP_033308385.1, XP_033308391.1, XP_033308384.1, XP_033308392.1, XP_033308386.1, XP_033308387.1	XP_024224804.1, XP_024224805.1, XP_024224807.1, XP_033177753.1, XP_012243464.1, XP_033177750.1	XP_020722185.1, XP_020722186.1, XP_020722187.1, XP_020722184.1, XP_020722182.1, XP_020722183.1, XP_012171962.1, XP_020722188.1, XP_012171961.1	XP_033197700.1, XP_033197701.1, XP_033197698.1, XP_033197699.1, XP_033197696.1, XP_033197697.1	XP_017767278.1	Edil_04327-mRNA	KAF3430623.1	XP_017798542.1	K0M31_019480-T1	KOX79215.1
N0.HOG0000290	OG0000159	n0	XP_016908625.1, XP_016908628.1, XP_016908620.1, XP_016908632.1, XP_016908627.1	XP_006608961.1, XP_006608956.1, XP_006608958.1, XP_006608960.1, XP_006608955.1	XP_016770849.2, XP_006562271.1, NP_001229917.1, XP_006562273.2, NP_001229916.1	XP_033310540.1, XP_033310549.1	XP_033180568.1, XP_024228164.1, XP_003484482.1	XP_012169978.1, XP_020721660.1, XP_003399526.1	XP_033192020.1	XP_017753408.1, XP_017753432.1, XP_017753409.1		KAF3423553.1, KAF3423557.1, KAF3423555.1, KAF3423556.1	XP_017797092.1, XP_017794590.1, XP_017797020.1	K0M31_003469-T1, K0M31_003464-T1, K0M31_003465-T1	KOX75188.1
N0.HOG0000291	OG0000160	n0	XP_028522043.1, XP_016910476.1, XP_016910477.1, XP_016910473.1, XP_016910475.1	XP_031366051.1, XP_031366052.1, XP_031366056.1, XP_031366053.1, XP_031366055.1, XP_031366054.1	XP_016766175.1, XP_016766174.1, XP_016766173.1, XP_026295007.1, XP_026295009.1, XP_026295006.1, XP_016766176.1	XP_033302351.1, XP_033302350.1, XP_033302348.1, XP_033302349.1	XP_012241399.1, XP_003489769.1	XP_003393931.1, XP_012175627.1	XP_033191783.1, XP_033191784.1, XP_033191782.1	XP_017759776.1, XP_017759780.1, XP_017759778.1, XP_017759779.1	Edil_05464-mRNA	KAF3419970.1	XP_017795950.1	K0M31_017787-T2	KOX73730.1
N0.HOG0000292	OG0000161	n0	XP_016912349.1, XP_016912358.1	XP_006615545.1, XP_006615544.1, XP_031366219.1	XP_006568687.1, XP_016768585.1, XP_006568686.1	XP_033311722.1, XP_033311721.1, XP_033311724.1, XP_033311723.1, XP_033311726.1, XP_033311720.1	XP_012236464.1, XP_012236478.1, XP_024221002.1, XP_012236472.1, XP_003484647.1, XP_012236459.1	XP_012165062.1, XP_012165059.1, XP_012165060.1, XP_003396269.1, XP_012165058.1, XP_012165061.1	XP_033183531.1, XP_033183535.1, XP_033183532.1, XP_033183537.1, XP_033183533.1, XP_033183534.1	XP_017753142.1	Edil_03270-mRNA	KAF3420579.1	XP_017794298.1	K0M31_014840-T1	KOX78491.1
N0.HOG0000293	OG0000162	n0	XP_016912792.1, XP_016912793.1, XP_016912790.1, XP_016912789.1, XP_028522689.1, XP_028522688.1	XP_006616348.1, XP_031366565.1, XP_031366564.1, XP_031366562.1, XP_031366561.1, XP_031366566.1, XP_031366563.1, XP_031366567.1	XP_016766820.1, XP_016766818.1, XP_006560933.1, XP_006560934.1, XP_016766817.1, XP_624657.2	XP_033300683.1, XP_033300682.1, XP_033300684.1	XP_024220635.1, XP_033174633.1, XP_012236282.1	XP_003394254.1	XP_033184369.1, XP_033184370.1, XP_033184371.1	XP_017767102.1, XP_017767103.1, XP_017767104.1	Edil_00913-mRNA	KAF3420404.1	XP_017788630.1	K0M31_011938-T1	KOX76592.1
N0.HOG0000294	OG0000163	n1		XP_006621111.1		XP_033310141.1, XP_033310142.1	XP_003489854.1, XP_003492168.1, XP_012239517.1	XP_012166136.1, XP_003392964.1	XP_033206539.1	XP_017764550.1, XP_017754149.1	Edil_03826-mRNA		XP_017795687.1, XP_017799308.1	K0M31_005847-T1	KOX74214.1
N0.HOG0000295	OG0000163	n16	XP_016921509.1, XP_028525352.1, XP_028525353.1, XP_016914821.1	XP_031364231.1	XP_003251624.1, XP_006570863.1, XP_003251221.1, XP_016773376.1	XP_033311410.1, XP_033309129.1	XP_003489847.1	XP_003392970.1, XP_003393115.1	XP_033188089.1, XP_033195239.1, XP_033206549.1	XP_017764549.1	Edil_03827-mRNA	KAF3419924.1	XP_017799307.1, XP_017799302.1
N0.HOG0000296	OG0000164	n1	XP_016915564.1	XP_031370139.1, XP_031370134.1	XP_016769264.1	XP_033305560.1, XP_033319427.1, XP_033305844.1, XP_033307447.1	XP_033180368.1, XP_033180160.1, XP_012248851.1, XP_033179403.1	XP_020723128.1, XP_012175448.2, XP_012175214.1	XP_033200758.1, XP_033204469.1, XP_033204470.1	XP_017759416.1		KAF3422334.1	XP_017793166.1	K0M31_001820-T1, K0M31_009165-T1, K0M31_009164-T1	KOX67396.1
N0.HOG0000297	OG0000164	n25	XP_028521750.1	XP_031366977.1	XP_026301292.1	XP_033308454.1	XP_024222926.2	XP_003401258.2	XP_033203580.1	XP_017762998.1	Edil_07608-mRNA	KAF3424365.1	XP_017791808.1	K0M31_009345-T1	KOX80265.1
N0.HOG0000298	OG0000165	n0	XP_016916506.1	XP_031367829.1	XP_026298815.1, XP_026298814.1, XP_026298813.1, XP_394771.5	XP_033304557.1, XP_033304553.1, XP_033304556.1, XP_033304558.1, XP_033304555.1, XP_033304554.1	XP_033176478.1, XP_033176426.1, XP_033176443.1, XP_033176461.1, XP_033176499.1, XP_033176519.1	XP_020720170.1, XP_020720169.1, XP_012167506.1, XP_012167498.1, XP_012167505.1, XP_012167501.1, XP_020720168.1	XP_033194183.1, XP_033194184.1, XP_033194185.1, XP_033194182.1, XP_033194187.1, XP_033194186.1	XP_017765669.1	Edil_02848-mRNA, Edil_02849-mRNA	KAF3426654.1	XP_017795402.1	K0M31_011090-T1	KOX70594.1
N0.HOG0000299	OG0000166	n0	XP_016921635.1, XP_028525052.1	XP_031364752.1	XP_026294867.1, XP_026294864.1, XP_026294865.1, XP_026294866.1, XP_026294869.1, XP_026294870.1, XP_026294868.1	XP_033312772.1, XP_033312771.1, XP_033312770.1, XP_033312773.1	XP_024224272.1, XP_024224273.1, XP_024224270.1, XP_012242656.1	XP_020723487.1, XP_012174317.1, XP_012174320.1, XP_012174318.1, XP_012174319.1	XP_033187631.1, XP_033187628.1, XP_033187629.1, XP_033187630.1	XP_017756368.1, XP_017756369.1, XP_017756370.1, XP_017756371.1	Edil_06039-mRNA, Edil_12610-mRNA	KAF3425691.1	XP_017788373.1	K0M31_017282-T1, K0M31_017281-T1	KOX69668.1
N0.HOG0000300	OG0000167	n0	XP_016921758.1, XP_016921759.1, XP_016921760.1, XP_016921757.1, XP_016921756.1	XP_006617744.1, XP_031367302.1, XP_031367303.1	XP_026298975.1, XP_026298976.1	XP_033313935.1, XP_033313937.1, XP_033313936.1	XP_003488987.1, XP_033176288.1, XP_012240299.1, XP_012240300.1	XP_020720538.1, XP_012168065.1, XP_012168063.1, XP_003398352.1	XP_033194292.1, XP_033194291.1, XP_033194290.1	XP_017758537.1, XP_017758538.1, XP_017758535.1, XP_017758536.1, XP_017758534.1	Edil_09907-mRNA	KAF3429980.1	XP_017795456.1, XP_017795454.1, XP_017795458.1, XP_017795457.1, XP_017795455.1	K0M31_016294-T1	KOX68040.1
N0.HOG0000301	OG0000168	n0	XP_028519855.1, XP_016922905.1, XP_016922906.1	XP_006625213.1	XP_026300805.1, XP_624132.1	XP_033318153.1, XP_033318077.1, XP_033318010.1, XP_033317939.1, XP_033317896.1	XP_012247010.1, XP_012247011.1, XP_012247013.1, XP_012247012.1, XP_012247016.1, XP_012247014.1, XP_012247017.1	XP_012171296.1, XP_012171298.1, XP_012171297.1, XP_020722095.1, XP_012171292.1, XP_012171295.1	XP_033186788.1, XP_033186784.1, XP_033186787.1, XP_033186786.1, XP_033186785.1	XP_017756664.1, XP_017756661.1, XP_017756662.1, XP_017756663.1	Edil_03330-mRNA	KAF3428050.1	XP_017792113.1	K0M31_019277-T1	KOX67278.1
N0.HOG0000302	OG0000169	n0	XP_028522725.1, XP_028522723.1, XP_028522724.1, XP_028522717.1, XP_028522718.1, XP_028522719.1, XP_028522720.1, XP_028522721.1, XP_028522722.1	XP_006616305.1, XP_006616306.1, XP_031366559.1, XP_031366558.1	XP_026295602.1, XP_026295601.1, XP_026295600.1, XP_026295599.1, XP_026295598.1, XP_026295597.1, XP_026295596.1, XP_026295595.1	XP_033313321.1	XP_033179152.1, XP_033179153.1	XP_020724158.1, XP_020724157.1, XP_020724156.1, XP_012176311.1	XP_033205020.1, XP_033205019.1, XP_033205021.1, XP_033205022.1	XP_017755394.1	Edil_00820-mRNA	KAF3428746.1	XP_017788158.1	K0M31_011622-T1	KOX68613.1
N0.HOG0000303	OG0000170	n0	XP_028523966.1	XP_031364480.1, XP_031364481.1, XP_031364478.1, XP_031364477.1, XP_031364479.1	XP_026295945.1	XP_033313018.1, XP_033313019.1, XP_033313020.1, XP_033313021.1, XP_033313022.1, XP_033313023.1, XP_033313024.1	XP_012236657.1, XP_012236656.1, XP_003486676.1, XP_024220845.1, XP_012236658.1, XP_033174770.1	XP_012174145.1, XP_012174144.1, XP_020723374.1, XP_012174143.1, XP_003402461.1	XP_033204233.1, XP_033204234.1, XP_033204229.1, XP_033204228.1, XP_033204231.1, XP_033204230.1, XP_033204232.1	XP_017760123.1	Edil_11783-mRNA		XP_017798285.1	K0M31_004945-T1, K0M31_004946-T1	KOX72094.1
N0.HOG0000304	OG0000171	n0	XP_016904755.1, XP_016904756.1, XP_016904757.1, XP_016904758.1, XP_028520238.1, XP_028520237.1, XP_028520236.1	XP_006623503.1, XP_031369969.1, XP_031369968.1, XP_031369970.1, XP_031369967.1	XP_006571314.1, XP_006571313.1, XP_395191.4, XP_016772622.1, XP_016772624.1	XP_033311337.1, XP_033311340.1, XP_033311339.1, XP_033311338.1	XP_012245050.1, XP_012245049.1, XP_003492072.1	XP_012164633.1, XP_012164641.1, XP_003393138.1	XP_033183452.1, XP_033183471.1, XP_033183446.1, XP_033183462.1	XP_017754014.1	Edil_03801-mRNA	KAF3422562.1	XP_017799371.1	K0M31_000804-T1	KOX74252.1
N0.HOG0000305	OG0000172	n0	XP_028523145.1, XP_016905504.1, XP_016905503.1, XP_016905506.1, XP_016905505.1	XP_031367393.1, XP_031367392.1, XP_031367391.1	XP_026302120.1, XP_026302121.1, XP_026302119.1	XP_033318292.1, XP_033318294.1, XP_033318295.1, XP_033318291.1, XP_033318293.1	XP_012238689.1, XP_024222049.1, XP_012238690.1, XP_012238688.1, XP_012238691.1	XP_012169150.1, XP_020718676.1, XP_012169155.1, XP_020718675.1	XP_033203716.1, XP_033203713.1, XP_033203715.1, XP_033203712.1, XP_033203714.1		Edil_04099-mRNA, Edil_04103-mRNA	KAF3426976.1, KAF3426978.1	XP_017799309.1	K0M31_004018-T1, K0M31_004016-T1
N0.HOG0000306	OG0000173	n0	XP_016907325.1, XP_016907326.1, XP_016906126.1, XP_028521143.1, XP_016914497.1	XP_006608741.1, XP_031369718.1, XP_031369714.1, XP_031369741.1	XP_006565044.2, XP_003250569.2, XP_394210.5, XP_006568008.2, XP_394209.2, XP_003251148.1, XP_003251149.1, XP_392145.3, XP_006565513.1	XP_033315534.1	XP_024220207.1	XP_012168742.1, XP_012168741.1	XP_033198903.1	XP_017765658.1, XP_017765699.1, XP_017765683.1, XP_017765650.1, XP_017765668.1, XP_017765677.1, XP_017765690.1, XP_017765592.1, XP_017765643.1	Edil_05895-mRNA	KAF3426366.1	XP_017798011.1	K0M31_002307-T1	KOX67667.1
N0.HOG0000307	OG0000174	n0	XP_016907254.1, XP_016907255.1, XP_016907256.1, XP_016907257.1	XP_006610669.2	XP_016769490.1, XP_006565043.1, XP_006565042.1	XP_033315526.1, XP_033315528.1, XP_033315527.1, XP_033315529.1, XP_033315530.1	XP_003486099.1, XP_012250037.1, XP_024220205.1, XP_012250038.1	XP_003398739.1, XP_020720871.1, XP_020720870.1	XP_033198922.1, XP_033191590.1, XP_033198923.1, XP_033198924.1, XP_033198921.1, XP_033191592.1, XP_033191591.1	XP_017765386.1, XP_017765507.1, XP_017765261.1, XP_017765326.1, XP_017765457.1	Edil_05896-mRNA	KAF3426365.1	XP_017798488.1	K0M31_002309-T1	KOX71151.1
N0.HOG0000308	OG0000175	n2	XP_016909872.1	XP_006617165.1	XP_006563422.1	XP_033308428.1	XP_003484766.1	XP_003401252.1	XP_033203579.1	XP_017761194.1	Edil_07625-mRNA		XP_017791824.1	K0M31_009342-T1
N0.HOG0000309	OG0000175	n13				XP_033311877.1	XP_024226275.1	XP_012175443.1	XP_033197067.1
N0.HOG0000310	OG0000175	n17	XP_016915259.1	XP_031364059.1	NP_001035360.1								XP_017791875.1		KOX80261.1
N0.HOG0000311	OG0000175	n21	XP_016915256.1	XP_006610773.1	XP_003250085.1								XP_017791523.1, XP_017791522.1
N0.HOG0000312	OG0000175	n25	XP_016909871.1		XP_001121077.2	XP_033308390.1	XP_012239874.1	XP_012172397.1	XP_033203575.1	XP_017761192.1	Edil_07626-mRNA	KAF3424361.1	XP_017791822.1	K0M31_009339-T1	KOX80259.1
N0.HOG0000313	OG0000176	n0	XP_016910738.1, XP_016910739.1, XP_016910741.1, XP_028522034.1	XP_006622221.1, XP_006622220.1, XP_031369426.1, XP_031369425.1	XP_006561193.1, XP_006561194.1, XP_001120910.2	XP_033317413.1, XP_033317414.1, XP_033317411.1, XP_033317412.1	XP_012246265.1, XP_033179140.1, XP_033179132.1, XP_033179128.1, XP_033179131.1, XP_024226303.1, XP_033179136.1, XP_003485278.1	XP_020723319.1, XP_012170154.1, XP_012170161.1, XP_012170166.1, XP_012170150.1, XP_012170122.1	XP_033196810.1, XP_033196809.1	XP_017761057.1	Edil_01599-mRNA	KAF3428089.1	XP_017794671.1	K0M31_002121-T1	KOX74110.1
N0.HOG0000314	OG0000177	n0	XP_016913963.1, XP_016913966.1, XP_016913964.1, XP_016913962.1, XP_028523093.1	XP_031366330.1, XP_006615688.1	XP_006565288.1, XP_006565287.1, XP_006565289.1, XP_393853.1, XP_006565286.1, XP_006565285.1	XP_033308989.1, XP_033308991.1, XP_033308990.1, XP_033308992.1	XP_012236908.1, XP_003486822.1, XP_012236906.1, XP_012236907.1	XP_012170499.1, XP_003399855.1, XP_020721682.1, XP_012170501.1, XP_012170500.1, XP_012170498.1	XP_033190599.1, XP_033190597.1, XP_033190598.1, XP_033190596.1	XP_017761423.1	Edil_08486-mRNA	KAF3419838.1	XP_017787586.1	K0M31_011076-T1	KOX72921.1
N0.HOG0000315	OG0000178	n0	XP_016917621.1, XP_016917619.1, XP_016917622.1	XP_006616086.1, XP_006616087.1, XP_006616084.1, XP_006616085.1	XP_393004.3, XP_006562919.1, XP_006562920.1, XP_006562921.1	XP_033307588.1, XP_033307586.1, XP_033307587.1, XP_033307584.1, XP_033307585.1, XP_033307582.1, XP_033307583.1, XP_033307589.1	XP_024222365.1, XP_003488346.1, XP_024222363.1, XP_024222364.1, XP_033175885.1, XP_033175886.1, XP_012239311.1, XP_024222367.1	XP_003398477.1	XP_033193234.1	XP_017758373.1, XP_017758372.1	Edil_09917-mRNA	KAF3427589.1	XP_017795448.1, XP_017795447.1	K0M31_016312-T1	KOX68026.1
N0.HOG0000316	OG0000179	n0	XP_016918106.1, XP_016918102.1, XP_016918105.1, XP_016918108.1, XP_016918107.1, XP_028524348.1, XP_028524349.1, XP_028524350.1	XP_031368925.1	XP_006571086.1, XP_006571087.1, XP_006571084.1, XP_006571085.1, XP_006571083.1	XP_033307860.1, XP_033307862.1, XP_033307861.1	XP_012246617.1, XP_012246615.1, XP_012246616.1	XP_012168021.1, XP_012168018.1, XP_012168032.1	XP_033203091.1, XP_033203092.1, XP_033203090.1	XP_017764294.1, XP_017764293.1, XP_017764295.1	Edil_03604-mRNA	KAF3428811.1	XP_017794568.1, XP_017794570.1, XP_017794569.1, XP_017794571.1	K0M31_012232-T1	KOX79007.1
N0.HOG0000317	OG0000180	n0	XP_016918184.1, XP_016918183.1, XP_028524372.1, XP_028524371.1, XP_016918182.1	XP_031364809.1, XP_031364811.1, XP_031364810.1, XP_006612559.1	XP_016768502.1, XP_006570154.1, XP_016768504.1, XP_016768503.1	XP_033306582.1, XP_033306580.1, XP_033306581.1	XP_003491713.1, XP_012244309.1	XP_012165427.1, XP_003396400.1	XP_033197577.1, XP_033197576.1, XP_033197575.1	XP_017764886.1, XP_017764884.1, XP_017764881.1, XP_017764882.1, XP_017764883.1	Edil_08647-mRNA	KAF3422092.1	XP_017788212.1, XP_017788216.1, XP_017788214.1, XP_017788213.1, XP_017788215.1	K0M31_010264-T1	KOX77625.1
N0.HOG0000318	OG0000181	n0	XP_016918259.1	XP_031364785.1, XP_006612600.1, XP_006612603.1, XP_006612601.1, XP_031364787.1, XP_006612602.1, XP_031364786.1	XP_006570110.1, XP_006570113.1, XP_006570112.1, XP_016773306.1, XP_006570111.1, XP_006570109.1	XP_033306668.1, XP_033306667.1, XP_033306665.1, XP_033306669.1	XP_012244392.1, XP_012244393.1, XP_033178202.1, XP_012244394.1	XP_012165389.1, XP_012165388.1, XP_012165390.1, XP_020719289.1, XP_012165391.1	XP_033197419.1, XP_033197420.1, XP_033197421.1, XP_033197422.1	XP_017760965.1	Edil_02992-mRNA	KAF3421461.1	XP_017792273.1	K0M31_019052-T1	KOX81330.1
N0.HOG0000319	OG0000182	n0	XP_016919772.1, XP_016919771.1, XP_016919773.1	XP_006613239.1, XP_006613238.1, XP_006613240.1	XP_006568157.1, XP_006568159.1, XP_396912.1, XP_026300511.1	XP_033315559.1, XP_033315560.1	XP_003486110.1, XP_012250066.1	XP_003398707.1, XP_003398706.1	XP_033198954.1, XP_033198955.1	XP_017765546.1, XP_017765541.1, XP_017765540.1, XP_017765543.1, XP_017765542.1, XP_017765545.1, XP_017765544.1	Edil_10037-mRNA	KAF3429422.1	XP_017787681.1, XP_017787683.1, XP_017787682.1, XP_017787685.1, XP_017787684.1, XP_017787687.1, XP_017787686.1, XP_017787680.1	K0M31_002399-T1	KOX77194.1
N0.HOG0000320	OG0000183	n0	XP_016920622.1, XP_016920621.1	XP_006620483.1, XP_031368606.1, XP_006620482.1	XP_016770091.2, XP_016770092.2, XP_016770093.2, XP_006566144.2, XP_006566143.2	XP_033307153.1, XP_033307150.1, XP_033307154.1, XP_033307151.1, XP_033307152.1	XP_012247072.1, XP_012247069.1, XP_012247071.1, XP_024226875.1, XP_024226876.1	XP_020720781.1, XP_020720780.1, XP_020720779.1, XP_020720783.1, XP_020720782.1, XP_020720778.1	XP_033193720.1, XP_033193718.1, XP_033193717.1, XP_033193719.1	XP_017765366.1, XP_017765365.1	Edil_09617-mRNA	KAF3423022.1	XP_017789950.1	K0M31_004232-T1	KOX67874.1
N0.HOG0000321	OG0000184	n0	XP_028525519.1, XP_028525518.1, XP_016921816.1, XP_028525520.1	XP_031366399.1, XP_006615882.1	XP_016768277.1, XP_016768276.1, XP_006570563.1, XP_016768275.1	XP_033298423.1, XP_033298424.1, XP_033298425.1, XP_033298421.1, XP_033298422.1, XP_033298426.1	XP_033178795.1, XP_033178797.1, XP_033178807.1, XP_012245480.1, XP_033178803.1, XP_033178810.1	XP_012164737.1, XP_012164736.1, XP_020719133.1	XP_033200719.1, XP_033200720.1, XP_033200718.1, XP_033200715.1, XP_033200716.1, XP_033200717.1	XP_017756590.1	Edil_07270-mRNA	KAF3421828.1	XP_017789067.1	K0M31_018286-T1	KOX76557.1
N0.HOG0000322	OG0000185	n1	XP_028522032.1	XP_031369427.1	XP_016766350.1	XP_033317385.1, XP_033317384.1	XP_012246221.1, XP_024226331.1	XP_012174530.1, XP_012170523.1	XP_033196791.1, XP_033196792.1	XP_017764646.1	Edil_01589-mRNA	KAF3427291.1	XP_017795013.1	K0M31_000374-T1	KOX73965.1
N0.HOG0000323	OG0000185	n17	XP_028519844.1	XP_031369650.1	XP_026300927.1	XP_033318695.1, XP_033305608.1, XP_033305607.1	XP_033175488.1, XP_033176767.1, XP_024224267.2	XP_020723566.1	XP_033202637.1, XP_033204348.1, XP_033204347.1	XP_017763402.1	Edil_09049-mRNA	KAF3426869.1, KAF3426868.1	XP_017794610.1	K0M31_017019-T1	KOX71600.1
N0.HOG0000324	OG0000186	n0	XP_028521050.1	XP_031365522.1	XP_026294899.1, XP_026294885.1, XP_026294900.1, XP_026294897.1, XP_026294889.1	XP_033304309.1, XP_033304306.1, XP_033304307.1, XP_033304305.1, XP_033304310.1, XP_033304312.1, XP_033304308.1, XP_033304313.1	XP_033178014.1	XP_020720229.1, XP_020720230.1, XP_020720227.1, XP_020720226.1, XP_020720228.1	XP_033196089.1, XP_033196092.1, XP_033196091.1, XP_033196094.1, XP_033196095.1, XP_033196093.1, XP_033196090.1	XP_017763376.1, XP_017763375.1	Edil_05364-mRNA	KAF3423572.1	XP_017789762.1, XP_017789761.1	K0M31_013485-T1	KOX67746.1
N0.HOG0000325	OG0000187	n0	XP_028523452.1	XP_031368538.1, XP_031368539.1, XP_031368540.1	XP_006561073.2, XP_026301124.1, XP_026301123.1, XP_394101.3	XP_033300078.1, XP_033300075.1, XP_033300074.1, XP_033300077.1, XP_033300076.1, XP_033300080.1, XP_033300079.1	XP_024221557.1, XP_033175253.1, XP_033175252.1, XP_033175251.1, XP_033175250.1, XP_003487395.1, XP_033175249.1	XP_003401382.1, XP_020722639.1	XP_033191013.1, XP_033191009.1, XP_033191008.1, XP_033191011.1, XP_033191010.1, XP_033191014.1, XP_033191012.1	XP_017764956.1	Edil_07765-mRNA	KAF3429236.1	XP_017792910.1	K0M31_009258-T1	KOX80203.1
N0.HOG0000326	OG0000188	n0	XP_028519968.1, XP_016903941.1	XP_006622012.1	XP_016766730.1, XP_006557316.1, XP_006557317.1, XP_006557318.1, XP_006557319.1	XP_033309864.1, XP_033309863.1, XP_033309866.1, XP_033309865.1	XP_024220305.1, XP_033174355.1, XP_033174354.1, XP_012250198.1, XP_003486181.1	XP_003402881.1, XP_012174638.1, XP_012174635.1, XP_012174636.1, XP_020723622.1	XP_033202957.1, XP_033202958.1, XP_033202956.1, XP_033202955.1	XP_017757359.1, XP_017757360.1, XP_017757361.1	Edil_00970-mRNA	KAF3423469.1	XP_017789387.1, XP_017789386.1, XP_017789385.1	K0M31_011315-T1	KOX80037.1
N0.HOG0000327	OG0000189	n0	XP_016904487.1	XP_006612449.1	XP_026298886.1	XP_033307459.1, XP_033307456.1, XP_033307457.1, XP_033307454.1, XP_033307458.1, XP_033307453.1, XP_033307452.1	XP_033175898.1, XP_012239344.1, XP_033175900.1, XP_024222445.1, XP_024222446.1, XP_033175901.1, XP_003488394.1, XP_033175899.1	XP_003403021.1, XP_012174894.1, XP_003398436.1, XP_003398435.1, XP_003398432.1, XP_003398434.1	XP_033193115.1, XP_033193116.1, XP_033193117.1, XP_033193114.1, XP_033193119.1, XP_033193112.1, XP_033193113.1	XP_017762938.1	Edil_13404-mRNA		XP_017790226.1	K0M31_016371-T1	KOX78267.1
N0.HOG0000328	OG0000190	n0	XP_016908861.1, XP_016908869.1, XP_028521606.1, XP_028521595.1, XP_016908886.1, XP_028521597.1, XP_016908880.1, XP_016908874.1	XP_006621371.1, XP_031369083.1, XP_031369084.1, XP_006621372.1, XP_006621373.1	XP_026299378.1	XP_033315627.1, XP_033315626.1, XP_033315625.1, XP_033315628.1	XP_024223561.1, XP_024223560.1, XP_024223558.1, XP_024223559.1	XP_020721187.1, XP_020721186.1, XP_020721185.1	XP_033206826.1, XP_033206825.1, XP_033206828.1, XP_033206827.1	XP_017760406.1, XP_017760407.1	Edil_04570-mRNA	KAF3421555.1	XP_017793152.1	K0M31_005949-T1	KOX79242.1
N0.HOG0000329	OG0000191	n0	XP_016909443.1, XP_016909444.1, XP_028521663.1	XP_006619738.1, XP_006619739.1, XP_006619740.1	XP_006567063.1, XP_006567062.1, XP_006567061.1, XP_006567060.1, NP_001164477.1	XP_033312956.1, XP_033312958.1, XP_033312957.1	XP_033174773.1, XP_024220850.1, XP_012236642.1, XP_012236639.1, XP_012236640.1, XP_012236641.1	XP_012174118.1, XP_012174119.1, XP_012174120.1, XP_012174121.1	XP_033204244.1, XP_033204245.1, XP_033204246.1, XP_033204248.1	XP_017756462.1, XP_017756454.1, XP_017756445.1	Edil_02007-mRNA	KAF3423741.1	XP_017798081.1	K0M31_018093-T1	KOX75360.1
N0.HOG0000330	OG0000192	n0	XP_016910920.1, XP_028522130.1	XP_031367812.1, XP_006618772.1, XP_006618771.1, XP_006618770.1	XP_006558434.1, XP_006558435.1, XP_006558436.1, XP_006558437.1, XP_026295093.1	XP_033300806.1, XP_033300804.1, XP_033300805.1	XP_033177542.1, XP_012242919.1, XP_012242918.1	XP_020718239.1, XP_012176120.1, XP_012176119.1	XP_033184646.1, XP_033184647.1, XP_033184645.1	XP_017765282.1, XP_017765287.1, XP_017765275.1	Edil_00669-mRNA, Edil_00668-mRNA	KAF3425209.1	XP_017789376.1, XP_017789377.1	K0M31_012058-T1, K0M31_012063-T1, K0M31_012064-T1	KOX79386.1, KOX79383.1
N0.HOG0000331	OG0000193	n0	XP_016914735.1, XP_016914736.1, XP_016914737.1, XP_016914740.1, XP_016914734.1	XP_031364193.1	XP_026297412.1, XP_026297414.1, XP_026297413.1, XP_026297411.1	XP_033297463.1, XP_033297466.1, XP_033297462.1, XP_033297465.1	XP_003487730.1, XP_024221871.1, XP_012238311.1, XP_024221872.1	XP_020719629.1, XP_020719627.1, XP_020719626.1, XP_012165758.1	XP_033183037.1, XP_033183039.1, XP_033183038.1, XP_033183040.1	XP_017765170.1, XP_017765169.1, XP_017765171.1	Edil_03248-mRNA	KAF3422228.1	XP_017795628.1, XP_017795626.1, XP_017795627.1	K0M31_005818-T1	KOX77352.1
N0.HOG0000332	OG0000194	n0	XP_016916691.1, XP_028523870.1	XP_006616678.1	XP_003250560.1	XP_033301002.1, XP_033300994.1, XP_033301030.1, XP_033301020.1, XP_033300986.1, XP_033301011.1, XP_033300979.1	XP_012244889.1, XP_012244874.1, XP_012244867.1, XP_033178549.1, XP_033178545.1, XP_012244883.1, XP_012244893.1	XP_012171761.1, XP_012171760.1, XP_012171764.1, XP_012171762.1, XP_012171763.1	XP_033187170.1, XP_033187168.1, XP_033187169.1, XP_033187164.1, XP_033187166.1, XP_033187165.1, XP_033187167.1	XP_017760602.1	Edil_09033-mRNA	KAF3425488.1	XP_017797731.1	K0M31_019584-T1	KOX81279.1
N0.HOG0000333	OG0000195	n0	XP_016918625.1	XP_006614954.1, XP_006614953.1	XP_393567.3, XP_006571646.1	XP_033318105.1, XP_033318101.1, XP_033318100.1, XP_033318102.1, XP_033318103.1	XP_012238791.1, XP_012238786.1, XP_012238790.1, XP_033175659.1, XP_012238787.1	XP_012167155.1, XP_012167176.1, XP_012167178.1, XP_012167134.1, XP_012167141.1, XP_012167148.1	XP_033194448.1, XP_033194445.1, XP_033194444.1, XP_033194446.1, XP_033194447.1	XP_017762594.1, XP_017762591.1, XP_017762592.1, XP_017762589.1, XP_017762590.1	Edil_03629-mRNA	KAF3424280.1	XP_017788301.1	K0M31_003779-T1	KOX80905.1
N0.HOG0000334	OG0000196	n0	XP_016922000.1, XP_016922002.1, XP_016922004.1, XP_016922003.1	XP_006619404.1, XP_031368107.1	XP_006564632.1, XP_006564631.1, XP_016768933.1	XP_033320085.1, XP_033320084.1, XP_033320081.1, XP_033320082.1	XP_012247651.1, XP_012247654.1, XP_003493865.1, XP_012247653.1, XP_012247652.1, XP_033179811.1	XP_020722867.1, XP_012173062.1, XP_012173060.1, XP_012173059.1, XP_012173061.1, XP_003401699.1, XP_012173058.1	XP_033185333.1, XP_033185334.1, XP_033185336.1, XP_033185332.1	XP_017752531.1, XP_017752532.1	Edil_02681-mRNA		XP_017794025.1	K0M31_016595-T1	KOX78960.1
N0.HOG0000335	OG0000197	n0	XP_028524858.1, XP_028524857.1	XP_006607733.1	XP_001122957.2	XP_033319468.1, XP_033319467.1, XP_033319464.1, XP_033319470.1, XP_033319465.1, XP_033319469.1	XP_024222246.1, XP_012239017.1, XP_012239012.1, XP_012239013.1, XP_012239014.1, XP_012239011.1, XP_003488033.1	XP_003397203.1, XP_012166462.1, XP_012166461.1, XP_012166460.1, XP_012166459.1, XP_012166458.1, XP_012166457.1	XP_033200275.1, XP_033200276.1, XP_033200281.1, XP_033200277.1, XP_033200271.1, XP_033200273.1	XP_017754253.1	Edil_09376-mRNA	KAF3427706.1	XP_017794882.1	K0M31_018727-T1	KOX69597.1
N0.HOG0000336	OG0000198	n0	XP_028525280.1, XP_028525281.1	XP_031369365.1, XP_006622038.1, XP_006622039.1	XP_026296793.1, XP_026296794.1, XP_026296796.1, XP_026296795.1	XP_033311931.1, XP_033311933.1, XP_033311935.1, XP_033311934.1, XP_033311936.1	XP_033179024.1, XP_012245921.1, XP_012245922.1, XP_012245918.1, XP_012245919.1	XP_003401995.2, XP_012173501.1, XP_012173500.1, XP_012173503.1, XP_012173502.1, XP_012173505.1	XP_033205750.1, XP_033205749.1, XP_033205752.1, XP_033205751.1, XP_033205755.1	XP_017765331.1	Edil_05085-mRNA	KAF3429212.1	XP_017793579.1	K0M31_002191-T1	KOX78917.1
N0.HOG0000337	OG0000199	n0	XP_016904272.1, XP_016904274.1, XP_016904270.1, XP_016904271.1	XP_006613290.1, XP_006613291.1, XP_006613293.1, XP_006613292.1	XP_006558661.1, XP_006558660.1, XP_006558659.1, XP_003249336.1	XP_033310800.1, XP_033310798.1, XP_033310801.1, XP_033310799.1	XP_024226468.1, XP_012246296.1, XP_003492963.1, XP_024226467.1	XP_020719684.1, XP_020719685.1, XP_003396855.1	XP_033194594.1, XP_033194593.1, XP_033194597.1, XP_033194596.1	XP_017757109.1, XP_017757110.1, XP_017757111.1		KAF3427999.1	XP_017791059.1, XP_017791060.1	K0M31_005666-T1	KOX77479.1
N0.HOG0000338	OG0000200	n0	XP_016904574.1, XP_016904575.1, XP_016904573.1	XP_006616989.1, XP_006616990.1, XP_006616988.1	XP_006571340.1, XP_003251707.1, XP_003251708.1	XP_033311387.1, XP_033311388.1, XP_033311386.1	XP_012245102.1, XP_012245105.1, XP_012245103.1	XP_012164458.1, XP_003393127.1, XP_003393128.1	XP_033184303.1, XP_033184292.1, XP_033184312.1	XP_017754093.1, XP_017754096.1, XP_017754097.1, XP_017754095.1	Edil_03805-mRNA	KAF3428697.1	XP_017799238.1, XP_017799236.1, XP_017799237.1, XP_017799232.1, XP_017799234.1, XP_017799233.1	K0M31_000839-T1	KOX74235.1
N0.HOG0000339	OG0000201	n0	XP_016905435.1, XP_016905434.1	XP_006618905.1, XP_006618903.1, XP_006618904.1, XP_006618906.1	XP_006557588.1, XP_026296970.1, XP_006557589.1, XP_006557586.1, XP_026296969.1, XP_006557587.1	XP_033316728.1, XP_033316729.1, XP_033316727.1	XP_012243601.1, XP_012243600.1, XP_003491270.1	XP_003395969.1, XP_012164535.1, XP_012164536.1, XP_012164534.1	XP_033182785.1, XP_033182784.1, XP_033182786.1	XP_017764041.1	Edil_01409-mRNA	KAF3428351.1	XP_017796780.1, XP_017796778.1, XP_017796777.1, XP_017796779.1, XP_017796776.1	K0M31_002947-T1	KOX76659.1
N0.HOG0000340	OG0000202	n0	XP_016906227.1, XP_016906229.1, XP_016906228.1, XP_016906226.1	XP_006608454.1	XP_006571185.1, XP_396469.1, XP_006571186.1, XP_006571187.1	XP_033310064.1, XP_033310067.1, XP_033310063.1, XP_033310066.1, XP_033310065.1	XP_012241638.1, XP_033176816.1, XP_012241639.1, XP_003489867.1, XP_033176817.1	XP_012175792.1, XP_003393170.1, XP_012175770.1, XP_012175785.1, XP_012175778.1	XP_033191187.1, XP_033191179.1, XP_033191155.1, XP_033191172.1, XP_033191162.1	XP_017765989.1, XP_017765987.1	Edil_03708-mRNA	KAF3420926.1	XP_017799003.1	K0M31_012284-T1
N0.HOG0000341	OG0000203	n0	XP_016906401.1, XP_016906400.1, XP_016906402.1	XP_006623571.1, XP_006623570.1, XP_006623572.1	XP_003250091.1, XP_006562527.1, XP_006562526.1	XP_033315233.1, XP_033315235.1, XP_033315236.1, XP_033315231.1, XP_033315237.1, XP_033315232.1	XP_003484874.1, XP_003484873.1, XP_033176643.1, XP_033176648.1, XP_012241068.1, XP_033176654.1	XP_003396003.1, XP_003396005.1, XP_003396006.1	XP_033201345.1, XP_033201343.1, XP_033201344.1, XP_033201342.1, XP_033201341.1	XP_017760173.1	Edil_07284-mRNA	KAF3419988.1	XP_017789075.1	K0M31_018131-T1	KOX77751.1
N0.HOG0000342	OG0000204	n0	XP_016908077.1	XP_006623776.1	XP_026301772.1, XP_026301780.1	XP_033305847.1, XP_033316711.1, XP_033319418.1, XP_033317851.1, XP_033315871.1, XP_033305848.1	XP_003492447.1	XP_012163614.1	XP_033204738.1, XP_033201097.1, XP_033199895.1, XP_033200745.1, XP_033200373.1, XP_033192780.1, XP_033200178.1, XP_033202500.1, XP_033202989.1, XP_033200050.1, XP_033200359.1, XP_033200358.1, XP_033202498.1, XP_033202985.1, XP_033202991.1, XP_033200363.1, XP_033200025.1	XP_017763687.1	Edil_02339-mRNA	KAF3423478.1	XP_017797048.1	K0M31_007664-T1, K0M31_007665-T1
N0.HOG0000343	OG0000205	n0	XP_028521310.1, XP_016908167.1, XP_016908168.1, XP_028521312.1, XP_028521311.1	XP_006612925.1, XP_006612924.1, XP_031365010.1	XP_006559729.2, XP_006559730.2, XP_006559728.2, XP_393129.4	XP_033309569.1, XP_033309570.1	XP_012241718.1, XP_024223799.1, XP_003489963.1	XP_003397164.1, XP_012166271.1, XP_020719759.1, XP_012166272.1	XP_033198069.1, XP_033198079.1	XP_017756754.1, XP_017756755.1, XP_017756753.1, XP_017756756.1	Edil_06518-mRNA, Edil_06515-mRNA	KAF3424461.1	XP_017798854.1	K0M31_017216-T1, K0M31_017218-T1	KOX71109.1, KOX71112.1
N0.HOG0000344	OG0000206	n0	XP_016910539.1, XP_016910540.1, XP_028522072.1, XP_028522071.1, XP_016910538.1	XP_006615272.1, XP_031366126.1	XP_016766375.2, XP_006565925.2, XP_006565924.2	XP_033302464.1, XP_033302466.1, XP_033302465.1, XP_033302463.1	XP_033175486.1, XP_012238208.1, XP_003487679.1	XP_012175650.1, XP_012175649.1, XP_012175647.1, XP_012175646.1, XP_003393945.1	XP_033191899.1, XP_033191898.1, XP_033191897.1, XP_033191896.1	XP_017759764.1, XP_017759763.1, XP_017759765.1	Edil_05442-mRNA	KAF3430446.1, KAF3430445.1	XP_017795979.1	K0M31_017800-T1	KOX73740.1
N0.HOG0000345	OG0000207	n0	XP_016911027.1	XP_031365089.1, XP_006613102.1	XP_016769442.2, XP_396481.3	XP_033298321.1, XP_033298323.1, XP_033298326.1, XP_033298320.1, XP_033298325.1, XP_033298324.1	XP_012239995.1, XP_012239993.1, XP_012239992.1, XP_003488820.1	XP_020720316.1, XP_012167097.1, XP_012167098.1, XP_012167100.1, XP_012167099.1, XP_020720318.1, XP_003397755.1	XP_033202134.1, XP_033202128.1, XP_033202129.1, XP_033202130.1, XP_033202131.1, XP_033202132.1	XP_017755787.1, XP_017755788.1	Edil_01482-mRNA	KAF3425659.1	XP_017797342.1	K0M31_012316-T1	KOX71746.1
N0.HOG0000346	OG0000208	n0	XP_028523690.1, XP_016911066.1, XP_028523691.1	XP_031365997.1	XP_026301665.1, XP_026301664.1	XP_033309665.1, XP_033309656.1, XP_033309648.1, XP_033309640.1	XP_033180033.1, XP_033180032.1, XP_033180031.1, XP_033180030.1, XP_033180029.1	XP_012173610.1, XP_012173613.1, XP_003402206.1, XP_012173611.1, XP_012173612.1	XP_033198695.1, XP_033198696.1, XP_033198697.1, XP_033198698.1	XP_017752184.1	Edil_04164-mRNA, Edil_04162-mRNA, Edil_04167-mRNA	KAF3430458.1, KAF3425265.1	XP_017792810.1	K0M31_020365-T1, K0M31_020363-T1	KOX73493.1, KOX78645.1
N0.HOG0000347	OG0000209	n4	XP_016911948.1	XP_006607757.1, XP_006607755.1	XP_396692.3, XP_006558879.1	XP_033319516.1, XP_033319514.1	XP_003488045.1	XP_012166429.1	XP_033199539.1				XP_017790040.1
N0.HOG0000348	OG0000209	n14					XP_012238945.1	XP_012166430.1					XP_017790039.1
N0.HOG0000349	OG0000209	n16				XP_033319515.1	XP_012238943.1
N0.HOG0000350	OG0000209	n17		XP_006607756.1, XP_006607754.1	XP_016768542.1, XP_016768544.1, XP_016768543.1	XP_033319513.1	XP_012238944.1	XP_003397118.1, XP_012166431.1	XP_033199530.1, XP_033199543.1, XP_033199536.1	XP_017754291.1	Edil_14036-mRNA	KAF3430659.1	XP_017790038.1	K0M31_018743-T1	KOX69615.1
N0.HOG0000351	OG0000210	n0	XP_016912095.1, XP_016912085.1	XP_006615465.1	XP_026296455.1, XP_026296459.1	XP_033304040.1, XP_033304038.1, XP_033304034.1, XP_033304039.1, XP_033304037.1	XP_024226719.1, XP_024226717.1, XP_024226718.1, XP_024226716.1, XP_024226721.1	XP_012165191.1, XP_020719650.1, XP_020719649.1, XP_012165192.1, XP_012165193.1	XP_033183347.1, XP_033183343.1, XP_033183345.1, XP_033183344.1, XP_033183346.1	XP_017753315.1, XP_017753316.1	Edil_03291-mRNA	KAF3420601.1, KAF3420602.1	XP_017794152.1	K0M31_014860-T1, K0M31_014862-T1, K0M31_014861-T1	KOX78470.1
N0.HOG0000352	OG0000211	n0	XP_016914207.1, XP_016914208.1, XP_016914206.1, XP_016914209.1, XP_016914211.1, XP_028523126.1, XP_028523127.1	XP_006614736.1, XP_006614737.1	XP_016767492.1, XP_016767486.1, XP_016767488.1, XP_016767487.1, XP_016767491.1, XP_016767490.1, XP_016767494.1, XP_026295877.1, XP_016767493.1	XP_033297028.1, XP_033297029.1, XP_033297027.1	XP_024228198.1, XP_033180695.1, XP_024228196.1	XP_020718402.1	XP_033195306.1, XP_033195307.1, XP_033195305.1, XP_033195308.1	XP_017762673.1	Edil_04939-mRNA	KAF3423630.1	XP_017796407.1	K0M31_008033-T1	KOX74983.1
N0.HOG0000353	OG0000212	n0	XP_028523250.1, XP_016914478.1, XP_016914477.1, XP_016914476.1	XP_031367805.1	XP_016768515.1, XP_016768516.1, XP_016768514.1, XP_016768517.1, XP_006565539.2	XP_033311742.1, XP_033311745.1, XP_033311743.1	XP_033174979.1, XP_033174983.1, XP_024220952.1, XP_012237743.1, XP_003484654.1, XP_033174977.1	XP_020719487.1, XP_003396344.1, XP_012165070.1, XP_012165068.1, XP_020719486.1, XP_020719485.1	XP_033183300.1, XP_033183301.1, XP_033183302.1	XP_017767298.1, XP_017767297.1	Edil_08383-mRNA	KAF3426303.1	XP_017792512.1	K0M31_010388-T1	KOX78328.1
N0.HOG0000354	OG0000213	n0	XP_016915194.1, XP_028523380.1, XP_016915193.1	XP_006617254.1, XP_006617251.1, XP_006617253.1	XP_394615.2, XP_006570738.1, XP_006570737.1	XP_033313652.1, XP_033313648.1, XP_033313650.1, XP_033313649.1, XP_033313651.1	XP_033178097.1, XP_003491590.1, XP_012244129.1, XP_012244130.1	XP_020723652.1, XP_012174721.1	XP_033200157.1, XP_033200158.1, XP_033200160.1, XP_033200156.1, XP_033200151.1, XP_033200153.1, XP_033200152.1, XP_033200159.1	XP_017752165.1, XP_017752164.1	Edil_01366-mRNA	KAF3422799.1	XP_017795791.1	K0M31_009976-T1	KOX76893.1
N0.HOG0000355	OG0000214	n0	XP_016916125.1, XP_016916124.1, XP_016916128.1, XP_016916126.1	XP_006622755.1, XP_031369653.1, XP_031369654.1	XP_006557792.2, XP_016772603.2, XP_026301494.1	XP_033313465.1, XP_033313464.1, XP_033313462.1, XP_033313467.1, XP_033313463.1	XP_033178398.1, XP_033178397.1, XP_033178399.1, XP_033178395.1, XP_033178396.1	XP_020721696.1, XP_012170074.1, XP_012170075.1, XP_012170073.1, XP_012170071.1	XP_033204822.1, XP_033204835.1, XP_033204827.1, XP_033204824.1	XP_017754649.1	Edil_09239-mRNA	KAF3428868.1	XP_017798355.1	K0M31_003201-T1	KOX67157.1
N0.HOG0000356	OG0000215	n0	XP_016917441.1, XP_016917442.1, XP_028524130.1	XP_006622182.1, XP_006622181.1	XP_006569289.1, XP_392264.2	XP_033300702.1, XP_033300703.1, XP_033300700.1, XP_033300701.1, XP_033300704.1	XP_033175408.1, XP_033175407.1, XP_033175406.1, XP_033175405.1, XP_033175412.1, XP_024221647.1, XP_003487529.1, XP_033175411.1, XP_033175409.1, XP_033175410.1	XP_003394160.1, XP_020724208.1	XP_033184514.1, XP_033184515.1, XP_033184513.1, XP_033184516.1, XP_033184517.1	XP_017766398.1	Edil_06350-mRNA	KAF3426016.1	XP_017796854.1	K0M31_013316-T1	KOX79977.1
N0.HOG0000357	OG0000216	n0	XP_028525774.1, XP_016917693.1	XP_031368359.1, XP_006619934.1	XP_026297875.1, XP_026297876.1, XP_026297878.1, XP_026297873.1	XP_033318110.1, XP_033318109.1, XP_033318108.1, XP_033318107.1	XP_033176662.1, XP_033176663.1, XP_003489594.1, XP_033176661.1, XP_033176660.1, XP_012241167.1, XP_012241165.1	XP_012166819.1, XP_003393279.1, XP_012166804.1	XP_033194451.1, XP_033194454.1, XP_033194453.1, XP_033194450.1, XP_033194452.1	XP_017759092.1	Edil_05879-mRNA		XP_017795498.1	K0M31_003748-T1, K0M31_003749-T1	KOX80926.1, KOX80927.1, KOX80929.1
N0.HOG0000358	OG0000217	n0	XP_028524403.1, XP_028524401.1, XP_028524400.1, XP_028524399.1, XP_028524402.1, XP_028524404.1, XP_028524396.1, XP_016918225.1, XP_016918219.1, XP_028524398.1	XP_006612585.1	XP_026302005.1, XP_026302009.1, XP_006570134.1, XP_026302007.1, XP_026302008.1, XP_016771224.1, XP_006570139.1, XP_006570135.1, XP_006570140.1, XP_026302006.1	XP_033306561.1, XP_033306562.1	XP_033178223.1, XP_033178222.1, XP_012244257.1	XP_012165419.1	XP_033197553.1, XP_033197554.1	XP_017764926.1, XP_017764927.1	Edil_02984-mRNA	KAF3422978.1		K0M31_018270-T1	KOX67967.1
N0.HOG0000359	OG0000218	n0	XP_016919307.1, XP_016919325.1, XP_016919315.1, XP_028524660.1	XP_006617432.1, XP_006617433.1	XP_006567235.1, XP_006567234.1	XP_033305152.1, XP_033305163.1	XP_012239621.1, XP_012239620.1	XP_020718465.1, XP_003395250.1, XP_012163236.1, XP_012163234.1, XP_012163235.1, XP_012163233.1, XP_020718463.1	XP_033192514.1, XP_033192523.1	XP_017757157.1, XP_017757153.1, XP_017757154.1, XP_017757152.1, XP_017757158.1, XP_017757155.1, XP_017757156.1	Edil_02100-mRNA	KAF3427509.1	XP_017798126.1, XP_017798124.1, XP_017798125.1	K0M31_004835-T1	KOX72177.1
N0.HOG0000360	OG0000219	n0	XP_016919487.1, XP_016919486.1, XP_016919485.1	XP_031366344.1, XP_031366348.1, XP_006608040.1, XP_006608041.1	XP_006564097.2, XP_006564099.2, XP_397345.3, XP_026299781.1	XP_033310472.1, XP_033310490.1, XP_033310468.1, XP_033310482.1	XP_033176678.1, XP_033176677.1, XP_012241191.1, XP_012241192.1, XP_012241194.1	XP_012168794.1, XP_012168793.1, XP_012168796.1, XP_012168795.1, XP_012168797.1, XP_003398808.1	XP_033206459.1, XP_033206461.1, XP_033206462.1, XP_033206463.1	XP_017764486.1	Edil_00108-mRNA	KAF3429525.1	XP_017797540.1	K0M31_000222-T2
N0.HOG0000361	OG0000220	n0	XP_016922240.1	XP_031364532.1	XP_026295467.1, XP_026295470.1, XP_026295469.1, XP_026295468.1	XP_033305012.1, XP_033305011.1, XP_033305010.1	XP_024221677.1, XP_012238006.1, XP_012238008.1, XP_024221678.1, XP_033175361.1	XP_003394415.1, XP_012175839.1, XP_012175838.1, XP_012175837.1, XP_012175841.1, XP_012175840.1	XP_033184989.1, XP_033184990.1, XP_033184988.1	XP_017757343.1, XP_017757344.1, XP_017757346.1, XP_017757347.1, XP_017757348.1, XP_017757349.1	Edil_00627-mRNA	KAF3422581.1, KAF3422580.1	XP_017789497.1	K0M31_013214-T1	KOX67708.1
N0.HOG0000362	OG0000221	n0	XP_016922383.1, XP_016922385.1, XP_016922384.1, XP_016922387.1, XP_016922389.1, XP_016922388.1, XP_028525726.1, XP_028525725.1	XP_031370460.1, XP_031370610.1, XP_006607287.1, XP_006607288.1, XP_031370506.1, XP_031370485.1, XP_006607286.1	XP_016769161.1, XP_016769158.1, XP_006559596.1, XP_006559595.1, XP_016769160.1, XP_016769159.1, XP_016769162.1, XP_395581.4	XP_033319879.1	XP_033177106.1	XP_012173235.1, XP_012173234.1	XP_033200928.1	XP_017764517.1	Edil_06318-mRNA	KAF3425547.1	XP_017787427.1, XP_017787426.1	K0M31_008548-T1	KOX74572.1
N0.HOG0000363	OG0000222	n0	XP_028520609.1, XP_028520607.1, XP_028520608.1	XP_031369566.1, XP_031369564.1, XP_031369565.1	XP_016768190.2, XP_016768191.2	XP_033316907.1, XP_033316905.1, XP_033316904.1, XP_033316903.1, XP_033316902.1	XP_024220519.1, XP_024220518.1, XP_024220517.1, XP_024220516.1, XP_024220520.1, XP_033174550.1	XP_012164576.1, XP_020719029.1, XP_012164579.1, XP_012164580.1, XP_012164581.1	XP_033206496.1, XP_033206497.1, XP_033206494.1, XP_033206495.1, XP_033206498.1	XP_017758332.1	Edil_07013-mRNA	KAF3426941.1	XP_017787728.1	K0M31_002899-T1	KOX76702.1
N0.HOG0000364	OG0000223	n0	XP_028521632.1, XP_028521633.1, XP_028521635.1, XP_028521636.1, XP_028521637.1, XP_028521631.1, XP_028521630.1	XP_031370050.1, XP_031370053.1, XP_031370052.1, XP_031370049.1, XP_031370054.1, XP_031370051.1	XP_026295809.1	XP_033297401.1, XP_033297403.1, XP_033297400.1, XP_033297402.1	XP_012245176.1, XP_012245175.1, XP_012245174.1, XP_012245177.1	XP_012163341.1	XP_033188199.1, XP_033188200.1, XP_033188196.1, XP_033188198.1	XP_017767655.1	Edil_02128-mRNA	KAF3423734.1, KAF3423735.1	XP_017797263.1	K0M31_004708-T1, K0M31_018104-T1	KOX75367.1
N0.HOG0000365	OG0000224	n0	XP_028522968.1	XP_006611874.1, XP_031364429.1, XP_031364430.1	XP_016767777.2, XP_026296777.1, XP_006570272.2	XP_033299024.1, XP_033299025.1, XP_033299022.1, XP_033299023.1, XP_033299026.1	XP_012243928.1, XP_012243930.1, XP_033177937.1, XP_033177936.1, XP_012243929.1	XP_012164129.1, XP_012164128.1, XP_012164125.1, XP_012164127.1, XP_012164126.1	XP_033187772.1, XP_033187763.1, XP_033187754.1, XP_033187736.1, XP_033187746.1	XP_017755325.1, XP_017755328.1, XP_017755327.1	Edil_02593-mRNA	KAF3427079.1	XP_017792204.1	K0M31_013837-T1	KOX78768.1
N0.HOG0000366	OG0000225	n0	XP_028524488.1, XP_028524487.1, XP_028524486.1, XP_028524485.1	XP_006623072.1	XP_016767886.2, XP_006569700.2	XP_033311823.1, XP_033311824.1, XP_033311821.1, XP_033311825.1, XP_033311826.1	XP_003484605.1, XP_012237699.1, XP_012237716.1, XP_012237720.1, XP_012237688.1	XP_003396953.1, XP_012165555.1, XP_012165552.1, XP_012165553.1, XP_012165554.1	XP_033183859.1, XP_033183861.1, XP_033183858.1, XP_033183856.1, XP_033183860.1	XP_017762820.1, XP_017762821.1, XP_017762819.1	Edil_05013-mRNA	KAF3420978.1	XP_017792417.1	K0M31_007038-T1	KOX69438.1
N0.HOG0000367	OG0000226	n0	XP_028524694.1	XP_006608327.2	XP_003251772.2	XP_033305736.1, XP_033305737.1, XP_033305738.1, XP_033305734.1, XP_033305735.1	XP_003488919.1, XP_024222874.1, XP_012240144.1, XP_012240146.1	XP_012164942.1, XP_020719530.1, XP_020719532.1, XP_020719516.1, XP_020719517.1, XP_020719518.1, XP_020719520.1, XP_020719528.1, XP_020719522.1, XP_020719524.1, XP_020719535.1	XP_033188472.1, XP_033188474.1, XP_033188471.1, XP_033188475.1	XP_017761880.1, XP_017761881.1, XP_017761882.1	Edil_10151-mRNA	KAF3420145.1	XP_017797934.1	K0M31_001107-T1	KOX70189.1
N0.HOG0000368	OG0000227	n0	XP_016904098.1	XP_006607458.1	XP_393262.1	XP_033317538.1, XP_033317531.1, XP_033317519.1, XP_033317518.1, XP_033317526.1, XP_033317529.1	XP_033175781.1, XP_033175782.1, XP_012238840.1, XP_012238839.1, XP_012238838.1, XP_012238836.1, XP_012238834.1	XP_012166382.1, XP_020719740.1, XP_012166383.1, XP_003397079.1, XP_012166380.1, XP_012166379.1, XP_012166381.1	XP_033204531.1, XP_033204520.1, XP_033204527.1, XP_033204526.1	XP_017763528.1	Edil_06645-mRNA	KAF3426554.1	XP_017798915.1, XP_017798916.1, XP_017798914.1		KOX71136.1
N0.HOG0000369	OG0000228	n2	XP_016904393.1, XP_016904392.1	XP_006613255.1, XP_006613254.1, XP_031365189.1	XP_026298647.1, XP_026298734.1, NP_001071291.1, XP_026298774.1, XP_026298706.1	XP_033302507.1, XP_033302509.1	XP_003494220.1, XP_003494219.1	XP_003396833.1, XP_003396832.1	XP_033183836.1, XP_033183835.1		Edil_10072-mRNA	KAF3419978.1	XP_017791068.1, XP_017791067.1	K0M31_005636-T1
N0.HOG0000370	OG0000228	n24				XP_033302510.1, XP_033302511.1	XP_003494232.1	XP_003396830.1	XP_033183838.1		Edil_10073-mRNA	KAF3419979.1	XP_017791000.1	K0M31_005635-T1	KOX77511.1
N0.HOG0000371	OG0000229	n0	XP_028521319.1, XP_016908359.1, XP_016908358.1, XP_028521321.1, XP_016908356.1, XP_028521320.1	XP_031365672.1, XP_031365673.1, XP_031365674.1, XP_006614459.1, XP_031365671.1	XP_006559138.1, XP_006559140.1, XP_006559139.1, XP_006559142.1, XP_006559141.1	XP_033310441.1, XP_033310440.1, XP_033310439.1	XP_012246103.1, XP_012246104.1, XP_012246102.1	XP_012170049.1, XP_020724039.1, XP_020724040.1	XP_033198591.1, XP_033198590.1, XP_033198589.1	XP_017762084.1	Edil_07000-mRNA	KAF3426388.1	XP_017794660.1	K0M31_002135-T1	KOX74098.1
N0.HOG0000372	OG0000230	n1	XP_016909085.1	XP_006619629.1	XP_006566311.1	XP_033317643.1	XP_003490423.1	XP_012169552.1	XP_033198733.1	XP_017760687.1	Edil_00334-mRNA	KAF3425193.1	XP_017793342.1	K0M31_006116-T1	KOX74887.1
N0.HOG0000373	OG0000230	n15										KAF3429632.1			KOX69944.1
N0.HOG0000374	OG0000230	n17	XP_016921890.1	XP_006616438.1	NP_001305411.1			XP_012169919.1		XP_017756102.1	Edil_00997-mRNA		XP_017791356.1	K0M31_020080-T1
N0.HOG0000375	OG0000230	n24	XP_016921878.1	XP_006616442.1	NP_001011652.1		XP_033177613.1	XP_012169920.1		XP_017756106.1	Edil_00998-mRNA		XP_017791361.1	K0M31_020079-T1
N0.HOG0000376	OG0000230	n32				XP_033305091.1			XP_033194684.1
N0.HOG0000377	OG0000231	n0	XP_016909978.1, XP_016909977.1, XP_016909976.1, XP_016909975.1	XP_006610331.1, XP_031363844.1, XP_006610330.1, XP_006610329.1	XP_016769060.1, XP_006568072.1, XP_006568071.1, XP_006568070.1, XP_394934.2	XP_033316421.1, XP_033316423.1, XP_033316422.1	XP_024223264.1, XP_033176517.1, XP_012240736.1, XP_012240735.1	XP_003403180.1, XP_012175192.1, XP_012175195.1, XP_012175194.1	XP_033198157.1, XP_033198158.1, XP_033198159.1	XP_017761259.1, XP_017761260.1	Edil_02718-mRNA	KAF3429926.1	XP_017799529.1	K0M31_008281-T1	KOX73423.1
N0.HOG0000378	OG0000232	n0	XP_016910061.1, XP_016910062.1, XP_016910063.1, XP_016910064.1	XP_006610345.1, XP_006610344.1	XP_006568090.1, XP_006568089.1	XP_033315916.1, XP_033315915.1, XP_033315917.1	XP_012244587.1, XP_012244588.1, XP_003491804.1	XP_012172942.1, XP_012172944.1, XP_003401655.1	XP_033198961.1, XP_033198959.1, XP_033198960.1	XP_017752492.1, XP_017752490.1, XP_017752491.1, XP_017752488.1, XP_017752489.1, XP_017752487.1	Edil_03113-mRNA	KAF3420463.1	XP_017799557.1, XP_017799554.1, XP_017799553.1, XP_017799556.1	K0M31_008317-T2	KOX73452.1
N0.HOG0000379	OG0000233	n0	XP_016911466.1, XP_016911468.1, XP_016911465.1, XP_016911467.1	XP_006612325.1, XP_006612323.1, XP_006612324.1, XP_006612322.1	XP_006563702.1, XP_006563703.1, XP_006563700.1, XP_006563701.1	XP_033306166.1, XP_033306163.1, XP_033306165.1	XP_012237215.1, XP_012237214.1, XP_012237216.1	XP_012172000.1, XP_012171998.1, XP_012171999.1	XP_033197103.1, XP_033197101.1, XP_033197102.1	XP_017757674.1, XP_017757673.1, XP_017757675.1	Edil_04179-mRNA	KAF3428189.1	XP_017789754.1, XP_017789756.1, XP_017789755.1	K0M31_001243-T1	KOX74519.1
N0.HOG0000380	OG0000234	n0	XP_016911554.1, XP_016911553.1	XP_006620752.1	XP_026301296.1	XP_033306881.1, XP_033306847.1, XP_033306855.1, XP_033306875.1, XP_033306865.1, XP_033306838.1	XP_033176427.1, XP_033176428.1, XP_033176422.1, XP_024222366.1, XP_033176424.1, XP_033176430.1	XP_012172449.1, XP_012172447.1, XP_012172450.1, XP_012172451.1, XP_012172448.1, XP_003401292.1	XP_033203358.1, XP_033203355.1, XP_033203359.1, XP_033203356.1, XP_033203354.1, XP_033203357.1	XP_017759360.1, XP_017759352.1	Edil_03682-mRNA		XP_017789699.1	K0M31_005216-T2	KOX79818.1
N0.HOG0000381	OG0000235	n0	XP_016912274.1, XP_016912275.1, XP_016912273.1, XP_028522530.1	XP_031365359.1, XP_006613770.1, XP_006613772.1, XP_006613771.1	XP_006567813.1, XP_006567812.1, XP_016767872.1	XP_033312318.1, XP_033312315.1, XP_033312317.1, XP_033312319.1	XP_012246836.1, XP_012246837.1, XP_012246838.1, XP_012246839.1	XP_012173482.1, XP_012173483.1, XP_012173480.1, XP_012173481.1, XP_012173479.1	XP_033205664.1, XP_033205665.1, XP_033205663.1, XP_033205666.1	XP_017761237.1	Edil_01850-mRNA	KAF3422426.1	XP_017793600.1	K0M31_002227-T1	KOX74852.1
N0.HOG0000382	OG0000236	n0	XP_016913028.1	XP_006619465.1	XP_624065.2, XP_006570212.1, XP_006570211.1, XP_006570214.1, XP_006570213.1	XP_033309882.1, XP_033309880.1, XP_033309881.1, XP_033309877.1, XP_033309878.1	XP_012250204.1, XP_033174406.1, XP_003486186.1, XP_012250202.1, XP_012250203.1	XP_003402874.1, XP_012174619.1, XP_012174618.1, XP_012174617.1, XP_020723618.1	XP_033202966.1, XP_033202968.1, XP_033202969.1, XP_033202965.1, XP_033202967.1	XP_017754539.1	Edil_06431-mRNA	KAF3425561.1, KAF3425562.1	XP_017797981.1	K0M31_011323-T2	KOX71461.1
N0.HOG0000383	OG0000237	n0	XP_016913095.1	XP_006621179.1	NP_001157189.1, XP_016767530.2	XP_033298912.1, XP_033298913.1, XP_033298915.1, XP_033298914.1, XP_033298911.1	XP_024225043.1, XP_003491323.1, XP_012243731.1, XP_012243732.1, XP_033177919.1, XP_033177920.1, XP_033177918.1, XP_024225044.1	XP_020718887.1, XP_003395628.1, XP_012164096.1, XP_012164095.1, XP_012164094.1, XP_020718886.1	XP_033182994.1, XP_033182974.1, XP_033182965.1, XP_033183003.1, XP_033182985.1	XP_017755286.1	Edil_02571-mRNA	KAF3420627.1	XP_017792133.1	K0M31_018244-T1	KOX78795.1
N0.HOG0000384	OG0000238	n0	XP_016913668.1, XP_016913915.1, XP_016913834.1, XP_016913749.1	XP_006610127.2	XP_006561887.2	XP_033298144.1, XP_033298146.1, XP_033298148.1, XP_033298145.1, XP_033298143.1	XP_033176194.1	XP_020720058.1, XP_020720059.1, XP_012167373.1, XP_012167372.1	XP_033202368.1, XP_033202364.1, XP_033202363.1, XP_033202365.1, XP_033202362.1	XP_017755048.1, XP_017755051.1, XP_017755046.1, XP_017755045.1, XP_017755047.1, XP_017755049.1, XP_017755050.1	Edil_11671-mRNA, Edil_08320-mRNA	KAF3421698.1	XP_017789215.1	K0M31_008570-T1	KOX74311.1
N0.HOG0000385	OG0000239	n0	XP_028523284.1, XP_028523283.1, XP_028523282.1, XP_028523281.1, XP_028523280.1, XP_016914490.1	XP_031367906.1, XP_031367907.1, XP_031367905.1, XP_006619011.1	XP_026297677.1, XP_026297678.1, XP_026297679.1, XP_026297671.1, XP_026297672.1, XP_026297673.1, XP_026297674.1, XP_026297675.1	XP_033307903.1, XP_033307904.1	XP_033174731.1, XP_003486641.1, XP_024220788.1	XP_020719231.1	XP_033193739.1, XP_033193738.1, XP_033193737.1	XP_017755021.1	Edil_09339-mRNA	KAF3430279.1	XP_017787795.1, XP_017787794.1	K0M31_010491-T1	KOX71833.1
N0.HOG0000386	OG0000240	n0	XP_016915920.1, XP_016915918.1, XP_016915921.1	XP_006609610.1, XP_006609611.1, XP_006609609.1	XP_006560471.1, XP_016771409.1, XP_393921.4	XP_033318877.1, XP_033318876.1, XP_033318879.1	XP_012238159.1, XP_012238157.1, XP_012238158.1	XP_020721923.1, XP_020721922.1, XP_012170681.1, XP_012170680.1, XP_012170683.1, XP_012170682.1	XP_033182824.1, XP_033182825.1, XP_033182826.1, XP_033182823.1	XP_017766548.1, XP_017766547.1, XP_017766546.1, XP_017766549.1	Edil_05555-mRNA	KAF3425886.1	XP_017788782.1	K0M31_009500-T1	KOX69272.1
N0.HOG0000387	OG0000241	n0	XP_016918495.1, XP_016918496.1	XP_006624626.1, XP_006624628.1, XP_006624629.1, XP_031370491.1	XP_026301940.1, XP_026301941.1, XP_026301939.1, XP_624748.2	XP_033306465.1, XP_033306464.1, XP_033306463.1	XP_024225286.1, XP_012244300.1, XP_033178217.1	XP_020719347.1, XP_012165303.1, XP_012165301.1, XP_003396325.1	XP_033197474.1, XP_033197471.1, XP_033197472.1	XP_017753255.1, XP_017753259.1, XP_017753257.1, XP_017753256.1, XP_017753254.1, XP_017760954.1	Edil_04992-mRNA	KAF3422220.1	XP_017792232.1	K0M31_010627-T1	KOX81384.1
N0.HOG0000388	OG0000242	n0	XP_016919550.1, XP_028524819.1	XP_031370303.1, XP_031370302.1, XP_031370301.1, XP_031370300.1	XP_006572424.1, XP_016773042.1, NP_001265256.1, XP_006572425.1	XP_033312962.1, XP_033312952.1, XP_033312942.1, XP_033312933.1	XP_012238431.1, XP_012238432.1, XP_024221961.1, XP_024221962.1	XP_020721234.1, XP_012169448.1	XP_033189605.1, XP_033189606.1, XP_033189607.1, XP_033189608.1	XP_017755102.1	Edil_03352-mRNA	KAF3423270.1	XP_017789647.1, XP_017789644.1, XP_017789646.1, XP_017789648.1, XP_017789645.1	K0M31_000086-T1	KOX72780.1
N0.HOG0000389	OG0000243	n0	XP_028524907.1, XP_016919779.1, XP_016919780.1, XP_016919781.1, XP_028524908.1	XP_031365118.1, XP_031365117.1, XP_031365116.1	XP_016772717.1, XP_016772715.1, XP_016772712.1, XP_016772718.1	XP_033297998.1	XP_024227188.1, XP_012247601.1, XP_024227191.1, XP_024227187.1, XP_024227189.1, XP_024227192.1	XP_020719264.1, XP_020719263.1, XP_012165773.1, XP_012165772.1, XP_012165775.1, XP_012165774.1, XP_012165778.1, XP_012165777.1	XP_033183986.1	XP_017755172.1	Edil_07447-mRNA	KAF3426290.1	XP_017795183.1	K0M31_010374-T1	KOX78314.1
N0.HOG0000390	OG0000244	n0	XP_016920162.1, XP_028525010.1, XP_016920160.1, XP_016920161.1	XP_031369489.1	XP_623564.3, XP_026302263.1, XP_006569044.1, XP_016773576.1	XP_033302196.1, XP_033302198.1, XP_033302197.1	XP_012242650.1, XP_024224329.1, XP_033177441.1, XP_012242648.1	XP_020723751.1	XP_033187971.1, XP_033187973.1, XP_033187972.1	XP_017766395.1, XP_017766396.1, XP_017766394.1, XP_017766397.1	Edil_05278-mRNA	KAF3429888.1	XP_017788276.1, XP_017788274.1, XP_017788271.1, XP_017788272.1, XP_017788273.1, XP_017788275.1	K0M31_017447-T1	KOX70881.1
N0.HOG0000391	OG0000245	n0	XP_016920587.1, XP_016920588.1	XP_006620495.1, XP_006620496.1	XP_016769823.2, XP_006566138.2	XP_033307163.1, XP_033307164.1, XP_033307158.1, XP_033307160.1, XP_033307159.1	XP_012247073.1, XP_024226881.1, XP_033179571.1, XP_033179572.1, XP_024226880.1	XP_020720789.1, XP_020720787.1, XP_020720786.1, XP_020720785.1, XP_020720788.1	XP_033193728.1, XP_033193729.1, XP_033193725.1, XP_033193726.1, XP_033193727.1	XP_017765376.1, XP_017765374.1, XP_017765375.1	Edil_09625-mRNA	KAF3423019.1	XP_017789480.1	K0M31_004235-T1	KOX67878.1
N0.HOG0000392	OG0000246	n0	XP_028524766.1	XP_006624865.1	XP_026298880.1	XP_033311168.1, XP_033311165.1, XP_033311166.1, XP_033311167.1, XP_033311164.1, XP_033311169.1	XP_012246437.1, XP_024221280.1, XP_033180655.1, XP_003484407.1, XP_012244733.1, XP_012245896.1	XP_020723919.1, XP_003403354.1, XP_020723916.1, XP_020723917.1, XP_020723918.1, XP_020723921.1, XP_020723920.1	XP_033195671.1, XP_033195670.1, XP_033195673.1, XP_033195676.1, XP_033195675.1, XP_033195674.1	XP_017756475.1	Edil_03124-mRNA	KAF3430011.1	XP_017791552.1	K0M31_016268-T1	KOX68068.1
N0.HOG0000393	OG0000247	n2						XP_012174272.1	XP_033195723.1	XP_017759155.1			XP_017794487.1
N0.HOG0000394	OG0000247	n5				XP_033297038.1, XP_033297056.1, XP_033297047.1, XP_033297065.1, XP_033297074.1, XP_033297025.1	XP_012245755.1, XP_033178959.1	XP_012171355.1, XP_012171356.1, XP_012171361.1, XP_012171362.1, XP_012171359.1	XP_033186894.1, XP_033186895.1				XP_017792714.1	K0M31_020523-T1
N0.HOG0000395	OG0000247	n22												K0M31_020521-T1, K0M31_015837-T1
N0.HOG0000396	OG0000247	n25									Edil_14847-mRNA		XP_017796122.1		KOX67225.1
N0.HOG0000397	OG0000247	n27								XP_017757739.1	Edil_14586-mRNA		XP_017787740.1, XP_017793838.1, XP_017796220.1, XP_017791563.1, XP_017790869.1
N0.HOG0000398	OG0000248	n0	XP_016903758.1, XP_016903751.1, XP_016903767.1	XP_006613114.1, XP_006613115.1, XP_006613116.1	XP_006561688.1, XP_001119951.1, XP_003249895.1	XP_033304514.1, XP_033304513.1, XP_033304512.1	XP_003485390.1, XP_012248152.1, XP_012248156.1	XP_012167677.1, XP_003397959.1, XP_003397960.1	XP_033194116.1, XP_033194117.1, XP_033194118.1	XP_017755858.1, XP_017755853.1, XP_017755852.1, XP_017755854.1, XP_017755857.1, XP_017755851.1, XP_017755856.1	Edil_01483-mRNA	KAF3425671.1	XP_017797336.1	K0M31_012330-T1	KOX71736.1
N0.HOG0000399	OG0000249	n1	XP_016918553.1	XP_006624600.1	XP_016772663.1	XP_033306507.1	XP_012244362.1	XP_012165276.1	XP_033197499.1	XP_017753312.1	Edil_04984-mRNA	KAF3429467.1	XP_017792231.1	K0M31_010604-T1	KOX81402.1
N0.HOG0000400	OG0000249	n16	XP_016905425.1	XP_006618913.1				XP_012164731.2	XP_033200733.1
N0.HOG0000401	OG0000249	n20										KAF3426713.1			KOX75308.1
N0.HOG0000402	OG0000249	n22										KAF3423134.1	XP_017797652.1		KOX69168.1
N0.HOG0000403	OG0000249	n24				XP_033298397.1	XP_012245545.1			XP_017763214.1	Edil_04713-mRNA	KAF3422438.1	XP_017797594.1	K0M31_002975-T1	KOX72282.1, KOX69166.1
N0.HOG0000404	OG0000250	n0	XP_028522814.1, XP_016905523.2, XP_016909558.1, XP_016911318.2	XP_031366605.1	XP_026295443.1	XP_033300961.1	XP_033174634.1, XP_033174638.1, XP_033174639.1, XP_033176534.1	XP_020724206.1	XP_033184725.1	XP_017767002.1, XP_017767004.1, XP_017767003.1, XP_017767054.1, XP_017767005.1	Edil_00899-mRNA	KAF3421640.1, KAF3421638.1, KAF3421641.1, KAF3421642.1, KAF3421637.1, KAF3421643.1, KAF3421644.1	XP_017788086.1	K0M31_011877-T1, K0M31_011878-T1, K0M31_011874-T1, K0M31_011889-T1, K0M31_011873-T1	KOX68418.1
N0.HOG0000405	OG0000251	n1	XP_016922411.1	XP_006610130.1	NP_001139208.1	XP_033298364.1	XP_003488839.2	XP_012167383.1	XP_033202399.1	XP_017755031.1	Edil_08283-mRNA	KAF3421692.1	XP_017795283.1	K0M31_015409-T1	KOX80414.1
N0.HOG0000406	OG0000251	n18	XP_016913701.2, XP_016913702.2										XP_017796974.1	K0M31_015371-T1	KOX80400.1
N0.HOG0000407	OG0000251	n22	XP_016905566.2			XP_033298034.1	XP_003487310.1	XP_003397816.1	XP_033201520.1	XP_017763246.1	Edil_08314-mRNA, Edil_07149-mRNA		XP_017795286.1	K0M31_015366-T1	KOX80392.1
N0.HOG0000408	OG0000252	n0	XP_016906270.1	XP_031369645.1, XP_031369646.1	XP_016772983.2	XP_033313147.1, XP_033313150.1, XP_033313148.1, XP_033313149.1	XP_033178889.1, XP_033178888.1, XP_033178885.1, XP_033178886.1, XP_033178887.1, XP_024226127.1	XP_003402561.2, XP_020720457.1, XP_020723444.1, XP_020723443.1, XP_020723445.1	XP_033199183.1, XP_033199182.1, XP_033199184.1, XP_033199185.1, XP_033199186.1, XP_033199187.1	XP_017764869.1	Edil_03910-mRNA	KAF3420315.1	XP_017799175.1	K0M31_003655-T1, K0M31_003656-T1	KOX80984.1, KOX80983.1
N0.HOG0000409	OG0000253	n0	XP_016907954.1, XP_016907951.1, XP_016907950.1	XP_031365633.1, XP_031365634.1, XP_006614310.1	XP_026299433.1, XP_006566517.1, XP_016770257.1, XP_016770258.1	XP_033302808.1, XP_033302805.1, XP_033302806.1, XP_033302807.1	XP_012239237.1, XP_012239236.1, XP_003488295.1, XP_024222286.1	XP_012169706.1, XP_012169708.1, XP_020720978.1, XP_003399343.1, XP_012169707.1	XP_033197882.1, XP_033197879.1, XP_033197880.1, XP_033197878.1	XP_017761493.1	Edil_00217-mRNA	KAF3429122.1	XP_017789247.1	K0M31_005276-T1	KOX79869.1
N0.HOG0000410	OG0000254	n0	XP_016909008.1, XP_016909007.1, XP_016909011.1, XP_016909010.1	XP_031368198.1, XP_031368197.1, XP_006619570.1, XP_006619567.1	XP_006566631.1, XP_006566634.1, XP_016770494.1, XP_006566633.1	XP_033315678.1, XP_033315681.1, XP_033315679.1	XP_012241335.1, XP_012241334.1, XP_012241333.1	XP_012168588.1, XP_012168589.1, XP_020721254.1, XP_003398786.1	XP_033206909.1, XP_033206908.1, XP_033206910.1	XP_017760917.1, XP_017760918.1, XP_017760919.1, XP_017760921.1	Edil_00179-mRNA	KAF3425179.1	XP_017793513.1	K0M31_006126-T1
N0.HOG0000411	OG0000255	n0	XP_016912062.1, XP_028522448.1, XP_016912063.1, XP_016912061.1	XP_031368309.1, XP_031368308.1, XP_031368307.1, XP_006619833.1, XP_031368310.1	XP_006564443.2, XP_026299508.1, XP_016770716.2, XP_016770717.2, XP_016770718.2	XP_033306005.1, XP_033306004.1, XP_033306003.1	XP_003485521.2, XP_012249311.1, XP_012249310.1	XP_003398975.2, XP_012169131.1, XP_012169132.1	XP_033189971.1, XP_033189969.1, XP_033189968.1	XP_017758785.1, XP_017758777.1	Edil_00487-mRNA	KAF3422219.1	XP_017790274.1	K0M31_005458-T1	KOX68742.1
N0.HOG0000412	OG0000256	n0	XP_016913231.1, XP_016913232.1	XP_031367607.1, XP_031367604.1, XP_031367606.1	XP_026297374.1, XP_026297373.1, XP_026297375.1	XP_033317613.1, XP_033317609.1, XP_033317611.1, XP_033317617.1	XP_024223970.1, XP_024223969.1, XP_033177091.1, XP_024223971.1	XP_020719804.1, XP_020719803.1, XP_020719808.1, XP_020719806.1, XP_020719807.1, XP_020719805.1	XP_033199884.1, XP_033199879.1, XP_033199871.1	XP_017762616.1	Edil_08113-mRNA	KAF3427950.1, KAF3428804.1	XP_017793741.1	K0M31_018493-T2	KOX76077.1, KOX76075.1
N0.HOG0000413	OG0000257	n0	XP_028523021.1, XP_016913501.1	XP_031369394.1, XP_006622139.1, XP_006622138.1, XP_006622140.1	XP_016767854.1, XP_006570306.1, XP_026296437.1	XP_033314338.1, XP_033314339.1, XP_033314336.1, XP_033314337.1	XP_012240532.1, XP_033176397.1, XP_033176395.1, XP_033176396.1	XP_020718900.1, XP_020718898.1, XP_020718901.1, XP_020718902.1, XP_020718899.1	XP_033189116.1, XP_033189118.1, XP_033189117.1, XP_033189115.1	XP_017755271.1	Edil_02575-mRNA	KAF3425371.1	XP_017792186.1, XP_017792187.1	K0M31_015183-T1	KOX75282.1
N0.HOG0000414	OG0000258	n0	XP_016913871.1, XP_016913872.1, XP_028523034.1, XP_028525127.1, XP_028525125.1, XP_028525126.1	XP_031368589.1, XP_006620464.1, XP_006620465.1	XP_026299035.1, XP_026299034.1, XP_026299033.1	XP_033307173.1, XP_033307171.1, XP_033307172.1, XP_033307178.1	XP_033179545.1, XP_033179544.1, XP_012247039.1, XP_033179543.1	XP_012168290.1, XP_012168288.1, XP_012168289.1	XP_033193154.1, XP_033193153.1, XP_033193158.1	XP_017764763.1, XP_017764764.1	Edil_09610-mRNA	KAF3423028.1	XP_017790787.1	K0M31_004224-T1	KOX67867.1
N0.HOG0000415	OG0000259	n0	XP_016914026.1, XP_028523042.1, XP_016914024.1, XP_016914025.1, XP_028523041.1	XP_006615654.1	XP_006565214.1, XP_006565213.1, XP_006565212.1, XP_006565211.1, XP_006565210.1, NP_001180219.1	XP_033309177.1, XP_033309178.1	XP_003486803.1	XP_020721716.1	XP_033190789.1, XP_033190788.1	XP_017764190.1, XP_017756939.1, XP_017764164.1, XP_017757262.1, XP_017757105.1, XP_017764173.1, XP_017764156.1, XP_017757028.1, XP_017757183.1, XP_017764182.1	Edil_08476-mRNA	KAF3422788.1	XP_017792478.1	K0M31_015813-T1	KOX67575.1
N0.HOG0000416	OG0000260	n0	XP_028523558.1, XP_028523557.1, XP_016915550.1, XP_016915551.1, XP_016915552.1	XP_006614975.1, XP_031365960.1	XP_026298224.1	XP_033313900.1, XP_033313903.1, XP_033313901.1, XP_033313902.1	XP_024226257.1, XP_033178994.1, XP_033178993.1, XP_024226258.1, XP_024226259.1	XP_020720267.1, XP_012167005.1, XP_012167007.1, XP_012167006.1, XP_020720266.1	XP_033196073.1, XP_033196075.1, XP_033196076.1, XP_033196074.1	XP_017753611.1	Edil_05248-mRNA	KAF3423242.1, KAF3423241.1	XP_017790907.1	K0M31_013415-T1	KOX75383.1
N0.HOG0000417	OG0000261	n0	XP_016915648.1	XP_031369328.1, XP_031369327.1, XP_006621977.1, XP_006621975.1, XP_006621976.1	XP_026298050.1, XP_026298047.1, XP_026298049.1, XP_026298048.1	XP_033304442.1, XP_033304443.1, XP_033304445.1, XP_033304444.1	XP_012248194.1, XP_024227491.1, XP_012248204.1, XP_033180063.1, XP_003485374.1	XP_003397976.1, XP_012167699.1, XP_012167701.1, XP_012167700.1	XP_033194048.1, XP_033194047.1, XP_033194049.1, XP_033194044.1	XP_017753618.1	Edil_06496-mRNA	KAF3427255.1	XP_017790927.1	K0M31_015355-T1	KOX80383.1
N0.HOG0000418	OG0000262	n0	XP_016916923.1, XP_028523969.1, XP_016921135.1	XP_006611695.1, XP_006625203.1, XP_006610234.1, XP_006611696.1	XP_001120521.1, XP_003251367.1, XP_016767411.1	XP_033312900.1, XP_033312898.1, XP_033300308.1	XP_003486688.1, XP_024226846.1, XP_003494613.2, XP_012236740.1	XP_003402429.1, XP_012174160.1, XP_003400430.1, XP_003400429.1	XP_033203880.1, XP_033186809.1, XP_033203879.1	XP_017756656.1, XP_017760070.1	Edil_02212-mRNA	KAF3428072.1	XP_017798090.1	K0M31_020467-T1, K0M31_020524-T1	KOX72105.1, KOX79433.1
N0.HOG0000419	OG0000263	n0	XP_016917318.1, XP_016917319.1, XP_028524092.1	XP_031367664.1, XP_031367666.1, XP_031367665.1, XP_006618382.1	XP_006564878.1, XP_016771667.1	XP_033320467.1, XP_033320477.1, XP_033320491.1, XP_033320497.1, XP_033320483.1	XP_003493987.1, XP_012247829.1	XP_020722073.1, XP_020722075.1, XP_020722074.1, XP_020722077.1, XP_020722076.1, XP_020722079.1, XP_020722078.1	XP_033186478.1, XP_033186481.1, XP_033186480.1, XP_033186479.1	XP_017761538.1	Edil_08228-mRNA	KAF3426815.1	XP_017798749.1	K0M31_019154-T1	KOX79529.1
N0.HOG0000420	OG0000264	n0	XP_016917337.1, XP_028524114.1	XP_031369268.1, XP_031369267.1, XP_031369270.1, XP_031369269.1	XP_006565837.1, XP_006565836.1, XP_006565838.1, XP_394028.4, XP_016771590.1, XP_016771591.1	XP_033305499.1, XP_033305493.1, XP_033305486.1	XP_033176000.1, XP_012239576.1, XP_024222575.1, XP_003488554.1, XP_033175999.1	XP_020722316.1, XP_003400453.1	XP_033187495.1, XP_033187494.1, XP_033187493.1	XP_017761552.1, XP_017761553.1, XP_017761554.1	Edil_08174-mRNA	KAF3428374.1	XP_017798711.1	K0M31_019304-T1	KOX79398.1
N0.HOG0000421	OG0000265	n0	XP_016919554.1	XP_006624262.1	XP_026299665.1, XP_026299667.1, XP_026299666.1	XP_033310707.1, XP_033310683.1, XP_033310691.1, XP_033310717.1, XP_033310666.1, XP_033310672.1, XP_033310699.1	XP_003487948.1, XP_033175580.1, XP_012238421.1, XP_012238422.1, XP_012238419.1, XP_012238420.1, XP_033175579.1	XP_003399174.3	XP_033189401.1, XP_033189397.1, XP_033189398.1, XP_033189399.1, XP_033189403.1, XP_033189402.1, XP_033189400.1	XP_017755086.1	Edil_03351-mRNA	KAF3423268.1	XP_017789582.1	K0M31_000088-T1	KOX72782.1
N0.HOG0000422	OG0000266	n0	XP_016920227.1, XP_028525055.1	XP_031369497.1	XP_016766300.1, XP_016766301.1, XP_016766302.1, XP_016766303.1, XP_026294943.1	XP_033302126.1, XP_033302125.1, XP_033302124.1, XP_033302123.1, XP_033302127.1, XP_033302121.1, XP_033302122.1	XP_024220495.1, XP_024220492.1	XP_020724025.1, XP_020724027.1, XP_020724026.1	XP_033191812.1, XP_033191814.1, XP_033191815.1, XP_033191816.1, XP_033191817.1, XP_033191818.1, XP_033191819.1	XP_017762543.1	Edil_05336-mRNA	KAF3421113.1	XP_017790557.1	K0M31_017532-T1	KOX73593.1
N0.HOG0000423	OG0000267	n0	XP_016921040.1, XP_016921055.1, XP_016921047.1	XP_031366462.1, XP_006607395.1, XP_006607398.1, XP_006607396.1, XP_006607397.1	XP_006559494.1	XP_033316092.1, XP_033316090.1, XP_033316091.1	XP_012240801.1, XP_024223279.1, XP_012240802.1	XP_012175169.1, XP_012175168.1, XP_020723824.1	XP_033198417.1, XP_033198416.1, XP_033198415.1	XP_017764211.1, XP_017764212.1, XP_017764213.1	Edil_01964-mRNA	KAF3421046.1	XP_017799503.1, XP_017799504.1, XP_017799505.1, XP_017799506.1, XP_017799502.1	K0M31_008139-T1	KOX73313.1
N0.HOG0000424	OG0000268	n0	XP_028525623.1, XP_016922208.1, XP_016922205.1, XP_016922206.1, XP_016922207.1	XP_006619650.1, XP_031368229.1, XP_031368227.1, XP_031368228.1, XP_006619652.1, XP_006619651.1	XP_006565087.1, XP_001120306.1, XP_026300441.1, XP_006565086.1, XP_016771391.1	XP_033314805.1, XP_033314803.1, XP_033314804.1	XP_024226679.1, XP_012246691.1, XP_012246689.1	XP_012170823.1, XP_012170822.1	XP_033186052.1, XP_033186053.1	XP_017757749.1, XP_017757750.1	Edil_04797-mRNA	KAF3422550.1	XP_017795762.1	K0M31_016904-T1	KOX74762.1
N0.HOG0000425	OG0000269	n0	XP_028521969.1, XP_016922700.1	XP_006617649.1	XP_026298318.1, XP_006558978.2	XP_033319782.1, XP_033319789.1, XP_033319786.1, XP_033319785.1, XP_033319784.1, XP_033319783.1, XP_033319788.1	XP_003488113.1, XP_024222114.1, XP_024222113.1, XP_024222112.1, XP_012238950.1, XP_033175783.1	XP_012166552.1, XP_012166551.1	XP_033195661.1, XP_033195643.1, XP_033195625.1, XP_033195681.1, XP_033195672.1, XP_033195635.1, XP_033195652.1	XP_017763475.1	Edil_06568-mRNA	KAF3423403.1	XP_017798867.1		KOX68934.1, KOX68933.1
N0.HOG0000426	OG0000270	n0	XP_016922833.1, XP_028519829.1, XP_016922832.1	XP_006611564.1, XP_006611565.1	XP_006557622.1, XP_026300856.1, XP_006557623.1, XP_026300855.1	XP_033320738.1, XP_033320741.1, XP_033320740.1, XP_033320737.1, XP_033320739.1	XP_033179224.1, XP_012246460.1, XP_012246463.1, XP_012246461.1	XP_012171882.1, XP_003400832.1, XP_012171883.1	XP_033187431.1, XP_033187429.1, XP_033187432.1, XP_033187427.1, XP_033187428.1	XP_017752577.1, XP_017752578.1	Edil_08983-mRNA	KAF3420789.1	XP_017797758.1	K0M31_019702-T1	KOX67797.1
N0.HOG0000427	OG0000271	n0	XP_028519847.1, XP_016922903.1	XP_006611533.1, XP_006611532.1	XP_397055.1, XP_006558287.1	XP_033317703.1, XP_033317748.1, XP_033317793.1, XP_033317573.1, XP_033317615.1	XP_012247007.1, XP_003493452.1, XP_033179539.1, XP_012247028.1	XP_020722096.1, XP_003400476.1, XP_012171308.1, XP_012171299.2, XP_012171304.1, XP_012171301.1	XP_033186783.1, XP_033186781.1, XP_033186782.1, XP_033186779.1, XP_033186780.1	XP_017756660.1	Edil_03332-mRNA	KAF3428049.1	XP_017790961.1, XP_017795474.1	K0M31_019278-T1	KOX79417.1
N0.HOG0000428	OG0000272	n0	XP_028523618.1	XP_006624780.1	XP_026299562.1	XP_033311182.1, XP_033311191.1, XP_033311200.1, XP_033311163.1, XP_033311156.1, XP_033311173.1	XP_024224294.1, XP_033177758.1, XP_024224291.1, XP_024224287.1, XP_033177752.1, XP_024224285.1, XP_033177736.1, XP_033177759.1, XP_033177756.1, XP_033177760.1, XP_033177739.1	XP_020721006.1	XP_033206575.1, XP_033206580.1, XP_033206578.1, XP_033206579.1, XP_033206576.1, XP_033206577.1	XP_017755108.1	Edil_02381-mRNA	KAF3422075.1	XP_017789732.1	K0M31_000138-T1	KOX72833.1
N0.HOG0000429	OG0000273	n0				XP_033316241.1, XP_033317550.1, XP_033318460.1, XP_033315466.1, XP_033314643.1, XP_033317604.1, XP_033318177.1, XP_033301420.1, XP_033301249.1, XP_033317504.1, XP_033320026.1, XP_033318618.1	XP_033178566.1, XP_024225464.2, XP_012244430.1, XP_012248810.1, XP_024227000.1, XP_033178015.1		XP_033204679.1, XP_033200813.1, XP_033199819.1, XP_033200054.1, XP_033202458.1, XP_033199900.1, XP_033195566.1, XP_033199956.1, XP_033202695.1, XP_033200337.1, XP_033203757.1, XP_033200326.1, XP_033199550.1	XP_017758941.1, XP_017762078.1
N0.HOG0000430	OG0000274	n0				XP_033318352.1, XP_033314627.1, XP_033318484.1, XP_033318448.1, XP_033318447.1, XP_033318451.1, XP_033318464.1	XP_033179080.1		XP_033204550.1, XP_033204879.1, XP_033200233.1, XP_033203116.1, XP_033200308.1, XP_033203115.1, XP_033200309.1, XP_033200311.1, XP_033204847.1, XP_033204821.1, XP_033204782.1, XP_033200682.1, XP_033204819.1, XP_033204894.1, XP_033204845.1, XP_033200286.1, XP_033203120.1, XP_033200333.1, XP_033204895.1, XP_033200679.1, XP_033200680.1, XP_033204848.1, XP_033200300.1		Edil_14183-mRNA			K0M31_001262-T1
N0.HOG0000431	OG0000275	n0												K0M31_019722-T1, K0M31_018576-T1, K0M31_000725-T1, K0M31_016573-T1	KOX72120.1, KOX69647.1, KOX80831.1, KOX78733.1, KOX75169.1, KOX78877.1, KOX81076.1, KOX67408.1, KOX69247.1, KOX74084.1, KOX75418.1, KOX71691.1, KOX76772.1, KOX72536.1, KOX76712.1, KOX80641.1, KOX68256.1, KOX69357.1, KOX80469.1, KOX73002.1, KOX73920.1, KOX78878.1, KOX69490.1, KOX68268.1, KOX70819.1, KOX75244.1, KOX68375.1, KOX78904.1, KOX76127.1
N0.HOG0000432	OG0000276	n0	XP_016903977.1	XP_031368005.1, XP_031368009.1, XP_031368012.1, XP_031368002.1	XP_026295396.1, XP_016766702.1, XP_016766701.1, XP_026295400.1, XP_026295403.1, XP_026295399.1, XP_026295402.1, XP_026295397.1, XP_026295398.1, XP_026295401.1	XP_033300610.1	XP_033176561.1, XP_003489449.1, XP_012241022.1, XP_033176560.1	XP_012175966.1, XP_003394187.1, XP_012175964.1	XP_033184397.1, XP_033184399.1, XP_033184398.1	XP_017762379.1	Edil_00606-mRNA	KAF3424156.1	XP_017788916.1	K0M31_011742-T1	KOX68510.1
N0.HOG0000433	OG0000277	n0	XP_016904114.1	XP_006607662.1	XP_001123118.3	XP_033316301.1, XP_033316302.1, XP_033316299.1, XP_033316300.1, XP_033316303.1	XP_024223198.1, XP_003489288.1, XP_012240859.1, XP_012240861.1, XP_012240858.1, XP_024223197.1	XP_003403082.1, XP_012175073.1, XP_012175074.1, XP_020723749.1, XP_012175071.1, XP_012175072.1, XP_020723750.1	XP_033198282.1, XP_033198285.1, XP_033198281.1, XP_033198283.1, XP_033198284.1	XP_017754543.1	Edil_04228-mRNA	KAF3424525.1	XP_017791157.1	K0M31_015202-T1	KOX72038.1
N0.HOG0000434	OG0000278	n0	XP_016904927.1, XP_016905015.1, XP_016922012.1, XP_016920699.1, XP_016920700.1, XP_016922011.1	XP_006619083.1, XP_031367931.1, XP_031368045.1	XP_026297794.1, XP_026297792.1, XP_026297793.1, XP_016768459.2, NP_001136081.1, XP_006564307.1, XP_026300733.1, XP_026300653.1, NP_001128419.1	XP_033308686.1, XP_033314570.1	XP_003493156.1, XP_024220800.2	XP_003396911.1, XP_003396910.2	XP_033195119.1, XP_033193749.1	XP_017754998.1	Edil_09365-mRNA	KAF3430274.1	XP_017787690.1	K0M31_010469-T1	KOX71850.1
N0.HOG0000435	OG0000279	n0	XP_016905208.1	XP_006609135.1	XP_026301193.1	XP_033300343.1, XP_033300346.1, XP_033300345.1, XP_033300349.1	XP_003493616.1, XP_033179686.1	XP_012172740.1, XP_012172741.1, XP_012172742.1, XP_003401494.1, XP_012172746.2, XP_003401606.2, XP_012172745.1, XP_003403371.2, XP_020722602.1, XP_003403398.3	XP_033191280.1, XP_033191282.1, XP_033191281.1	XP_017753782.1, XP_017753784.1, XP_017753785.1, XP_017753781.1, XP_017753780.1	Edil_07825-mRNA	KAF3428266.1	XP_017793542.1	K0M31_012743-T1	KOX73119.1
N0.HOG0000436	OG0000280	n1	XP_016921688.2	XP_031366415.1, XP_031366418.1, XP_031366417.1, XP_031366420.1, XP_031366419.1, XP_031366416.1	XP_026301259.1, XP_026301263.1, XP_026301260.1, XP_026301261.1, XP_026301264.1	XP_033300365.1			XP_033191295.1, XP_033191294.1			KAF3422322.1	XP_017796338.1	K0M31_000165-T1	KOX72852.1
N0.HOG0000437	OG0000280	n19	XP_016905590.2			XP_033300363.1	XP_033175275.1, XP_033175276.1	XP_020722628.1, XP_012172619.1, XP_012172617.1		XP_017765784.1	Edil_02361-mRNA	KAF3422321.1	XP_017796278.1	K0M31_000164-T1	KOX72850.1
N0.HOG0000438	OG0000281	n0	XP_016905670.1	XP_006607908.1	XP_006561748.1	XP_033304110.1, XP_033304108.1, XP_033304109.1	XP_033180769.1, XP_033180770.1, XP_033180768.1, XP_024228323.1, XP_024228322.1, XP_024228321.1	XP_003397405.1, XP_020719986.1, XP_020719985.1, XP_020719988.1, XP_020719987.1, XP_020719984.1, XP_020719990.1, XP_020719989.1, XP_012166825.1, XP_012166824.1	XP_033196182.1, XP_033196183.1, XP_033196184.1, XP_033196185.1	XP_017756850.1	Edil_07129-mRNA	KAF3423447.1	XP_017791089.1	K0M31_008904-T1	KOX74635.1
N0.HOG0000439	OG0000282	n0	XP_016905687.1, XP_016905684.1, XP_028520539.1, XP_016905683.1, XP_016905686.1	XP_031368437.1, XP_031368438.1, XP_031368436.1, XP_006620145.1	XP_006559860.1, XP_006559859.1, XP_396828.2, XP_006559861.1	XP_033319748.1, XP_033319749.1, XP_033319750.1	XP_033175767.1, XP_024222242.1, XP_003488089.1	XP_012166526.1, XP_003397183.1	XP_033203558.1, XP_033203550.1, XP_033203568.1	XP_017763109.1, XP_017763108.1, XP_017763110.1	Edil_06609-mRNA	KAF3424697.1	XP_017789911.1	K0M31_018788-T1	KOX75822.1
N0.HOG0000440	OG0000283	n0	XP_028521199.1, XP_016907938.1	XP_031365571.1	XP_016770352.2	XP_033301364.1, XP_033301362.1, XP_033301366.1, XP_033301365.1, XP_033301363.1	XP_024221385.1, XP_024221384.1, XP_012237515.1, XP_012237516.1, XP_012237517.1, XP_012237518.1, XP_033175106.1	XP_020721316.1, XP_012169020.1, XP_012169019.1, XP_003398915.1	XP_033190292.1, XP_033190291.1, XP_033190290.1, XP_033190288.1, XP_033190289.1	XP_017761900.1	Edil_00242-mRNA	KAF3421674.1	XP_017792826.1, XP_017792827.1	K0M31_018038-T1	KOX76424.1
N0.HOG0000441	OG0000284	n1	XP_016908186.1	XP_006618578.2	XP_006559660.2, XP_003249537.2	XP_033314132.1, XP_033314133.1	XP_012238985.1	XP_003397054.1, XP_020719775.1	XP_033197939.1, XP_033197929.1	XP_017753114.1	Edil_06541-mRNA	KAF3423776.1	XP_017790534.1	K0M31_018323-T1	KOX77244.1
N0.HOG0000442	OG0000284	n17	XP_016908184.1	XP_031367727.1, XP_006618563.2	XP_003249522.1	XP_033318604.1	XP_003488162.1	XP_003397055.1	XP_033197135.1	XP_017753111.1	Edil_06537-mRNA	KAF3423921.1	XP_017790373.1	K0M31_018318-T1, K0M31_018317-T1	KOX77240.1
N0.HOG0000443	OG0000285	n0	XP_016908237.1, XP_016908238.1, XP_028521315.1	XP_006615336.1, XP_006615335.1, XP_031366147.1	XP_006561516.1, XP_006561517.1, XP_016768845.1	XP_033318203.1, XP_033318218.1, XP_033318193.1, XP_033318185.1, XP_033318212.1	XP_012244484.1, XP_024225411.1, XP_024225412.1, XP_033178262.1, XP_012244483.1	XP_012166701.1, XP_003397321.1	XP_033202807.1, XP_033202830.1, XP_033202838.1, XP_033202821.1, XP_033202813.1	XP_017760288.1	Edil_06747-mRNA	KAF3423006.1	XP_017790589.1	K0M31_018922-T1	KOX80999.1
N0.HOG0000444	OG0000286	n0	XP_016909121.1, XP_016909123.1, XP_016909120.1	XP_006619512.1, XP_031368204.1, XP_006619511.1	XP_006566695.1, XP_001120576.2	XP_033313417.1, XP_033313412.1, XP_033313397.1, XP_033313403.1	XP_012238496.1, XP_024221926.1, XP_012238495.1	XP_012169208.1, XP_012169207.1, XP_020721129.1, XP_020721130.1	XP_033189559.1, XP_033189554.1, XP_033189555.1, XP_033189556.1, XP_033189558.1	XP_017760879.1, XP_017760878.1	Edil_00379-mRNA	KAF3428599.1	XP_017793502.1, XP_017793503.1	K0M31_006176-T1	KOX79022.1
N0.HOG0000445	OG0000287	n0	XP_016909173.1, XP_016909174.1	XP_031369258.1	XP_026299808.1, XP_026299809.1	XP_033311074.1, XP_033311082.1, XP_033311064.1, XP_033311088.1	XP_024221904.1, XP_024221903.1, XP_012238606.1, XP_012238607.1, XP_033175560.1, XP_033175561.1	XP_020721055.1, XP_012169392.1, XP_012169391.1, XP_012169390.1, XP_020721054.1	XP_033189755.1, XP_033189754.1, XP_033189758.1, XP_033189757.1	XP_017754122.1, XP_017754132.1, XP_017754142.1	Edil_00050-mRNA	KAF3422625.1	XP_017793014.1	K0M31_006307-T1	KOX72420.1
N0.HOG0000446	OG0000288	n0	XP_028521565.1, XP_016909345.1, XP_016909343.1, XP_016909344.1	XP_031369177.1, XP_006621616.1	XP_006570342.1, XP_392786.2	XP_033314695.1, XP_033314705.1, XP_033314701.1, XP_033314714.1, XP_033314724.1	XP_012238485.1, XP_024221995.1, XP_024221996.1, XP_003487818.1	XP_020720902.1, XP_003399124.1, XP_020720903.1, XP_012169371.1	XP_033189410.1, XP_033189411.1, XP_033189409.1, XP_033189412.1, XP_033189408.1	XP_017754395.1	Edil_13135-mRNA	KAF3422634.1	XP_017793056.1	K0M31_006299-T1	KOX72428.1
N0.HOG0000447	OG0000289	n0	XP_016910028.1, XP_016910029.1, XP_028521804.1, XP_028521803.1, XP_028521802.1	XP_006623227.1, XP_006623228.1	XP_016769150.2, XP_026298315.1	XP_033316129.1, XP_033316132.1, XP_033316128.1, XP_033316130.1	XP_003489364.1, XP_024223236.1, XP_012240709.1	XP_003403170.1, XP_012175177.1, XP_012175178.1	XP_033198267.1, XP_033198268.1, XP_033198270.1, XP_033198269.1	XP_017755868.1, XP_017755867.1	Edil_01979-mRNA	KAF3422183.1	XP_017799524.1, XP_017799522.1, XP_017799525.1	K0M31_020485-T1	KOX73410.1
N0.HOG0000448	OG0000290	n0	XP_016910203.1, XP_016910202.1, XP_016910201.1, XP_016910204.1	XP_031365503.1	XP_026296332.1, XP_026296333.1, XP_026296336.1, XP_026296335.1, XP_026296334.1	XP_033299505.1, XP_033299508.1, XP_033299507.1, XP_033299504.1	XP_012244841.1, XP_024225608.1	XP_012163945.1, XP_012163947.1	XP_033191438.1, XP_033191436.1, XP_033191439.1, XP_033191435.1, XP_033191437.1	XP_017752953.1	Edil_04862-mRNA	KAF3429117.1	XP_017790856.1, XP_017790854.1, XP_017790855.1, XP_017790853.1	K0M31_014505-T1	KOX80772.1
N0.HOG0000449	OG0000291	n0	XP_028522731.1, XP_028522729.1, XP_016912732.1, XP_016912731.1, XP_028522730.1	XP_006616300.1	XP_026295606.1, XP_026295604.1, XP_026295605.1, XP_026295603.1	XP_033306825.1, XP_033306826.1, XP_033306828.1	XP_003485301.1, XP_033179754.1, XP_033179782.1	XP_020724154.1	XP_033205168.1, XP_033205167.1, XP_033205170.1, XP_033205169.1	XP_017755415.1	Edil_00821-mRNA	KAF3427431.1, KAF3430484.1	XP_017788168.1	K0M31_011614-T1, K0M31_016879-T1, K0M31_012845-T1	KOX68616.1, KOX69472.1, KOX69460.1
N0.HOG0000450	OG0000292	n1	XP_016912785.1	XP_031368976.1	XP_026296533.1	XP_033298991.1	XP_033177886.1	XP_012164123.1	XP_033186187.1	XP_017755285.1	Edil_02578-mRNA	KAF3427077.1	XP_017792128.1	K0M31_013825-T1, K0M31_013823-T1, K0M31_013826-T1	KOX78777.1
N0.HOG0000451	OG0000292	n15	XP_016914362.1	XP_006621198.2	XP_026296649.1	XP_033298984.1	XP_012243721.1	XP_020718795.1, XP_012174006.1	XP_033187612.1	XP_017755270.1	Edil_02598-mRNA		XP_017792126.1	K0M31_013822-T1, K0M31_013829-T1, K0M31_013832-T1	KOX78773.1, KOX78778.1, KOX78772.1
N0.HOG0000452	OG0000293	n0	XP_016914266.1, XP_016914264.1, XP_016914265.1		XP_006570965.1, XP_026296972.1, XP_624796.2, XP_006570966.1	XP_033297081.1, XP_033297077.1, XP_033297078.1, XP_033297079.1, XP_033297080.1	XP_012249464.1, XP_012249468.1, XP_012249467.1, XP_012249466.1, XP_012249465.1	XP_020718339.1, XP_012163106.1, XP_012163108.1, XP_003394778.1	XP_033195380.1, XP_033195379.1, XP_033195377.1, XP_033195378.1, XP_033195381.1	XP_017758234.1, XP_017758237.1, XP_017758236.1		KAF3422476.1	XP_017788680.1	K0M31_002629-T1
N0.HOG0000453	OG0000294	n0	XP_016914416.1, XP_016914417.1	XP_031364200.1, XP_006611153.1, XP_006611154.1	XP_006569526.1, XP_006569525.1, XP_006569527.1	XP_033311687.1, XP_033311686.1, XP_033311685.1, XP_033311684.1	XP_024221168.1, XP_012238479.1, XP_003484721.1, XP_012238464.1	XP_020719577.1, XP_012165515.1, XP_012165516.1, XP_003396680.1	XP_033183445.1, XP_033183444.1, XP_033183443.1, XP_033183447.1	XP_017762788.1, XP_017762790.1, XP_017762789.1	Edil_05035-mRNA	KAF3425760.1	XP_017792090.1	K0M31_007002-T1	KOX69403.1
N0.HOG0000454	OG0000295	n0	XP_016915634.1, XP_016915633.1, XP_016915632.1	XP_006623449.1, XP_006623448.1, XP_006623447.1	XP_006569794.2, XP_623625.2, XP_006569793.2	XP_033303736.1, XP_033303737.1, XP_033303738.1	XP_012243449.1, XP_033177733.1, XP_012243451.1, XP_003491156.1	XP_012176297.1, XP_012176293.1, XP_012176296.1, XP_012176295.1, XP_003394430.1	XP_033199438.1, XP_033199439.1, XP_033199440.1	XP_017759161.1, XP_017759163.1, XP_017759160.1	Edil_08137-mRNA, Edil_08138-mRNA	KAF3426711.1	XP_017795331.1	K0M31_015991-T1
N0.HOG0000455	OG0000296	n0	XP_016915726.1, XP_028523584.1, XP_016915706.1	XP_006607954.1, XP_006607953.1, XP_031365965.1, XP_006607952.1, XP_031368094.1	XP_026295806.1, XP_026296157.1, XP_026296158.1, XP_026296155.1, XP_026296156.1, XP_006571892.1, XP_623925.2, XP_026296164.1, XP_026296165.1, XP_026296169.1	XP_033310014.1, XP_033310015.1	XP_012245520.1	NP_001272327.1, XP_012163186.1	XP_033200609.1, XP_033200610.1	XP_017757032.1	Edil_02330-mRNA	KAF3423489.1	XP_017797246.1	K0M31_010078-T1	KOX76969.1, KOX76967.1
N0.HOG0000456	OG0000297	n3	XP_028524573.1, XP_016915857.2	XP_031364578.1	XP_016766579.1	XP_033309673.1	XP_033179781.1	XP_012173971.2	XP_033202799.1	XP_017753072.1	Edil_00622-mRNA		XP_017795295.1	K0M31_011248-T1, K0M31_011250-T1, K0M31_011249-T1, K0M31_013652-T1
N0.HOG0000457	OG0000297	n17	XP_016918641.1	XP_006612111.1, XP_006612112.1	XP_006568498.2, XP_623065.2	XP_033309671.1	XP_003493793.1	XP_003402359.1	XP_033202797.1	XP_017753092.1, XP_017753093.1	Edil_00632-mRNA		XP_017795319.1, XP_017795318.1	K0M31_011251-T1
N0.HOG0000458	OG0000298	n0	XP_016917258.1, XP_016917257.1	XP_031366004.1, XP_006615122.1, XP_006615120.1, XP_006615121.1	XP_006564961.1, XP_006564962.1, XP_026300974.1, XP_003250539.1	XP_033305605.1, XP_033305609.1	XP_033177333.1, XP_012242337.1, XP_012242324.1	XP_003400580.1, XP_003400581.1, XP_020722158.1, XP_012171526.1, XP_012171527.1, XP_012171528.1	XP_033187514.1, XP_033187515.1	XP_017759928.1	Edil_08246-mRNA, Edil_08248-mRNA	KAF3430774.1	XP_017798582.1	K0M31_019072-T1, K0M31_019076-T1	KOX79579.1, KOX79577.1
N0.HOG0000459	OG0000299	n0	XP_028524097.1, XP_016917308.1, XP_016917307.1	XP_006621785.1, XP_006621784.1	XP_006565842.1, XP_392026.2	XP_033303249.1, XP_033303238.1	XP_012239586.1, XP_012239587.1, XP_033176007.1, XP_003488547.1	XP_012171276.1, XP_012171275.1, XP_003400463.1	XP_033187337.1, XP_033187338.1	XP_017761580.1, XP_017761579.1, XP_017761578.1, XP_017761582.1, XP_017761577.1, XP_017761581.1	Edil_08164-mRNA	KAF3428039.1	XP_017798574.1, XP_017798576.1, XP_017798577.1, XP_017798578.1	K0M31_019288-T1	KOX79407.1
N0.HOG0000460	OG0000300	n0	XP_016917986.1, XP_016917991.1, XP_016917988.1, XP_016917987.1	XP_006607977.1, XP_031366078.1, XP_031366085.1, XP_031366090.1	XP_006569239.2, XP_006569240.2, XP_026298951.1, XP_016770067.2, XP_016770066.2, XP_006569237.2	XP_033307231.1, XP_033307232.1	XP_012239538.1, XP_033175985.1, XP_012239539.1, XP_003488527.1	XP_012168423.1, XP_012168421.1, XP_012168422.1, XP_003398069.1	XP_033193231.1, XP_033193230.1	XP_017756451.1	Edil_04582-mRNA	KAF3425348.1	XP_017791598.1	K0M31_016240-T1	KOX68092.1
N0.HOG0000461	OG0000301	n2	XP_016918668.1, XP_016918666.1, XP_016918665.1	XP_006613533.1		XP_033309727.1, XP_033309728.1	XP_024220314.1	XP_020723589.1, XP_020723590.1, XP_020723592.1, XP_020723591.1	XP_033202713.1, XP_033202712.1	XP_017756781.1	Edil_10793-mRNA		XP_017796137.1	K0M31_011270-T1	KOX80067.1
N0.HOG0000462	OG0000301	n19	XP_016918656.1	XP_031365294.1				XP_020723584.1			Edil_10792-mRNA, Edil_06384-mRNA		XP_017796191.1	K0M31_011266-T1, K0M31_011269-T1, K0M31_011273-T1, K0M31_011275-T1, K0M31_011268-T1	KOX80064.1, KOX80063.1
N0.HOG0000463	OG0000302	n0	XP_016919609.1, XP_016919608.1	XP_006622857.1, XP_006622858.1	XP_006571434.1, XP_006571436.1	XP_033310190.1, XP_033310189.1, XP_033310298.1, XP_033310302.1, XP_033310299.1, XP_033310300.1, XP_033310301.1, XP_033310297.1	XP_033176793.1, XP_033176794.1, XP_033176796.1, XP_033176795.1, XP_003494932.2	XP_003392983.2	XP_033185455.1, XP_033185461.1, XP_033190859.1, XP_033190853.1, XP_033190843.1, XP_033190833.1	XP_017764257.1, XP_017764256.1	Edil_03978-mRNA	KAF3423129.1	XP_017788329.1	K0M31_003948-T1
N0.HOG0000464	OG0000303	n0	XP_016919738.1, XP_016919722.1, XP_016919730.1	XP_031367888.1, XP_006618940.1, XP_006618939.1	XP_006559294.1, XP_026300107.1, XP_016770912.1, XP_026300106.1	XP_033300421.1, XP_033300420.1, XP_033300422.1	XP_024221591.1, XP_024221593.1, XP_024221592.1	XP_020722583.1, XP_012172650.1, XP_020722582.1	XP_033191332.1, XP_033191331.1, XP_033191333.1	XP_017752959.1	Edil_05120-mRNA	KAF3421370.1	XP_017796341.1, XP_017796340.1	K0M31_001432-T1, K0M31_001435-T1, K0M31_001433-T1	KOX80726.1, KOX80725.1
N0.HOG0000465	OG0000304	n0	XP_016919873.1	XP_006620999.1, XP_006621003.1, XP_006621002.1, XP_006621001.1, XP_006621000.1, XP_031368908.1	XP_006561714.1, XP_006561715.1, XP_006561716.1, XP_006561713.1, XP_016769650.1	XP_033304481.1, XP_033304480.1, XP_033304479.1	XP_003485398.1, XP_012248280.1, XP_012248268.1	XP_020720162.1, XP_012167653.1, XP_012167654.1, XP_012167655.1, XP_003398039.1	XP_033194068.1, XP_033194070.1, XP_033194069.1	XP_017755804.1	Edil_05858-mRNA	KAF3422961.1	XP_017797358.1	K0M31_012350-T1	KOX71723.1
N0.HOG0000466	OG0000305	n0	XP_016920334.1, XP_016920333.1, XP_016920332.1	XP_006622374.1, XP_006622373.1, XP_031369455.1	XP_006569113.1, XP_006569114.1, XP_016766432.1	XP_033301884.1, XP_033301885.1, XP_033301886.1, XP_033301883.1	XP_012250475.1, XP_012250483.1, XP_033174313.1	XP_003393888.1, XP_012175573.1, XP_012175572.1, XP_012175574.1	XP_033191714.1, XP_033191713.1, XP_033191711.1, XP_033191710.1	XP_017762548.1, XP_017762547.1, XP_017762520.1	Edil_05262-mRNA	KAF3421114.1	XP_017790417.1	K0M31_017531-T1	KOX73591.1
N0.HOG0000467	OG0000306	n0	XP_016920832.1, XP_016920833.1, XP_016920831.1	XP_006625102.1, XP_006625100.1, XP_006625101.1	XP_394152.2	XP_033310020.1, XP_033310019.1, XP_033310022.1, XP_033310021.1	XP_012241502.1, XP_003489888.1, XP_012241503.1, XP_012241504.1	XP_012175965.1, XP_003392979.1, XP_012175971.1, XP_012175961.1	XP_033183544.1, XP_033183461.1, XP_033183628.1, XP_033183710.1	XP_017753056.1, XP_017753057.1, XP_017753055.1	Edil_03976-mRNA	KAF3426999.1	XP_017788334.1, XP_017788333.1, XP_017788335.1	K0M31_003962-T1
N0.HOG0000468	OG0000307	n0	XP_016921334.1, XP_028525420.1, XP_028525421.1, XP_028525422.1, XP_028525419.1	XP_031368947.1	XP_016768930.1, XP_016768932.1, XP_016768931.1, XP_016768934.1	XP_033310238.1, XP_033310234.1, XP_033310235.1	XP_012241508.1, XP_024223688.1, XP_012241509.1, XP_012241512.1	XP_020719427.1, XP_020719428.1, XP_003392952.1, XP_020719441.1, XP_020719431.1	XP_033188741.1, XP_033188759.1, XP_033188750.1	XP_017759111.1	Edil_03894-mRNA	KAF3420893.1, KAF3420894.1	XP_017799209.1	K0M31_004111-T1, K0M31_004112-T1
N0.HOG0000469	OG0000308	n0	XP_028525521.1, XP_028525523.1, XP_028525522.1, XP_016921812.1	XP_006619346.1, XP_031368088.1	XP_006557693.1, XP_397140.4	XP_033309643.1, XP_033309642.1	XP_024223787.1, XP_033176868.1, XP_003489996.1, XP_024223788.1	XP_020719791.1, XP_012166219.1, XP_012166220.1, XP_012166221.1, XP_012166222.1, XP_012166223.1	XP_033200432.1, XP_033200425.1, XP_033200417.1	XP_017763158.1, XP_017763159.1, XP_017763160.1, XP_017763161.1	Edil_06624-mRNA	KAF3420371.1	XP_017790432.1	K0M31_018854-T1	KOX78521.1
N0.HOG0000470	OG0000309	n0	XP_016922912.1, XP_028519868.1, XP_016922914.1	XP_031364379.1, XP_006611474.1, XP_006611475.1	XP_026300875.1, XP_026300874.1, XP_026300876.1, XP_026300873.1	XP_033299127.1, XP_033299135.1	XP_003484969.1, XP_033176974.1	XP_012171443.1, XP_020722304.1, XP_003400539.1	XP_033186945.1, XP_033186946.1	XP_017752651.1, XP_017752648.1, XP_017752646.1, XP_017752649.1, XP_017752650.1, XP_017752652.1, XP_017752653.1, XP_017752654.1	Edil_08596-mRNA	KAF3424809.1	XP_017794682.1	K0M31_019171-T1	KOX79515.1
N0.HOG0000471	OG0000310	n1	XP_028520897.1	XP_006623944.2	XP_006565642.2	XP_033303878.1, XP_033303877.1, XP_033303876.1	XP_033177924.1	XP_012164501.1	XP_033206796.1, XP_033206803.1	XP_017757408.1	Edil_02665-mRNA		XP_017790792.1	K0M31_016840-T1	KOX71074.1
N0.HOG0000472	OG0000310	n15		XP_031370144.1, XP_006623945.1		XP_033303819.1			XP_033187235.1	XP_017757407.1	Edil_10494-mRNA	KAF3421864.1	XP_017790626.1	K0M31_016841-T1, K0M31_016831-T1, K0M31_016842-T1, K0M31_016836-T1, K0M31_016837-T1	KOX71075.1, KOX71069.1, KOX71070.1, KOX71072.1
N0.HOG0000473	OG0000311	n0	XP_028523000.1	XP_006618015.1	XP_026300478.1	XP_033318853.1, XP_033318854.1, XP_033318855.1, XP_033318856.1	XP_012248492.1, XP_012248491.1, XP_012248493.1, XP_012248494.1	XP_003400252.1, XP_020721936.1, XP_012171027.1	XP_033185830.1, XP_033185828.1, XP_033185829.1, XP_033185827.1	XP_017766791.1, XP_017766790.1, XP_017766789.1, XP_017766788.1, XP_017766792.1	Edil_05680-mRNA, Edil_05682-mRNA	KAF3429925.1, KAF3429923.1	XP_017788995.1	K0M31_009662-T1, K0M31_009659-T1	KOX80552.1, KOX80555.1
N0.HOG0000474	OG0000312	n0	XP_028524323.1, XP_028524322.1	XP_006610417.1	XP_026298125.1, XP_026298126.1, XP_016768882.2	XP_033315997.1, XP_033315996.1, XP_033315995.1, XP_033315998.1	XP_024225432.1, XP_024225431.1, XP_033178281.1, XP_012244605.2, XP_024225436.1	XP_020722871.1, XP_020722870.1, XP_020722873.1, XP_020722872.1, XP_003401640.3	XP_033196557.1, XP_033196558.1, XP_033196555.1, XP_033196556.1	XP_017756633.1, XP_017756634.1	Edil_06245-mRNA	KAF3425377.1	XP_017793825.1	K0M31_008380-T1, K0M31_008381-T1	KOX73491.1
N0.HOG0000475	OG0000313	n0	XP_028524821.1	XP_031370019.1	XP_026299596.1	XP_033314516.1, XP_033314522.1, XP_033314513.1, XP_033314506.1, XP_033314555.1	XP_024222022.1, XP_003487890.1, XP_033175585.1, XP_033175547.1	XP_012169463.2, XP_020721177.1, XP_003402576.2, XP_020721343.1	XP_033189690.1, XP_033189691.1, XP_033189689.1, XP_033189687.1, XP_033189697.1	XP_017755135.1, XP_017755136.1, XP_017755133.1, XP_017755134.1, XP_017755131.1, XP_017755132.1	Edil_06310-mRNA	KAF3423646.1	XP_017792668.1	K0M31_000100-T2	KOX72798.1
N0.HOG0000476	OG0000314	n1				XP_033305509.1	XP_033180098.1	XP_020723126.1, XP_020723124.1	XP_033200768.1				XP_017797117.1	K0M31_009133-T1, K0M31_001308-T1, K0M31_014652-T1, K0M31_018019-T1, K0M31_011172-T1, K0M31_006027-T1, K0M31_009352-T1, K0M31_002932-T1, K0M31_018020-T1, K0M31_009357-T1, K0M31_009353-T1, K0M31_009354-T1, K0M31_009358-T1, K0M31_006026-T1, K0M31_009349-T1, K0M31_009351-T1, K0M31_001816-T1	KOX74774.1
N0.HOG0000477	OG0000314	n24				XP_033305498.1	XP_033180093.1, XP_024226426.2	XP_003402030.3	XP_033200769.1		Edil_12581-mRNA		XP_017791996.1	K0M31_001815-T1
N0.HOG0000478	OG0000315	n1					XP_033179632.1	XP_012172861.2	XP_033200962.1		Edil_11895-mRNA		XP_017795383.1	K0M31_012534-T1
N0.HOG0000479	OG0000315	n6				XP_033314530.1, XP_033311888.1, XP_033314630.1, XP_033317928.1, XP_033314564.1	XP_012239762.1, XP_024221801.1, XP_033177248.1, XP_012244813.1, XP_033179885.1	XP_012175534.1	XP_033196823.1, XP_033199432.1, XP_033200338.1, XP_033198133.1, XP_033199718.1, XP_033200317.1, XP_033200266.1, XP_033200267.1, XP_033200236.1, XP_033200238.1, XP_033200815.1				XP_017795922.1, XP_017797031.1, XP_017793566.1, XP_017791909.1
N0.HOG0000480	OG0000316	n1									Edil_13554-mRNA			K0M31_002288-T1
N0.HOG0000481	OG0000316	n3											XP_017795936.1		KOX68374.1
N0.HOG0000482	OG0000316	n4						XP_003402154.1, XP_012164720.1, XP_012174009.1, XP_012166717.1	XP_033204606.1, XP_033204671.1, XP_033204574.1, XP_033199979.1, XP_033204759.1, XP_033202461.1, XP_033204545.1, XP_033199415.1, XP_033204686.1, XP_033199834.1, XP_033200802.1, XP_033204730.1, XP_033204726.1, XP_033202463.1, XP_033204453.1				XP_017797008.1, XP_017796720.1, XP_017796987.1		KOX67629.1, KOX80085.1, KOX74773.1, KOX81213.1, KOX68285.1, KOX73260.1
N0.HOG0000483	OG0000317	n0	XP_016904334.1, XP_016904325.1, XP_016904318.1	XP_006607912.1, XP_006607913.1, XP_006607911.1	XP_016769616.2, XP_016769617.2, XP_016769618.2	XP_033312466.1, XP_033312467.1	XP_012249706.1, XP_033180755.1, XP_033180754.1, XP_033180756.1, XP_012249707.1	XP_012166799.1, XP_012166800.1, XP_012166798.1	XP_033199372.1, XP_033199373.1	XP_017756855.1, XP_017756856.1, XP_017756853.1	Edil_07133-mRNA	KAF3423444.1	XP_017791149.1, XP_017791150.1, XP_017791148.1	K0M31_008899-T2	KOX74638.1
N0.HOG0000484	OG0000318	n0	XP_028520187.1, XP_028520185.1, XP_016904536.1, XP_028520184.1, XP_028520186.1	XP_031364927.1, XP_006612789.1	XP_003251836.1, XP_006571986.1, XP_006571984.1, XP_006571982.1, XP_016772787.1	XP_033316635.1, XP_033316636.1	XP_003488931.1	XP_012168488.1, XP_012168487.1, XP_012168486.1, XP_012168485.1, XP_012168484.1, XP_012168490.1, XP_012168489.1, XP_003398638.1	XP_033189316.1, XP_033189317.1	XP_017753388.1	Edil_05476-mRNA	KAF3428322.1	XP_017792739.1	K0M31_007067-T1	KOX68383.1
N0.HOG0000485	OG0000319	n0	XP_016905957.1	XP_006608384.1	XP_001121719.3	XP_033302546.1, XP_033302544.1, XP_033302543.1, XP_033302542.1, XP_033302540.1, XP_033302541.1	XP_024220728.1, XP_012236414.1, XP_012236415.1, XP_033174661.1, XP_003486540.1, XP_024220729.1	XP_012176412.1, XP_012176410.1, XP_012176411.1, XP_020724384.1	XP_033184161.1, XP_033184162.1, XP_033184163.1, XP_033184164.1, XP_033184165.1, XP_033184166.1	XP_017752355.1	Edil_00609-mRNA	KAF3426505.1	XP_017788063.1	K0M31_011733-T1	KOX68518.1
N0.HOG0000486	OG0000320	n0	XP_016906381.1	XP_006608767.1, XP_031369914.1	XP_003250415.1	XP_033317010.1, XP_033317011.1, XP_033317007.1, XP_033317012.1, XP_033317013.1	XP_012242418.1, XP_012242420.1, XP_012242415.1, XP_012242419.1, XP_012242421.1, XP_003490527.1	XP_012164648.1, XP_012164647.1, XP_012164646.1, XP_012164644.1, XP_012164645.1	XP_033206871.1, XP_033206869.1, XP_033206868.1, XP_033206870.1, XP_033206872.1	XP_017761719.1	Edil_01896-mRNA	KAF3426100.1	XP_017797470.1	K0M31_002814-T1	KOX69855.1
N0.HOG0000487	OG0000321	n0	XP_016906756.1, XP_016906757.1, XP_028520870.1	XP_031366701.1	XP_016767875.1, XP_026296708.1	XP_033303837.1, XP_033303840.1, XP_033303838.1	XP_033177890.1	XP_012164016.1, XP_012164022.1, XP_012164023.1, XP_012164025.1, XP_012164019.1, XP_012164020.1, XP_012164021.1, XP_012164018.1, XP_012164017.1	XP_033195423.1, XP_033195340.1, XP_033195572.1, XP_033195509.1	XP_017757459.1	Edil_02631-mRNA	KAF3421020.1	XP_017793679.1, XP_017793678.1, XP_017793677.1	K0M31_016803-T1	KOX71052.1
N0.HOG0000488	OG0000322	n0	XP_016907118.1	XP_031369735.1, XP_031369734.1, XP_031369733.1	XP_026296500.1, XP_016766875.1, XP_016766878.1	XP_033311473.1, XP_033311472.1, XP_033311475.1	XP_012245033.1, XP_033178546.1, XP_024225695.1	XP_012163662.1, XP_020718504.1, XP_012163670.1	XP_033185273.1, XP_033185265.1, XP_033185256.1	XP_017754003.1, XP_017754004.1, XP_017754005.1	Edil_03843-mRNA	KAF3426908.1	XP_017799038.1, XP_017799042.1, XP_017799040.1, XP_017799039.1, XP_017799041.1	K0M31_000921-T1	KOX74173.1
N0.HOG0000489	OG0000323	n0	XP_016907584.1, XP_016907585.1, XP_028521005.1	XP_031363884.1, XP_006610565.1, XP_006610566.1	XP_016768015.1, XP_016768020.1, XP_624673.3, XP_006563314.1	XP_033299802.1, XP_033299801.1, XP_033299799.1, XP_033299800.1	XP_033176632.1, XP_012241124.1, XP_012241123.1	XP_012174426.1, XP_012174425.1, XP_012174424.1, XP_003402727.1	XP_033199134.1, XP_033199133.1, XP_033199132.1	XP_017763827.1, XP_017763828.1	Edil_08608-mRNA	KAF3426348.1	XP_017793264.1	K0M31_006867-T2	KOX76541.1
N0.HOG0000490	OG0000324	n0	XP_016908242.1	XP_006615334.1	XP_016768850.2, XP_003249883.2	XP_033318302.1	XP_033178268.1, XP_033178267.1	XP_003397322.1, XP_003397324.1, XP_012166700.1, XP_012166697.1, XP_003397323.1	XP_033202923.1	XP_017760295.1, XP_017760293.1, XP_017760292.1, XP_017760298.1, XP_017760299.1, XP_017760296.1, XP_017760294.1	Edil_06724-mRNA	KAF3423007.1	XP_017790594.1, XP_017790595.1, XP_017790592.1, XP_017790593.1, XP_017790598.1, XP_017790597.1, XP_017790596.1	K0M31_018921-T1	KOX80998.1
N0.HOG0000491	OG0000325	n0	XP_016909472.1, XP_028521491.1	XP_006608774.1, XP_006608776.1, XP_006608775.1, XP_006608777.1	XP_016768162.1, XP_026297225.1, XP_006564136.1, XP_006564140.1, XP_006564137.1	XP_033317143.1, XP_033317144.1	XP_012242446.1, XP_003490531.1, XP_003490530.1, XP_033177299.1	XP_012164630.1, XP_012164629.1, XP_012164634.1, XP_012164635.1	XP_033182755.1, XP_033182753.1, XP_033182756.1, XP_033182754.1	XP_017761708.1		KAF3426106.1	XP_017797483.1, XP_017797482.1	K0M31_002826-T1	KOX76754.1
N0.HOG0000492	OG0000326	n2	XP_016909537.1	XP_031368289.1	XP_006567318.2, XP_006567320.2, XP_006567319.2, XP_394492.6
N0.HOG0000493	OG0000326	n8								XP_017766339.1	Edil_02147-mRNA		XP_017793743.1	K0M31_016024-T1
N0.HOG0000494	OG0000326	n11									Edil_02152-mRNA		XP_017798088.1	K0M31_016022-T1	KOX73050.1
N0.HOG0000495	OG0000326	n14				XP_033306740.1, XP_033306755.1, XP_033306747.1, XP_033306732.1, XP_033306763.1	XP_024222643.1, XP_024222644.1, XP_024222645.1, XP_033176026.1, XP_003488652.1	XP_003394922.1, XP_020718530.1	XP_033183298.1, XP_033183289.1, XP_033183306.1, XP_033183284.1, XP_033183316.1
N0.HOG0000496	OG0000327	n0	XP_028521922.1, XP_016910224.1, XP_016910223.1	XP_006613648.1	XP_016767858.1, XP_016767856.1, XP_006561126.1, XP_006561128.1	XP_033305779.1, XP_033305781.1, XP_033305782.1	XP_012249800.1, XP_012249798.1, XP_012249799.1	XP_003395301.1, XP_012163760.1	XP_033192695.1, XP_033192693.1, XP_033192694.1	XP_017760536.1, XP_017762942.1	Edil_07876-mRNA	KAF3427865.1, KAF3427864.1	XP_017789786.1	K0M31_014201-T1, K0M31_014200-T1, K0M31_014203-T1	KOX75910.1, KOX75911.1, KOX75907.1
N0.HOG0000497	OG0000328	n0	XP_016910429.1, XP_016910401.1, XP_016910408.1, XP_016910393.1, XP_016910421.1	XP_031367291.1, XP_006617640.1, XP_006617639.1, XP_006617638.1, XP_006617637.1, XP_006617641.1	XP_026298073.1, XP_395161.2, XP_016769276.1, XP_016769270.1, XP_016769273.1, XP_016769275.1, XP_016769271.1	XP_033319799.1, XP_033319798.1	XP_012238949.1, XP_012238948.1	XP_012166549.1, XP_012166548.1	XP_033195836.1, XP_033195843.1	XP_017763452.1	Edil_06571-mRNA	KAF3423406.1	XP_017798823.1		KOX68937.1
N0.HOG0000498	OG0000329	n0	XP_016910713.2	XP_031371157.1, XP_031371158.1, XP_031371156.1, XP_006609905.1, XP_006609903.1, XP_006609904.1	XP_006568271.1, XP_006568272.1, XP_006568273.1, XP_016766288.1, XP_001120755.1	XP_033302164.1, XP_033302163.1, XP_033302162.1	XP_003494753.1	XP_020722543.1, XP_020722545.1, XP_020722544.1, XP_012175058.1, XP_020722547.1	XP_033187941.1, XP_033187942.1, XP_033187940.1	XP_017765696.1, XP_017765697.1, XP_017765698.1	Edil_05431-mRNA	KAF3421123.1	XP_017790495.1	K0M31_017659-T1
N0.HOG0000499	OG0000330	n0	XP_016910772.2	XP_006622108.1	XP_026300497.1, XP_026300498.1, XP_003251801.1	XP_033318978.1, XP_033318977.1, XP_033318974.1, XP_033318976.1, XP_033318975.1	XP_024227712.1, XP_024227713.1, XP_003494512.1, XP_033180211.1, XP_012248483.1, XP_012248481.1	XP_020721929.1, XP_003400155.1, XP_012170894.1, XP_020721928.1, XP_012170892.1	XP_033185861.1, XP_033185858.1, XP_033185860.1, XP_033185859.1	XP_017756513.1	Edil_13539-mRNA	KAF3429213.1	XP_017795348.1	K0M31_009878-T1	KOX68329.1
N0.HOG0000500	OG0000331	n0	XP_016911812.1, XP_016911814.1, XP_016911811.1, XP_028522411.1	XP_006611441.1, XP_006611443.1, XP_006611442.1	XP_006562145.1	XP_033299665.1, XP_033299664.1, XP_033299663.1, XP_033299662.1	XP_012239903.1, XP_012239902.1, XP_003488787.1, XP_024222733.1	XP_003395437.1, XP_020718698.1, XP_003395438.1, XP_012163858.1	XP_033199603.1, XP_033199602.1, XP_033199604.1, XP_033199601.1	XP_017753708.1, XP_017753707.1	Edil_04887-mRNA	KAF3420849.1	XP_017796091.1	K0M31_014419-T1	KOX77091.1
N0.HOG0000501	OG0000332	n0	XP_016911867.1, XP_016911870.1, XP_016911868.1	XP_031365462.1	XP_026296456.1, XP_026296458.1, XP_026296457.1	XP_033299604.1, XP_033299601.1, XP_033299602.1, XP_033299600.1	XP_033176149.1, XP_033176152.1, XP_024222722.1, XP_012239926.1, XP_012239928.1, XP_033176153.1, XP_033176150.1	XP_020718635.1, XP_020718634.1	XP_033199584.1, XP_033199582.1, XP_033199583.1, XP_033199585.1	XP_017753711.1	Edil_04908-mRNA, Edil_11232-mRNA	KAF3419790.1	XP_017796046.1	K0M31_014459-T1	KOX80814.1
N0.HOG0000502	OG0000333	n0	XP_028522477.1, XP_028522478.1, XP_016911972.1, XP_016911974.1, XP_016911973.1	XP_031369769.1, XP_031369768.1	XP_006564495.1, XP_006564492.1, XP_006564494.1	XP_033305964.1, XP_033305963.1, XP_033305965.1	XP_033180566.1, XP_033180567.1, XP_033180565.1, XP_012249335.1, XP_012249334.1, XP_033180564.1	XP_012169195.1, XP_012169193.1, XP_012169194.1	XP_033189887.1, XP_033189889.1, XP_033189888.1	XP_017754831.1	Edil_00513-mRNA	KAF3426260.1	XP_017795586.1	K0M31_005533-T1	KOX67516.1
N0.HOG0000503	OG0000334	n0	XP_016912034.1, XP_016911999.1, XP_016911993.1, XP_016912016.1	XP_031366244.1	XP_006568709.1, XP_026297454.1, XP_026297456.1	XP_033311702.1, XP_033311701.1, XP_033311700.1, XP_033311699.1, XP_033311703.1	XP_012238318.1, XP_012238312.1, XP_024221621.1, XP_033175427.1, XP_033175421.1, XP_033175431.1	XP_012165570.1, XP_012165569.1	XP_033183465.1, XP_033183468.1, XP_033183467.1, XP_033183466.1, XP_033183464.1	XP_017764391.1	Edil_05019-mRNA	KAF3420966.1		K0M31_007045-T1	KOX69443.1
N0.HOG0000504	OG0000335	n0	XP_016912163.1, XP_016912162.1, XP_016912160.1, XP_016912161.1, XP_028522533.1, XP_016912157.1, XP_016912156.1, XP_016912158.1	XP_031367523.1	XP_016767550.1, XP_016767551.1, XP_016767552.1, NP_001073029.1	XP_033305896.1, XP_033305895.1, XP_033305894.1	XP_012247593.1, XP_024227182.1, XP_012247594.1	XP_012170036.1, XP_012170034.1, XP_012170035.1	XP_033191941.1, XP_033191940.1, XP_033191942.1	XP_017760068.1, XP_017761789.1		KAF3430421.1	XP_017794848.1	K0M31_019906-T1	KOX70082.1
N0.HOG0000505	OG0000336	n0	XP_028522735.1, XP_028522736.1, XP_016912858.1, XP_016912856.1, XP_016912857.1	XP_006608562.1, XP_006608561.1, XP_006608558.1, XP_006608563.1	XP_006568050.1, XP_006568049.1, XP_006568048.1, XP_006568047.1	XP_033300761.1, XP_033300764.1, XP_033300763.1	XP_012242955.1, XP_003490844.1, XP_012242956.1	XP_003399206.1, XP_012169486.1, XP_012169487.1	XP_033191400.1, XP_033191399.1, XP_033191398.1	XP_017762681.1	Edil_05850-mRNA	KAF3423976.1	XP_017791672.1	K0M31_013376-T1	KOX67632.1
N0.HOG0000506	OG0000337	n0	XP_016912889.1, XP_016912891.1, XP_016912890.1, XP_016912892.1	XP_031366574.1, XP_031366575.1, XP_006616293.1, XP_006616294.1	XP_006563977.1, XP_016766984.1, XP_026295292.1	XP_033306884.1, XP_033306885.1, XP_033306886.1, XP_033306887.1	XP_033179984.1, XP_012247582.1, XP_012247585.1, XP_033179979.1	XP_012176592.1	XP_033205356.1, XP_033205357.1, XP_033205358.1, XP_033205355.1	XP_017755368.1, XP_017755367.1	Edil_00832-mRNA	KAF3427437.1	XP_017788098.1	K0M31_011606-T1	KOX68622.1
N0.HOG0000507	OG0000338	n0	XP_016913118.1	XP_006613465.1	XP_026299973.1, XP_026299972.1, XP_003250951.2	XP_033308629.1, XP_033308627.1, XP_033308628.1	XP_033179994.1, XP_003494084.1, XP_033179987.1, XP_033179986.1, XP_033179989.1, XP_033179991.1, XP_033179992.1, XP_033179988.1, XP_033179990.1, XP_033179993.1	XP_020721428.1	XP_033190503.1, XP_033190502.1, XP_033190501.1	XP_017764237.1, XP_017764249.1	Edil_08563-mRNA, Edil_08570-mRNA	KAF3424508.1	XP_017791386.1	K0M31_013051-T1, K0M31_013052-T1	KOX72979.1
N0.HOG0000508	OG0000339	n0	XP_016913805.1, XP_016913811.1, XP_028522502.1, XP_028522500.1, XP_016913820.1, XP_028522497.1	XP_006623288.1, XP_031369901.1	XP_016767780.2, XP_016767781.2, XP_006570255.2	XP_033303631.1, XP_033303629.1	XP_012247438.1, XP_024227152.1, XP_024227151.1	XP_003399750.1, XP_020721623.1, XP_020721619.1, XP_020721621.1, XP_020721620.1, XP_012170325.1, XP_020721622.1	XP_033193067.1, XP_033193066.1	XP_017762163.1	Edil_02940-mRNA	KAF3429672.1	XP_017794928.1	K0M31_019925-T1	KOX70067.1
N0.HOG0000509	OG0000340	n0	XP_016914043.1, XP_028523057.1, XP_028523056.1	XP_006615609.1, XP_031366300.1, XP_031366298.1, XP_031366301.1	XP_396085.3, XP_006565224.1, XP_006565225.1, XP_026300009.1	XP_033310576.1, XP_033310578.1, XP_033310579.1	XP_012249513.1, XP_033179971.1, XP_003484493.1	XP_012169962.1, XP_003399517.1, XP_020721707.1, XP_020721708.1, XP_012169961.1	XP_033191934.1, XP_033191932.1, XP_033191933.1	XP_017756184.1	Edil_01164-mRNA	KAF3427140.1	XP_017792435.1	K0M31_020002-T1	KOX69994.1
N0.HOG0000510	OG0000341	n0	XP_016915037.1, XP_028523343.1, XP_028523342.1, XP_028523352.1	XP_006624414.2, XP_031370380.1, XP_031370381.1, XP_031370382.1	XP_006572184.2, XP_026294834.1, XP_026294928.1	XP_033311147.1	XP_033175435.1	XP_020723334.1, XP_020723842.1	XP_033194907.1	XP_017753026.1, XP_017753027.1, XP_017753029.1, XP_017753037.1	Edil_11099-mRNA	KAF3427173.1, KAF3427174.1, KAF3427171.1, KAF3427172.1	XP_017792652.1	K0M31_001936-T1, K0M31_001933-T1	KOX80106.1, KOX81102.1, KOX81101.1
N0.HOG0000511	OG0000342	n0	XP_016915327.2, XP_028524367.1	XP_006612529.1, XP_031364793.1, XP_031364781.1	XP_026301158.1, XP_016769111.2	XP_033298020.1, XP_033298019.1	XP_033175094.1, XP_033175045.1	XP_020719671.1, XP_020719672.1, XP_003402686.2, XP_020719675.1	XP_033184019.1, XP_033184018.1	XP_017753459.1	Edil_12537-mRNA, Edil_12538-mRNA, Edil_10993-mRNA, Edil_10992-mRNA	KAF3429361.1	XP_017788202.1	K0M31_010209-T1, K0M31_010229-T1, K0M31_010216-T1, K0M31_010218-T1	KOX77665.1, KOX77653.1, KOX77658.1
N0.HOG0000512	OG0000343	n0	XP_028523989.1, XP_016915695.1	XP_006611787.1, XP_006611785.1, XP_006611784.1, XP_006611786.1	XP_016767164.1, XP_026295967.1, XP_006569416.1, XP_026295968.1, XP_026295969.1	XP_033303732.1, XP_033303717.1, XP_033303729.1, XP_033303708.1, XP_033303705.1, XP_033303723.1	XP_024222637.1	XP_020718271.1	XP_033189869.1, XP_033189850.1, XP_033189860.1, XP_033189847.1, XP_033189844.1	XP_017757228.1, XP_017757229.1	Edil_02245-mRNA	KAF3427524.1	XP_017798255.1	K0M31_004809-T1	KOX72198.1
N0.HOG0000513	OG0000344	n0	XP_028523858.1, XP_028523856.1, XP_028523857.1, XP_016916606.1, XP_016916603.1, XP_016916605.1	XP_031366786.1	XP_026300997.1	XP_033304181.1, XP_033304172.1, XP_033304154.1, XP_033304164.1	XP_033178054.1, XP_033178050.1, XP_033178045.1, XP_033178044.1	XP_020722219.1, XP_020722220.1, XP_012171688.1, XP_012171689.1	XP_033186293.1, XP_033186292.1, XP_033186294.1	XP_017759367.1, XP_017759366.1, XP_017759365.1	Edil_09090-mRNA	KAF3427927.1	XP_017798504.1	K0M31_006714-T1	KOX74367.1
N0.HOG0000514	OG0000345	n0	XP_016917726.1	XP_006623968.2	XP_006572356.1	XP_033314503.1, XP_033314495.1, XP_033314498.1, XP_033314497.1, XP_033314500.1, XP_033314499.1, XP_033314502.1, XP_033314501.1, XP_033314496.1	XP_024226152.1, XP_024226148.1, XP_033178919.1, XP_033178922.1, XP_033178921.1	XP_020723869.1, XP_003403275.1, XP_012175272.1	XP_033202907.1, XP_033202906.1, XP_033202908.1, XP_033202909.1	XP_017755602.1, XP_017755601.1	Edil_09441-mRNA	KAF3424958.1	XP_017795077.1	K0M31_014106-T1	KOX76000.1
N0.HOG0000515	OG0000346	n0	XP_016921029.1	XP_031365151.1, XP_006607792.1, XP_006607791.1, XP_006607790.1	XP_026296320.1, XP_026296322.1, XP_026296321.1	XP_033302526.1, XP_033302528.1, XP_033302529.1, XP_033302531.1, XP_033302527.1	XP_033174692.1, XP_033174693.1, XP_024220721.1, XP_024220723.1, XP_012236458.1, XP_033174694.1	XP_003394498.1	XP_033184112.1, XP_033184110.1, XP_033184108.1, XP_033184111.1, XP_033184109.1	XP_017759623.1	Edil_01988-mRNA	KAF3428488.1	XP_017790905.1	K0M31_013148-T1	KOX71960.1
N0.HOG0000516	OG0000347	n0	XP_016921351.1, XP_016921350.1	XP_006618093.1, XP_006618092.1	XP_016767058.2, XP_026300869.1	XP_033311417.1, XP_033311418.1, XP_033311416.1, XP_033311419.1, XP_033311415.1	XP_033178491.1, XP_024225656.1, XP_012244994.1, XP_012244993.1, XP_012244991.1	XP_012164160.1, XP_012164154.1, XP_012164147.1, XP_012164139.1	XP_033186470.1, XP_033186454.1, XP_033186462.1, XP_033186447.1, XP_033186441.1	XP_017754215.1	Edil_03831-mRNA	KAF3429152.1	XP_017799081.1	K0M31_000884-T1	KOX74202.1
N0.HOG0000517	OG0000348	n0	XP_028525362.1, XP_016921530.1, XP_016921531.1, XP_016921533.1	XP_031364603.1, XP_006612169.1, XP_006612168.1, XP_006612166.1, XP_006612167.1	XP_016767416.1, XP_016767417.1, XP_016767415.1	XP_033309979.1, XP_033309978.1, XP_033309976.1	XP_024224863.1, XP_033177786.1, XP_033177787.1	XP_012163564.1	XP_033200392.1, XP_033200391.1, XP_033200390.1	XP_017758569.1, XP_017758566.1, XP_017758567.1, XP_017758570.1, XP_017758568.1	Edil_05163-mRNA	KAF3425001.1	XP_017797201.1	K0M31_007599-T1
N0.HOG0000518	OG0000349	n0	XP_028525051.1	XP_031368403.1	XP_006568734.2, XP_006568733.2, XP_006568732.2, XP_016773473.1, XP_016773472.1	XP_033301807.1	XP_024224335.2, XP_012242699.2, XP_012242696.2, XP_033177417.1, XP_012242698.2, XP_033177416.1	XP_012173814.1, XP_012173807.1, XP_020721858.1, XP_012173798.1, XP_012173783.1, XP_012173789.1, XP_020721850.1	XP_033187727.1	XP_017755488.1, XP_017755487.1, XP_017755486.1, XP_017755485.1	Edil_06050-mRNA		XP_017788432.1, XP_017788433.1	K0M31_017340-T1	KOX70943.1
N0.HOG0000519	OG0000350	n0	XP_028525270.1	XP_006622047.1, XP_006622048.1, XP_006622049.1	XP_395764.2, XP_026296802.1, XP_006569984.1	XP_033311947.1, XP_033311946.1, XP_033311945.1	XP_012245937.1, XP_012245934.1, XP_012245935.1, XP_012245936.1, XP_012245938.1	XP_012173513.1, XP_012173514.1, XP_012173515.1, XP_012173516.1, XP_012173512.1	XP_033205764.1, XP_033205763.1, XP_033205765.1	XP_017765337.1, XP_017765335.1, XP_017765336.1	Edil_05087-mRNA	KAF3429210.1	XP_017793620.1	K0M31_002190-T1	KOX78915.1
N0.HOG0000520	OG0000351	n0				XP_033320034.1, XP_033314654.1, XP_033318511.1, XP_033314647.1, XP_033318476.1, XP_033318479.1, XP_033313779.1, XP_033313783.1	XP_024226114.1	XP_020723723.1	XP_033204766.1, XP_033204868.1, XP_033200805.1, XP_033204708.1, XP_033204580.1, XP_033203628.1, XP_033199705.1, XP_033204674.1, XP_033200173.1, XP_033204575.1, XP_033204572.1, XP_033204704.1, XP_033204843.1, XP_033199986.1, XP_033199486.1, XP_033200214.1, XP_033203619.1, XP_033203621.1, XP_033200810.1, XP_033204634.1, XP_033200342.1
N0.HOG0000521	OG0000352	n0												K0M31_006768-T1, K0M31_001949-T1	KOX76034.1, KOX76064.1, KOX74379.1, KOX72858.1, KOX81093.1, KOX78925.1, KOX67780.1, KOX75157.1, KOX75163.1, KOX76063.1, KOX72935.1, KOX81094.1, KOX75172.1, KOX80097.1, KOX70230.1, KOX69444.1, KOX72857.1, KOX72926.1, KOX75868.1, KOX74380.1, KOX76033.1, KOX76032.1, KOX72263.1, KOX68705.1, KOX74315.1, KOX74781.1, KOX76035.1, KOX76027.1, KOX81095.1
N0.HOG0000522	OG0000353	n0	XP_016903853.1, XP_016903852.1, XP_016903850.1, XP_016903846.1, XP_016903848.1	XP_006609012.1	XP_016766317.1, XP_016766319.1, XP_016766313.1, XP_016766316.1, XP_016766314.1, XP_016766318.1	XP_033305401.1, XP_033305402.1, XP_033305403.1	XP_024223806.1, XP_033176957.1, XP_033176958.1	XP_020723143.1, XP_020723146.1	XP_033192439.1, XP_033192440.1, XP_033192443.1	XP_017755389.1, XP_017755398.1	Edil_05968-mRNA	KAF3428097.1	XP_017796453.1	K0M31_002112-T1	KOX74118.1
N0.HOG0000523	OG0000354	n0	XP_016903896.1, XP_016903895.1	XP_006609037.1, XP_031370786.1, XP_031370787.1	XP_016773551.1, XP_016773552.1, XP_397226.2, XP_016773550.1	XP_033305461.1, XP_033305460.1, XP_033305459.1	XP_012241825.1, XP_024223841.1, XP_012241824.1	XP_012172730.1, XP_012172738.1, XP_012172744.1	XP_033192617.1, XP_033192616.1, XP_033192618.1	XP_017755211.1	Edil_05970-mRNA	KAF3426921.1	XP_017796446.1, XP_017796450.1, XP_017796449.1, XP_017796445.1	K0M31_000332-T1	KOX73995.1
N0.HOG0000524	OG0000355	n0	XP_016904512.1, XP_016904513.1	XP_006624315.1, XP_006624314.1	XP_006572185.1, XP_003251885.1	XP_033309309.1, XP_033309308.1, XP_033309311.1, XP_033309310.1	XP_033176910.1, XP_003490135.1, XP_012241874.1, XP_012241872.1, XP_012241871.1, XP_033176911.1	XP_012171780.1, XP_012171792.1, XP_003393629.1	XP_033192315.1, XP_033192313.1, XP_033192316.1, XP_033192314.1	XP_017765309.1, XP_017765308.1	Edil_04264-mRNA	KAF3421407.1	XP_017792710.1	K0M31_001995-T1	KOX81064.1
N0.HOG0000525	OG0000356	n0	XP_016905962.1, XP_028520632.1, XP_028520633.1, XP_028520634.1, XP_028520635.1, XP_016905961.1	XP_006608389.1, XP_031367998.1	XP_006559783.1, XP_006559784.1, XP_397385.2	XP_033302699.1, XP_033302702.1, XP_033302700.1, XP_033302698.1	XP_024220709.1	XP_012176404.1, XP_012176402.1, XP_012176403.1, XP_020724267.1	XP_033185088.1, XP_033185087.1, XP_033185089.1, XP_033185090.1	XP_017752369.1	Edil_00613-mRNA	KAF3426497.1	XP_017788060.1	K0M31_011726-T1	KOX68525.1
N0.HOG0000526	OG0000357	n0	XP_016908449.2, XP_028524159.1, XP_016906480.1	XP_031368581.1, XP_006618579.1	XP_026299278.1	XP_033316277.1, XP_033316280.1, XP_033316278.1, XP_033316279.1	XP_033179033.1	XP_012168020.1	XP_033188816.1, XP_033188817.1, XP_033188818.1, XP_033188815.1	XP_017756601.1	Edil_14617-mRNA, Edil_14592-mRNA, Edil_02899-mRNA	KAF3428020.1, KAF3428021.1	XP_017793893.1	K0M31_004287-T1, K0M31_004284-T1, K0M31_004289-T1, K0M31_004290-T1	KOX74811.1, KOX74810.1, KOX74813.1
N0.HOG0000527	OG0000358	n0	XP_016906493.1, XP_016906495.1, XP_028520782.1, XP_028520781.1	XP_006624719.1	XP_026297773.1, XP_026297768.1, XP_026297769.1, XP_026297770.1, XP_026297771.1	XP_033309115.1, XP_033309110.1, XP_033309109.1, XP_033309113.1, XP_033309112.1, XP_033309111.1	XP_024226567.1, XP_024226568.1, XP_033179293.1, XP_033179294.1, XP_033179295.1, XP_033179296.1	XP_003396914.1	XP_033195038.1, XP_033195039.1	XP_017763741.1	Edil_07932-mRNA		XP_017787797.1	K0M31_010456-T1	KOX71856.1
N0.HOG0000528	OG0000359	n0	XP_016906976.1, XP_016906975.1, XP_028520913.1	XP_006610001.1, XP_031371195.1	XP_006562958.1, XP_397143.2	XP_033307729.1, XP_033307731.1, XP_033307730.1, XP_033307728.1	XP_012239417.1, XP_024222436.1, XP_012239418.1, XP_012239419.1, XP_012239420.1	XP_012168160.1, XP_012168158.1, XP_012168157.1	XP_033193569.1, XP_033193570.1, XP_033193567.1, XP_033193568.1	XP_017757848.1, XP_017758412.1	Edil_09946-mRNA	KAF3419767.1	XP_017795466.1	K0M31_016352-T1	KOX80857.1
N0.HOG0000529	OG0000360	n0	XP_028520405.1	XP_006609444.1, XP_031370963.1, XP_031370964.1, XP_031370962.1	XP_026300620.1, XP_026300619.1, XP_026300621.1	XP_033319253.1, XP_033319254.1	XP_033175449.1, XP_003487641.1	XP_012171082.1, XP_012171081.1	XP_033199781.1, XP_033199782.1	XP_017766688.1, XP_017766687.1	Edil_05600-mRNA, Edil_05597-mRNA	KAF3429030.1, KAF3429029.1	XP_017788748.1	K0M31_009566-T1, K0M31_009561-T1, K0M31_009564-T1, K0M31_009563-T1	KOX69298.1
N0.HOG0000530	OG0000361	n0	XP_016908819.1, XP_016908854.1, XP_016908827.1, XP_016908826.1	XP_031369133.1, XP_031369134.1, XP_006621368.1, XP_006621369.1, XP_031369132.1	NP_001314886.1, XP_026301730.1	XP_033315634.1, XP_033315635.1, XP_033315636.1	XP_033176738.1, XP_003489744.1, XP_012241368.1	XP_012168685.1, XP_012168686.1, XP_020721183.1	XP_033206836.1, XP_033206835.1, XP_033206833.1	XP_017760410.1, XP_017760411.1	Edil_04574-mRNA	KAF3421553.1	XP_017792995.1	K0M31_005948-T1	KOX79241.1
N0.HOG0000531	OG0000362	n0	XP_016909148.1, XP_016909146.1, XP_028521502.1	XP_031368180.1, XP_031368181.1, XP_006619560.1	XP_026299428.1, XP_016770669.1, XP_026299427.1	XP_033315659.1, XP_033315657.1, XP_033315658.1	XP_012241355.1, XP_012241356.1, XP_012241357.1	XP_012168597.1, XP_012168595.1, XP_012168596.1, XP_020720998.1, XP_012168598.1	XP_033206886.1, XP_033206888.1, XP_033206887.1	XP_017760945.1, XP_017760944.1	Edil_00171-mRNA	KAF3425182.1	XP_017793364.1	K0M31_006125-T1	KOX74898.1
N0.HOG0000532	OG0000363	n0	XP_016910642.1, XP_016910641.1	XP_006615249.1, XP_006615250.1, XP_006615251.1	XP_623062.3, XP_003250782.1, XP_006565935.1	XP_033302324.1, XP_033302323.1, XP_033302322.1	XP_012241412.1, XP_003489760.2, XP_024223616.1, XP_012241410.1	XP_020724044.1, XP_012175619.1, XP_003393927.1, XP_012175623.1, XP_012175621.1, XP_012175622.1	XP_033191872.1, XP_033191874.1, XP_033191873.1	XP_017759747.1	Edil_05437-mRNA	KAF3424660.1	XP_017795971.1	K0M31_017780-T2	KOX73723.1
N0.HOG0000533	OG0000364	n0	XP_016910831.1	XP_031365910.1, XP_006614917.1, XP_006614916.1	XP_026297624.1, XP_006571617.1, XP_006571618.1, XP_016771126.1	XP_033318056.1, XP_033318052.1, XP_033318054.1, XP_033318057.1, XP_033318055.1	XP_012241155.1, XP_024223457.1, XP_003489592.1, XP_024223456.1	XP_003393282.1, XP_012166843.1	XP_033194391.1, XP_033194395.1, XP_033194392.1, XP_033194390.1, XP_033194393.1	XP_017762573.1	Edil_04049-mRNA	KAF3427417.1	XP_017788327.1	K0M31_003755-T1	KOX80921.1
N0.HOG0000534	OG0000365	n1	XP_016911149.1, XP_016911159.1	XP_006617663.1	XP_026298316.1	XP_033319781.1, XP_033319780.1	XP_024222121.1, XP_012238956.1, XP_033175757.1	XP_003397223.1	XP_033195778.1, XP_033195771.1	XP_017763461.1	Edil_06579-mRNA	KAF3427454.1	XP_017798862.1		KOX68926.1
N0.HOG0000535	OG0000365	n17	XP_028521971.1	XP_006617660.1	XP_016769079.1	XP_033319776.1	XP_003488119.1, XP_012238954.1	XP_012166567.1	XP_033195748.1	XP_017763519.1	Edil_06580-mRNA	KAF3423389.1, KAF3423390.1	XP_017798865.1
N0.HOG0000536	OG0000366	n2								XP_017756235.1	Edil_10090-mRNA
N0.HOG0000537	OG0000366	n4	XP_016911408.1									KAF3423369.1	XP_017791575.1	K0M31_005180-T1	KOX79790.1
N0.HOG0000538	OG0000366	n8	XP_016911409.1	XP_031368763.1	XP_006563732.1, XP_394055.2								XP_017795362.1	K0M31_005182-T1
N0.HOG0000539	OG0000366	n13				XP_033306219.1, XP_033306218.1, XP_033306220.1	XP_024221153.1, XP_012237057.1, XP_033174967.1, XP_033174968.1, XP_012237058.1	XP_012172025.1, XP_012172024.1, XP_020722709.1, XP_012172023.1, XP_003400994.1	XP_033197080.1, XP_033197079.1, XP_033197077.1, XP_033197076.1
N0.HOG0000540	OG0000367	n0	XP_028522283.1, XP_016911472.1, XP_016911471.1, XP_016911474.1, XP_016911470.1, XP_028522281.1, XP_028522282.1, XP_028522280.1, XP_028522284.1	XP_031364678.1, XP_006612312.1, XP_031364679.1	XP_026301331.1, XP_026301333.1, XP_026301332.1	XP_033306152.1, XP_033306151.1, XP_033306150.1	XP_033174997.1, XP_024221084.1, XP_024221085.1, XP_012237208.1	XP_012172004.1	XP_033197086.1, XP_033197087.1	XP_017757672.1	Edil_10114-mRNA	KAF3428187.1	XP_017789757.1	K0M31_001240-T1
N0.HOG0000541	OG0000368	n0	XP_016911705.1, XP_016911704.1, XP_028522362.1, XP_028522367.1, XP_016911703.1, XP_028522363.1, XP_028522364.1, XP_028522361.1, XP_028522365.1, XP_028522366.1, XP_016911707.1	XP_006614449.1	XP_006559155.2, XP_006559156.2, XP_006559157.2, XP_016766204.2, XP_016766206.2, XP_006559154.2, XP_006559152.2, XP_003249448.2, XP_006559153.2	XP_033309197.1	XP_024223859.1	XP_012171291.1	XP_033192436.1	XP_017761290.1	Edil_08338-mRNA	KAF3423888.1	XP_017787932.1	K0M31_015610-T1
N0.HOG0000542	OG0000369	n0	XP_016911819.1	XP_006615485.1	XP_006568646.1	XP_033304022.1, XP_033304020.1, XP_033304019.1, XP_033304021.1, XP_033304017.1, XP_033304018.1	XP_012246789.1, XP_024226700.1, XP_024226699.1, XP_033179438.1, XP_003493288.1, XP_003493287.1	XP_003396277.1, XP_003396275.1, XP_012165209.1, XP_012165208.1	XP_033183383.1, XP_033183384.1, XP_033183381.1, XP_033183382.1, XP_033183380.1	XP_017753225.1	Edil_03276-mRNA	KAF3420590.1	XP_017794271.1	K0M31_014850-T1	KOX78480.1
N0.HOG0000543	OG0000370	n0	XP_016912506.1	XP_031370953.1	XP_026301426.1	XP_033309006.1, XP_033308995.1, XP_033309032.1, XP_033309015.1, XP_033309022.1	XP_033176300.1, XP_012239246.1, XP_003484808.1, XP_024222823.1, XP_033176301.1	XP_003401335.1, XP_020722704.1, XP_012172508.1, XP_012172509.1	XP_033203455.1, XP_033203457.1, XP_033203458.1, XP_033203456.1, XP_033203459.1	XP_017752838.1, XP_017752839.1	Edil_07462-mRNA	KAF3423539.1	XP_017787934.1, XP_017787925.1	K0M31_009112-T1	KOX80119.1
N0.HOG0000544	OG0000371	n0	XP_016913988.1, XP_016913985.1, XP_016913987.1, XP_028523095.1	XP_031366326.1, XP_006615686.1, XP_006615685.1, XP_006615684.1	XP_006565281.1, XP_006565283.1, XP_006565282.1, XP_026300240.1	XP_033308927.1, XP_033308928.1, XP_033308925.1	XP_033174864.1, XP_033174863.1	XP_012170503.1, XP_012170504.1	XP_033190727.1, XP_033190726.1, XP_033190725.1	XP_017762230.1	Edil_08469-mRNA	KAF3430198.1	XP_017787616.1, XP_017787614.1, XP_017787615.1	K0M31_012638-T1	KOX76050.1
N0.HOG0000545	OG0000372	n0	XP_016914023.1, XP_016914021.1, XP_016914022.1	XP_006612067.1, XP_006612066.1	XP_006565324.1	XP_033308737.1, XP_033308739.1, XP_033308740.1	XP_012236888.1, XP_012236886.1, XP_003486847.1, XP_012236887.1	XP_012170445.1, XP_003399827.1, XP_012170446.1, XP_012170447.1	XP_033190548.1, XP_033190547.1, XP_033190546.1	XP_017752917.1, XP_017752916.1, XP_017752918.1, XP_017752915.1	Edil_01188-mRNA	KAF3419872.1	XP_017787593.1, XP_017787594.1	K0M31_011036-T1	KOX72890.1
N0.HOG0000546	OG0000373	n0	XP_016914045.2	XP_031366270.1	XP_026300169.1	XP_033308448.1, XP_033308451.1, XP_033308450.1, XP_033308447.1, XP_033308449.1	XP_012236930.1, XP_012236931.1, XP_003486811.1, XP_033174898.1, XP_012236929.1	XP_012170515.1, XP_012170514.1, XP_020721367.1, XP_012170516.1, XP_012170517.1, XP_003399868.1	XP_033190379.1, XP_033190380.1, XP_033190378.1, XP_033190383.1, XP_033190382.1	XP_017757537.1	Edil_08479-mRNA	KAF3423994.1	XP_017787549.1	K0M31_012626-T1	KOX69519.1
N0.HOG0000547	OG0000374	n0	XP_016914408.1	XP_006618735.1, XP_006618736.1, XP_031367806.1	XP_026297554.1, XP_394687.3, XP_006565573.1	XP_033297636.1, XP_033297632.1, XP_033297635.1, XP_033297633.1, XP_033297637.1	XP_033175492.1, XP_033175493.1, XP_033175494.1, XP_024221834.1, XP_003487695.1, XP_012238369.1	XP_012165702.1, XP_003396649.1	XP_033183291.1, XP_033183292.1, XP_033183290.1, XP_033183288.1, XP_033183287.1	XP_017759668.1	Edil_12209-mRNA		XP_017791658.1	K0M31_018155-T1	KOX81182.1
N0.HOG0000548	OG0000375	n0	XP_016914491.1	XP_031366035.1, XP_006615150.1, XP_006615152.1, XP_006615151.1, XP_006615154.1, XP_006615153.1	XP_006566349.2	XP_033314055.1, XP_033314054.1, XP_033314053.1, XP_033314052.1	XP_012249265.1, XP_012249264.1, XP_012249262.1, XP_012249263.1	XP_012169054.1, XP_012169055.1, XP_003398939.1, XP_003398938.1	XP_033190074.1, XP_033190076.1, XP_033190075.1, XP_033190077.1	XP_017754804.1	Edil_00271-mRNA	KAF3420098.1	XP_017795573.1	K0M31_005570-T2	KOX67779.1
N0.HOG0000549	OG0000376	n0	XP_016915532.1	XP_006623883.1	XP_026298299.1	XP_033313708.1, XP_033313709.1, XP_033313711.1	XP_012247147.1, XP_033176769.1, XP_012241442.1, XP_033176770.1, XP_012241441.1, XP_003489793.2, XP_012241439.1	XP_020724246.1, XP_020724250.1, XP_020724249.1, XP_020724248.1, XP_020724247.1, XP_020724251.1, XP_020724252.1	XP_033204499.1, XP_033204502.1, XP_033204500.1, XP_033204503.1	XP_017760653.1	Edil_09969-mRNA	KAF3422330.1	XP_017793169.1	K0M31_001824-T1	KOX68709.1
N0.HOG0000550	OG0000377	n0	XP_016915820.1, XP_016915821.1, XP_016915819.1, XP_028523599.1, XP_028523600.1	XP_006624911.1, XP_006624910.1, XP_006624908.1, XP_031370596.1	XP_026299439.1, XP_623560.2, XP_006562473.1, XP_006562474.1	XP_033309815.1, XP_033309825.1, XP_033309834.1	XP_012242775.1, XP_033177845.1, XP_012242764.1	XP_012168844.1, XP_012168843.1	XP_033182797.1, XP_033182796.1, XP_033182795.1	XP_017760035.1	Edil_07097-mRNA	KAF3420510.1	XP_017789634.1	K0M31_001386-T1	KOX69035.1
N0.HOG0000551	OG0000378	n0	XP_016916527.1, XP_016916529.1, XP_016916530.1, XP_028523833.1	XP_006618833.1, XP_031367822.1, XP_031367823.1, XP_031367824.1, XP_031367825.1	XP_016769644.1, XP_016769646.1, XP_006567468.1	XP_033302934.1	XP_012245320.1, XP_012245322.1	XP_020720288.1, XP_012167521.1, XP_012167520.1, XP_012167524.1, XP_012167523.1, XP_012167522.1, XP_020720287.1, XP_012167527.1, XP_012167525.1	XP_033193893.1	XP_017764081.1		KAF3428465.1	XP_017795741.1	K0M31_011136-T1	KOX73547.1
N0.HOG0000552	OG0000379	n0	XP_016916620.1, XP_016916619.1	XP_006616706.1, XP_006616707.1	XP_006563129.1, XP_623083.1	XP_033301230.1, XP_033301232.1, XP_033301238.1, XP_033301248.1	XP_003485182.1, XP_024225406.1, XP_012243828.1, XP_012243814.1	XP_012171737.1, XP_003400885.1, XP_020722207.1	XP_033187229.1, XP_033187228.1, XP_033187227.1, XP_033187226.1	XP_017759380.1, XP_017759385.1, XP_017759382.1, XP_017759381.1	Edil_04448-mRNA	KAF3421240.1	XP_017797704.1	K0M31_006765-T1	KOX74316.1
N0.HOG0000553	OG0000380	n0	XP_016922288.1, XP_016916723.1	XP_031366810.1, XP_031366809.1, XP_031366807.1, XP_031366808.1, XP_031366811.1	XP_026300721.1, XP_016771805.1, XP_016771804.1, XP_006562379.1, XP_001121913.2	XP_033308343.1, XP_033308342.1	XP_012243509.1, XP_003491192.1	XP_012171968.1, XP_003400961.1	XP_033197735.1, XP_033197734.1	XP_017767751.1, XP_017767750.1, XP_017767753.1, XP_017767752.1	Edil_08950-mRNA, Edil_08956-mRNA	KAF3425044.1	XP_017797701.1	K0M31_019814-T1	KOX67252.1
N0.HOG0000554	OG0000381	n0	XP_028524119.1, XP_016917315.1, XP_016917316.1	XP_006615125.1	XP_006564930.1, XP_006564929.1, XP_006564931.1, XP_006564932.1, XP_006564933.1	XP_033299459.1, XP_033299430.1, XP_033299441.1, XP_033299419.1, XP_033299450.1	XP_033176206.1	XP_020722164.1	XP_033186982.1, XP_033186979.1, XP_033186981.1, XP_033186980.1, XP_033186983.1	XP_017759900.1	Edil_08242-mRNA	KAF3427296.1, KAF3427297.1	XP_017798754.1	K0M31_019104-T1, K0M31_019102-T1	KOX79566.1, KOX79568.1
N0.HOG0000555	OG0000382	n0	XP_016917451.2	XP_031365600.1	XP_026295524.1, XP_026295523.1	XP_033300628.1, XP_033300625.1, XP_033300624.1, XP_033300626.1	XP_024221645.1, XP_003487526.1, XP_012238052.1, XP_012238055.1, XP_012238053.1, XP_012238054.1	XP_012175918.1, XP_012175919.2	XP_033184204.1, XP_033184200.1, XP_033184203.1, XP_033184202.1, XP_033184201.1	XP_017766450.1	Edil_06346-mRNA, Edil_06349-mRNA	KAF3426012.1	XP_017796371.1	K0M31_013311-T1, K0M31_013307-T1	KOX79982.1, KOX79984.1
N0.HOG0000556	OG0000383	n0	XP_016917628.1, XP_016917629.1, XP_028524172.1	XP_006616052.1, XP_006616053.1	XP_006562894.1, XP_006562893.1	XP_033299315.1, XP_033299316.1, XP_033299313.1, XP_033299314.1	XP_012240367.1, XP_003489107.1, XP_033176344.1	XP_012167903.1, XP_012167901.1, XP_003398235.1	XP_033200696.1, XP_033200689.1, XP_033200704.1, XP_033200683.1	XP_017766254.1, XP_017766253.1	Edil_09593-mRNA	KAF3421207.1	XP_017792509.1, XP_017792500.1, XP_017792517.1	K0M31_004535-T1	KOX77988.1
N0.HOG0000557	OG0000384	n0	XP_016917725.1	XP_006617320.1	XP_016767931.1	XP_033311917.1, XP_033311914.1, XP_033311916.1, XP_033311915.1	XP_012245958.1, XP_024226281.1, XP_033179005.1, XP_024226280.1, XP_033179006.1	XP_012174265.1, XP_012174264.1, XP_012174263.1, XP_012174262.1, XP_003402577.1, XP_020723447.1	XP_033205551.1, XP_033205549.1, XP_033205550.1, XP_033205552.1	XP_017761116.1, XP_017761117.1	Edil_02914-mRNA	KAF3429201.1	XP_017788600.1, XP_017788599.1	K0M31_013999-T1	KOX71282.1
N0.HOG0000558	OG0000385	n0	XP_016918246.1	XP_006624354.1	XP_016770124.1, XP_016770125.1, XP_026300742.1, XP_016770123.1	XP_033306379.1, XP_033306375.1, XP_033306380.1, XP_033306377.1, XP_033306378.1	XP_033178163.1, XP_003491748.1, XP_033178162.1, XP_024225291.1	XP_020719274.1, XP_003396369.1	XP_033197329.1, XP_033197333.1, XP_033197332.1, XP_033197334.1, XP_033197331.1	XP_017760890.1	Edil_07061-mRNA	KAF3421329.1	XP_017792267.1, XP_017792266.1, XP_017792270.1	K0M31_010669-T1	KOX81344.1
N0.HOG0000559	OG0000386	n0	XP_016918548.1, XP_016918550.1, XP_016918549.1	XP_006624336.1	XP_006570068.1	XP_033306696.1, XP_033306694.1, XP_033306695.1, XP_033306697.1, XP_033306693.1	XP_024225367.1, XP_012244302.1, XP_003491616.1, XP_012244303.1, XP_033178231.1	XP_012165342.1, XP_012165341.1, XP_020719271.1, XP_003396358.1	XP_033197653.1, XP_033197652.1, XP_033197655.1, XP_033197654.1, XP_033197651.1	XP_017761209.1	Edil_04821-mRNA	KAF3421336.1	XP_017792262.1	K0M31_010662-T1	KOX81350.1
N0.HOG0000560	OG0000387	n0	XP_016919174.1, XP_016919175.1	XP_031365903.1, XP_006614956.1	XP_006571519.1, NP_001128406.1, XP_006571520.1	XP_033318041.1, XP_033318040.1, XP_033318039.1, XP_033318038.1	XP_033175657.1, XP_003487999.1, XP_024222087.1, XP_024222086.1	XP_012167222.1, XP_012167215.1, XP_012167225.1, XP_003393298.1, XP_020721113.1	XP_033194367.1, XP_033194368.1, XP_033194369.1, XP_033194370.1	XP_017753509.1, XP_017753508.1	Edil_03626-mRNA	KAF3424278.1	XP_017788300.1		KOX80903.1
N0.HOG0000561	OG0000388	n0	XP_016920476.1, XP_028525061.1, XP_028525063.1, XP_028525062.1, XP_016920471.1, XP_016920472.1, XP_016920470.1, XP_028525064.1	XP_031369313.1, XP_031369314.1	XP_016772499.1, XP_016772504.1, XP_016772487.1, XP_026296827.1	XP_033315496.1, XP_033315497.1, XP_033315495.1	XP_033174334.1	XP_020721082.1	XP_033191583.1, XP_033191582.1, XP_033191584.1, XP_033191581.1, XP_033191580.1	XP_017765489.1	Edil_07320-mRNA	KAF3421521.1	XP_017796966.1	K0M31_002352-T1, K0M31_002355-T1
N0.HOG0000562	OG0000389	n1	XP_016921252.1	XP_006621107.1	XP_003251627.1	XP_033310135.1	XP_033176789.1, XP_003489850.1	XP_012175524.1	XP_033206460.1	XP_017764543.1	Edil_03906-mRNA	KAF3420910.1	XP_017799148.1	K0M31_004132-T1
N0.HOG0000563	OG0000389	n13	XP_016921254.1	XP_006618078.1	XP_006570861.2	XP_033311413.1	XP_012244890.1	XP_003393114.1	XP_033187999.1	XP_017754143.1	Edil_03913-mRNA	KAF3428334.1, KAF3429161.1	XP_017799145.1	K0M31_006659-T1, K0M31_000875-T1	KOX74411.1, KOX81090.1, KOX74211.1
N0.HOG0000564	OG0000390	n0	XP_016921873.1, XP_016921874.1, XP_016921892.1	XP_006616444.1, XP_006616445.1	XP_016771036.1	XP_033305084.1, XP_033305088.1, XP_033305087.1, XP_033305086.1, XP_033305085.1	XP_024224625.1, XP_024224626.1, XP_024224627.1, XP_012243293.1	XP_003399478.1, XP_020721461.1, XP_020721460.1, XP_020721459.1	XP_033194680.1, XP_033194677.1, XP_033194678.1, XP_033194679.1	XP_017756142.1	Edil_00991-mRNA	KAF3429626.1, KAF3429627.1	XP_017791406.1	K0M31_020075-T1	KOX69948.1
N0.HOG0000565	OG0000391	n0	XP_016922099.1, XP_016922101.1, XP_016922100.1	XP_031365717.1	XP_006565132.1, XP_006565133.1, XP_006565130.1, XP_006565131.1, XP_006565129.1	XP_033319193.1, XP_033319192.1, XP_033319191.1, XP_033319190.1	XP_012248555.1, XP_012248557.1, XP_003494505.1, XP_033180235.1	XP_003400148.1, XP_012170885.1, XP_012170883.1, XP_012170884.1	XP_033185960.1, XP_033185961.1, XP_033185962.1, XP_033185959.1	XP_017752237.1		KAF3428677.1	XP_017788494.1	K0M31_010708-T1	KOX70628.1
N0.HOG0000566	OG0000392	n0	XP_016922433.1	XP_031370588.1, XP_006609003.1	XP_006560866.2, XP_006560865.2	XP_033308593.1, XP_033308594.1, XP_033308592.1, XP_033308589.1, XP_033308590.1	XP_033174893.1, XP_033174894.1, XP_012236961.1, XP_012236963.1, XP_024221019.1	XP_012170425.1, XP_020721740.1, XP_012170426.1, XP_020721739.1	XP_033190446.1, XP_033190445.1, XP_033190444.1, XP_033190448.1, XP_033190447.1	XP_017761015.1	Edil_01286-mRNA	KAF3425389.1	XP_017794988.1	K0M31_003532-T1	KOX74467.1
N0.HOG0000567	OG0000393	n0	XP_016922834.1, XP_016922835.1	XP_031364350.1, XP_031364351.1		XP_033320552.1, XP_033320554.1, XP_033320555.1, XP_033320556.1, XP_033320558.1, XP_033320553.1	XP_033179226.1, XP_033179227.1, XP_003493049.1, XP_024226506.1, XP_024226507.1, XP_024226508.1	XP_020722043.1, XP_003400836.1	XP_033186572.1, XP_033186571.1, XP_033186574.1, XP_033186573.1, XP_033186576.1, XP_033186575.1	XP_017752568.1	Edil_08986-mRNA	KAF3420786.1	XP_017797715.1	K0M31_019705-T1	KOX67793.1
N0.HOG0000568	OG0000394	n0	XP_016922911.1, XP_028519843.1, XP_028519877.1	XP_006611591.1	XP_026300877.1, XP_016771484.1	XP_033301925.1, XP_033301916.1, XP_033301934.1, XP_033301942.1	XP_024224036.1, XP_012241717.1, XP_033177074.1, XP_024224032.1, XP_033177077.1, XP_012241723.1	XP_012171439.1, XP_012171440.1, XP_012171442.1, XP_003400537.1	XP_033187388.1, XP_033187387.1, XP_033187386.1, XP_033187389.1	XP_017752642.1	Edil_10983-mRNA	KAF3426827.1	XP_017794692.1	K0M31_019169-T1	KOX79518.1
N0.HOG0000569	OG0000395	n0	XP_028519841.1	XP_031364355.1	XP_026300764.1	XP_033320568.1, XP_033320423.1, XP_033320569.1, XP_033320501.1	XP_003493588.1, XP_003485159.3, XP_024226497.1, XP_024226972.2	XP_003400880.1, XP_020722203.1, XP_020722255.1	XP_033186598.1, XP_033186518.1, XP_033186599.1	XP_017752565.1		KAF3420778.1, KAF3420777.1, KAF3420780.1, KAF3420779.1	XP_017794629.1	K0M31_019719-T1, K0M31_019714-T1, K0M31_019715-T1, K0M31_019712-T1	KOX67785.1, KOX67787.1
N0.HOG0000570	OG0000396	n0	XP_028520805.1, XP_028520804.1, XP_028520806.1, XP_028520803.1	XP_006619802.1, XP_006619803.1	XP_393189.1, XP_006559877.1	XP_033318365.1, XP_033318358.1, XP_033318373.1, XP_033318360.1	XP_003488128.1, XP_012238994.1, XP_012238995.1, XP_003488129.1	XP_003397226.1, XP_003397227.1, XP_012166576.1, XP_012166575.1	XP_033196471.1, XP_033196462.1, XP_033196452.1, XP_033196480.1	XP_017755944.1	Edil_06453-mRNA	KAF3427671.1	XP_017790169.1	K0M31_018642-T1	KOX69547.1
N0.HOG0000571	OG0000397	n0	XP_028523522.1	XP_031369486.1, XP_006608704.1, XP_006608705.1	XP_006568574.1, XP_016769265.1, XP_006568573.1	XP_033320322.1, XP_033320320.1, XP_033320321.1, XP_033320318.1	XP_033179121.1, XP_033179119.1, XP_033179118.1, XP_033179117.1, XP_033179120.1	XP_012173190.1, XP_012173189.1, XP_003401792.1, XP_012173192.1, XP_012173191.1	XP_033185610.1, XP_033185614.1, XP_033185613.1, XP_033185612.1	XP_017759534.1	Edil_05823-mRNA	KAF3425985.1	XP_017798030.1		KOX67375.1
N0.HOG0000572	OG0000398	n0	XP_028524246.1, XP_028524250.1, XP_028524247.1, XP_028524248.1	XP_031367100.1	XP_026296788.1, XP_026296787.1, XP_026296789.1	XP_033313818.1, XP_033313817.1, XP_033313815.1	XP_012246354.1, XP_012246355.1, XP_024226481.1	XP_012173564.1, XP_012173565.1, XP_020723061.1	XP_033205586.1, XP_033205585.1, XP_033205584.1	XP_017760481.1	Edil_02300-mRNA	KAF3420283.1	XP_017793785.1, XP_017793783.1, XP_017793784.1, XP_017793781.1, XP_017793782.1	K0M31_013961-T1	KOX77281.1
N0.HOG0000573	OG0000399	n0	XP_028525148.1, XP_028525147.1	XP_006624088.1	XP_026297536.1, XP_026297537.1, XP_026297538.1	XP_033318457.1	XP_033175685.1, XP_033175684.1, XP_033175686.1, XP_012238849.1, XP_033175683.1, XP_033175687.1	XP_012166368.1, XP_003397076.1, XP_012166367.1, XP_012166369.1, XP_012166366.1, XP_020719884.1	XP_033196710.1, XP_033196705.1, XP_033196739.1, XP_033196728.1, XP_033196719.1	XP_017760223.1	Edil_08825-mRNA	KAF3430302.1	XP_017790381.1	K0M31_007172-T1	KOX69100.1
N0.HOG0000574	OG0000400	n0	XP_028525300.1, XP_028525293.1, XP_028525291.1, XP_028525298.1, XP_028525296.1, XP_028525295.1	XP_031371137.1, XP_006607338.1, XP_006607337.1, XP_031371145.1	XP_026298352.1, XP_026298351.1, XP_026298350.1	XP_033316350.1, XP_033316352.1, XP_033316351.1	XP_012240723.1, XP_033176477.1, XP_033176476.1	XP_020723758.1, XP_012175107.1	XP_033198342.1, XP_033198343.1, XP_033198344.1	XP_017758967.1	Edil_14086-mRNA	KAF3428565.1	XP_017791095.1	K0M31_008203-T1	KOX73367.1
N0.HOG0000575	OG0000401	n0	XP_028525403.1	XP_006622522.2	XP_016768402.1, XP_006570647.1	XP_033314186.1, XP_033314189.1, XP_033314187.1	XP_033178512.1, XP_033178511.1, XP_012244965.1	XP_012163214.1, XP_012163188.1, XP_012163209.1, XP_012163203.1, XP_020718408.1, XP_012163194.1	XP_033187089.1, XP_033187174.1, XP_033187244.1	XP_017754107.1, XP_017754105.1, XP_017754104.1, XP_017754103.1, XP_017754108.1	Edil_04077-mRNA	KAF3423931.1	XP_017799325.1, XP_017799326.1	K0M31_000962-T1	KOX76221.1
N0.HOG0000576	OG0000402	n0		XP_006622123.1, XP_031369391.1	XP_026296436.1, XP_006570318.1	XP_033314361.1, XP_033314360.1, XP_033314359.1, XP_033314362.1, XP_033314363.1, XP_033314364.1	XP_033176412.1, XP_024223108.1, XP_012240586.1	XP_003395777.1, XP_012164302.1, XP_012164303.1, XP_020718910.1	XP_033189144.1, XP_033189145.1, XP_033189146.1, XP_033189147.1, XP_033189142.1, XP_033189143.1	XP_017755307.1	Edil_02625-mRNA	KAF3425372.1	XP_017792206.1, XP_017792207.1	K0M31_015185-T1	KOX75281.1
N0.HOG0000577	OG0000403	n0		XP_006624852.1, XP_006624851.1	XP_006559116.2, XP_006559117.2, XP_026297198.1	XP_033317079.1, XP_033317073.1, XP_033317074.1, XP_033317078.1, XP_033317076.1, XP_033317075.1	XP_012243619.1, XP_033177830.1, XP_012243620.1, XP_012243621.1	XP_003402908.1, XP_012174794.1, XP_012174795.1, XP_012174796.1	XP_033196474.1, XP_033196475.1, XP_033196472.1, XP_033196473.1, XP_033196476.1, XP_033196477.1		Edil_09283-mRNA	KAF3423137.1	XP_017797645.1	K0M31_002987-T1	KOX69172.1
N0.HOG0000578	OG0000404	n0	XP_016903893.1	XP_006609035.1	XP_006568799.1, XP_624403.2	XP_033305380.1, XP_033305382.1, XP_033305379.1, XP_033305381.1	XP_024223828.1, XP_012241817.1, XP_012241816.1, XP_012241815.1, XP_012241821.1, XP_024223830.1, XP_003490066.1, XP_033176980.1, XP_024223831.1, XP_024223829.1	XP_012172759.1	XP_033192587.1, XP_033192589.1, XP_033192588.1, XP_033192590.1	XP_017755176.1	Edil_05969-mRNA	KAF3426920.1	XP_017796444.1	K0M31_000333-T1	KOX73994.1
N0.HOG0000579	OG0000405	n0	XP_016904802.1, XP_016904803.1	XP_006619145.1	XP_396366.3, XP_006565608.1	XP_033316183.1, XP_033316185.1	XP_033174282.1	XP_012167948.1, XP_012167949.1, XP_012167946.1, XP_012167947.1, XP_003398261.1, XP_012167945.1	XP_033188779.1, XP_033188780.1	XP_017767477.1, XP_017767475.1, XP_017767478.1, XP_017767476.1	Edil_09739-mRNA	KAF3430516.1	XP_017792134.1, XP_017792119.1, XP_017792127.1	K0M31_013638-T1, K0M31_013639-T1, K0M31_001281-T1	KOX77839.1
N0.HOG0000580	OG0000406	n0	XP_016905215.1, XP_016905212.1, XP_028520385.1	XP_006609139.1, XP_006609140.1, XP_006609141.1	XP_006559258.3, XP_006559256.3, XP_006559257.3, XP_016772156.2, XP_026301353.1	XP_033300261.1, XP_033300262.1, XP_033300260.1	XP_033179669.1, XP_033179670.1, XP_033179671.1	XP_003401501.1, XP_012172754.1, XP_012172755.1	XP_033191086.1	XP_017753909.1, XP_017753908.1	Edil_10918-mRNA	KAF3429225.1	XP_017793535.1, XP_017793536.1	K0M31_005301-T1	KOX79882.1
N0.HOG0000581	OG0000407	n0	XP_016906221.1, XP_028520699.1	XP_006608471.1		XP_033318238.1, XP_033318237.1, XP_033318236.1	XP_003489019.1, XP_033176291.1, XP_033176292.1	XP_012169444.1, XP_020719723.1	XP_033203788.1, XP_033203661.1, XP_033203663.1, XP_033203662.1, XP_033203773.1, XP_033203772.1, XP_033203774.1, XP_033203786.1, XP_033203789.1	XP_017761133.1, XP_017761132.1, XP_017761131.1	Edil_03715-mRNA	KAF3420564.1	XP_017799084.1, XP_017799086.1, XP_017799085.1	K0M31_004053-T1
N0.HOG0000582	OG0000408	n0	XP_016906485.1, XP_028521508.1	XP_006621553.1, XP_006621551.1	XP_016770282.2, XP_006570397.2, XP_393751.2	XP_033311048.1, XP_033311047.1, XP_033311046.1	XP_012239176.1, XP_012239175.1, XP_024222343.1, XP_012239174.1	XP_012169773.1, XP_012169774.1, XP_012169772.1, XP_003399390.1	XP_033197831.1, XP_033197833.1, XP_033197832.1	XP_017763403.1, XP_017763404.1	Edil_00077-mRNA	KAF3425818.1	XP_017792968.1	K0M31_006074-T1	KOX79335.1, KOX77082.1
N0.HOG0000583	OG0000409	n1	XP_016912910.1	XP_031367211.1, XP_031367212.1	NP_001119716.1		XP_012241172.1	XP_020724240.1, XP_003394675.1	XP_033205110.1	XP_017765612.1, XP_017766182.1, XP_017766192.1, XP_017753075.1	Edil_00872-mRNA		XP_017791680.1, XP_017791681.1
N0.HOG0000584	OG0000409	n15	XP_016906513.1	XP_031367210.1	NP_001011563.1	XP_033303359.1	XP_003489627.1	XP_003394677.1	XP_033205030.1	XP_017766190.1	Edil_00868-mRNA	KAF3420261.1	XP_017791738.1, XP_017791682.1	K0M31_011468-T1	KOX71349.1
N0.HOG0000585	OG0000410	n0	XP_016907849.1	XP_006614124.1, XP_006614123.1	XP_006566410.1, XP_392911.2	XP_033301291.1, XP_033301290.1, XP_033301294.1, XP_033301292.1	XP_012237502.1, XP_012237501.1, XP_003487169.1, XP_012237503.1	XP_012169005.1, XP_003398901.1, XP_012169004.1, XP_012169007.1	XP_033189946.1, XP_033189945.1, XP_033189947.1, XP_033189944.1	XP_017761915.1, XP_017761914.1	Edil_00247-mRNA	KAF3425915.1	XP_017792836.1, XP_017792835.1	K0M31_018004-T2	KOX76409.1
N0.HOG0000586	OG0000411	n0	XP_016908527.1	XP_031370508.1	XP_016770836.2, XP_006562294.2, XP_006562291.2, XP_006562293.2	XP_033305054.1, XP_033305055.1, XP_033305053.1, XP_033305052.1	XP_012243228.1, XP_012243229.1, XP_012243230.1, XP_024224681.1	XP_003399621.1, XP_012169873.1, XP_012169872.1, XP_012169871.1	XP_033194645.1, XP_033194646.1, XP_033194649.1, XP_033194648.1	XP_017753439.1, XP_017753440.1	Edil_01031-mRNA	KAF3424488.1	XP_017791515.1	K0M31_015890-T1	KOX72710.1
N0.HOG0000587	OG0000412	n0	XP_016908622.1	XP_031368926.1, XP_006621059.1	XP_016769623.1, XP_016769622.1, XP_003249075.1	XP_033312117.1, XP_033312116.1, XP_033312118.1	XP_012246888.1, XP_024226741.1, XP_024226740.1, XP_003493420.1, XP_012246885.1, XP_012246887.1	XP_020723119.1, XP_020723118.1, XP_003401940.1, XP_020723117.1, XP_012173421.1	XP_033205460.1, XP_033205461.1, XP_033205462.1	XP_017757977.1	Edil_04483-mRNA	KAF3430062.1	XP_017788567.1	K0M31_001723-T1	KOX68123.1
N0.HOG0000588	OG0000413	n0	XP_028521459.1, XP_016908786.1, XP_028521460.1	XP_031366891.1, XP_006616962.1, XP_031366890.1	XP_016767391.1, XP_016767392.1, XP_006562769.1, XP_016767389.1, XP_026295846.1, XP_016767390.1	XP_033304718.1	XP_033177472.1	XP_020718566.1	XP_033204131.1	XP_017754589.1, XP_017754588.1, XP_017754587.1, XP_017754585.1, XP_017754586.1, XP_017754581.1, XP_017754582.1, XP_017754583.1	Edil_05804-mRNA	KAF3425009.1	XP_017787945.1	K0M31_007818-T1	KOX80611.1
N0.HOG0000589	OG0000414	n0	XP_016909005.2	XP_031368189.1, XP_031368188.1, XP_031368187.1, XP_031368186.1	XP_006566644.1, XP_394932.4, XP_016770498.1, XP_016770497.1	XP_033315768.1, XP_033315767.1	XP_003489688.1, XP_024223595.1	XP_003398780.1, XP_020721045.1, XP_020721044.1, XP_020721046.1	XP_033207005.1, XP_033207004.1	XP_017760722.1, XP_017760720.1, XP_017760723.1, XP_017760724.1, XP_017760721.1	Edil_00372-mRNA	KAF3425175.1	XP_017793388.1	K0M31_006131-T1	KOX74901.1
N0.HOG0000590	OG0000415	n0	XP_016909396.2, XP_016910766.1, XP_016922745.1	XP_006622870.1, XP_031369703.1, XP_031369704.1, XP_006622878.2, XP_031369705.1	XP_006572097.2, XP_001122575.3, XP_624298.3, XP_026300396.1, XP_026300405.1, XP_026300399.1, XP_026300398.1, XP_026300397.1, XP_016772838.2, XP_026300402.1	XP_033314482.1	XP_033175587.1	XP_012168914.1	XP_033189698.1	XP_017755083.1	Edil_13393-mRNA, Edil_10580-mRNA	KAF3422488.1	XP_017792683.1	K0M31_000109-T1	KOX72808.1
N0.HOG0000591	OG0000416	n0	XP_016909958.1	XP_006610410.1	XP_016769117.1, XP_016769116.1, XP_016769115.1	XP_033316546.1, XP_033316547.1, XP_033316543.1, XP_033316544.1	XP_024225458.1, XP_024225459.1, XP_024225460.1, XP_024225457.1, XP_033178339.1	XP_020722972.1, XP_020722971.1, XP_020722970.1, XP_020722969.1	XP_033196689.1, XP_033196691.1, XP_033196690.1, XP_033196692.1	XP_017752509.1, XP_017752510.1	Edil_03112-mRNA	KAF3420466.1	XP_017787396.1	K0M31_008319-T1	KOX73453.1
N0.HOG0000592	OG0000417	n0	XP_016910011.1	XP_006618466.1	XP_394827.4	XP_033320155.1	XP_003492913.2	XP_003401753.1	XP_033185400.1	XP_017754922.1	Edil_05107-mRNA	KAF3419800.1, KAF3426646.1	XP_017787413.1	K0M31_012571-T1, K0M31_008930-T1, K0M31_020465-T1, K0M31_016527-T1, K0M31_008931-T1	KOX69087.1, KOX68700.1, KOX72951.1, KOX67653.1, KOX72950.1, KOX67654.1, KOX68098.1, KOX78516.1, KOX72949.1, KOX71607.1, KOX67430.1, KOX72947.1
N0.HOG0000593	OG0000418	n0	XP_016910077.1, XP_028521851.1	XP_031371337.1	XP_003250941.2	XP_033316295.1, XP_033314680.1	XP_003491813.1, XP_012245460.1	XP_003401680.2, XP_012164743.1	XP_033198988.1, XP_033200695.1	XP_017763124.1, XP_017760153.1	Edil_02720-mRNA, Edil_11096-mRNA, Edil_10872-mRNA	KAF3425449.1, KAF3420456.1, KAF3420760.1	XP_017799461.1, XP_017799459.1, XP_017799460.1	K0M31_008299-T1, K0M31_008305-T1, K0M31_003629-T1	KOX73436.1, KOX73441.1, KOX77733.1
N0.HOG0000594	OG0000419	n0	XP_016910346.1	XP_006609930.1	XP_394347.5	XP_033301856.1, XP_033301857.1, XP_033301858.1, XP_033301854.1, XP_033301859.1	XP_024228407.1, XP_012249874.1, XP_033180837.1, XP_033180836.1, XP_033180838.1, XP_012249875.1	XP_003394028.1, XP_012175724.1	XP_033195795.1, XP_033195796.1, XP_033195798.1, XP_033195797.1, XP_033195799.1	XP_017758659.1, XP_017758660.1, XP_017758658.1, XP_017758661.1	Edil_06171-mRNA	KAF3422538.1	XP_017794454.1	K0M31_017870-T1
N0.HOG0000595	OG0000420	n0	XP_016910551.1, XP_028522087.1	XP_031366345.1, XP_006615773.1	XP_016766403.2, XP_006563807.2	XP_033317335.1, XP_033317333.1, XP_033317334.1	XP_024226235.1, XP_024226233.1, XP_033179082.1, XP_033179095.1, XP_033179085.1, XP_012246179.1, XP_033179079.1	XP_012170700.1	XP_033196735.1, XP_033196737.1, XP_033196736.1	XP_017756559.1, XP_017756560.1	Edil_01559-mRNA	KAF3422879.1	XP_017797301.1, XP_017797300.1	K0M31_000457-T1	KOX73928.1, KOX73929.1
N0.HOG0000596	OG0000421	n0	XP_016911635.1, XP_016911634.1, XP_028522347.1, XP_028522349.1, XP_028522348.1	XP_006617823.1	XP_026298591.1, XP_026298593.1, XP_026298595.1, XP_026298590.1, XP_026298594.1, XP_026298592.1	XP_033312465.1	XP_012249699.1, XP_012249697.1, XP_012249696.1	XP_020720239.1, XP_003397396.1, XP_012166808.1	XP_033199370.1	XP_017756917.1	Edil_07167-mRNA	KAF3430286.1, KAF3430287.1	XP_017791269.1	K0M31_008874-T1, K0M31_008872-T1, K0M31_008875-T1	KOX74663.1
N0.HOG0000597	OG0000422	n0	XP_016912466.1, XP_016912465.1	XP_006609311.1, XP_006609312.1, XP_006609313.1	XP_006560737.1, XP_006560736.1, XP_625123.1	XP_033308033.1, XP_033308009.1, XP_033308015.1, XP_033308023.1	XP_024222532.1, XP_003484852.1, XP_012239485.1, XP_024222545.1	XP_003401312.1, XP_012172481.1	XP_033203256.1, XP_033203255.1, XP_033203257.1, XP_033203258.1, XP_033203259.1	XP_017752864.1	Edil_07495-mRNA	KAF3423303.1	XP_017799456.1	K0M31_000050-T1	KOX72747.1
N0.HOG0000598	OG0000423	n0	XP_016912503.1	XP_006609349.1, XP_006609350.1, XP_006609351.1	XP_396485.3, XP_006560763.1, XP_006560764.1	XP_033308528.1, XP_033308510.1, XP_033308501.1, XP_033308519.1	XP_024222226.1, XP_012240225.1, XP_024222224.1, XP_003484740.1	XP_020722782.1	XP_033203422.1, XP_033203421.1, XP_033203420.1, XP_033203419.1	XP_017754428.1, XP_017754429.1, XP_017754427.1	Edil_07511-mRNA	KAF3423532.1	XP_017799555.1, XP_017799547.1	K0M31_009123-T1	KOX80130.1
N0.HOG0000599	OG0000424	n0	XP_016912749.1, XP_016913017.1	XP_031369399.1	XP_016767593.2, XP_016767587.2, XP_016767592.2, XP_016767590.2, XP_016767589.2, XP_016767588.2, XP_026296397.1	XP_033298873.1, XP_033298874.1, XP_033298872.1, XP_033298877.1, XP_033298875.1, XP_033298876.1	XP_024225074.1	XP_020718880.1	XP_033206923.1, XP_033206942.1, XP_033206914.1, XP_033206933.1, XP_033206949.1, XP_033206906.1	XP_017763886.1, XP_017763878.1		KAF3420623.1	XP_017792136.1	K0M31_018240-T1
N0.HOG0000600	OG0000425	n0	XP_016913191.1	XP_031367615.1, XP_031367616.1, XP_031367614.1, XP_031367617.1, XP_006618347.1	XP_016768466.1, XP_016768465.1, XP_016768464.1	XP_033318835.1, XP_033318844.1, XP_033318827.1	XP_012242048.1, XP_012242049.1, XP_003490227.1	XP_020719917.1	XP_033198468.1, XP_033198485.1, XP_033198476.1	XP_017752246.1, XP_017752248.1, XP_017752247.1, XP_017752249.1	Edil_08128-mRNA	KAF3421989.1	XP_017793768.1, XP_017793776.1	K0M31_018468-T1	KOX76869.1
N0.HOG0000601	OG0000426	n0	XP_016913288.2	XP_031365315.1	XP_026299453.1	XP_033317999.1, XP_033317998.1, XP_033318002.1, XP_033318001.1, XP_033318003.1	XP_033175482.1, XP_024221790.1, XP_024221792.1, XP_024221791.1, XP_024221793.1	XP_020719417.1	XP_033197266.1, XP_033197263.1, XP_033197267.1, XP_033197265.1, XP_033197264.1	XP_017759085.1	Edil_11058-mRNA, Edil_11057-mRNA	KAF3429399.1	XP_017790316.1	K0M31_013744-T1, K0M31_013742-T1, K0M31_013743-T1, K0M31_013745-T1	KOX68870.1
N0.HOG0000602	OG0000427	n0	XP_016913657.1, XP_016913659.1, XP_016913655.1	XP_006610936.1, XP_031364114.1, XP_006610938.1	XP_026300776.1, XP_026300777.1, XP_026300778.1, XP_016771877.1	XP_033297455.1, XP_033297454.1, XP_033297448.1	XP_003485020.1, XP_024223946.1, XP_024223951.1	XP_012171495.1, XP_020722002.1, XP_003400662.1	XP_033186758.1, XP_033186756.1, XP_033186757.1	XP_017760647.1	Edil_09064-mRNA	KAF3428286.1	XP_017787990.1, XP_017787991.1	K0M31_006583-T1	KOX79659.1
N0.HOG0000603	OG0000428	n0	XP_016913796.1, XP_016913795.1, XP_016913797.1, XP_028522995.1	XP_006618003.1	XP_026300480.1, XP_026300479.1	XP_033318875.1, XP_033318874.1	XP_033180278.1, XP_024227738.2, XP_033180280.1	XP_020721939.1, XP_020721938.1, XP_020721937.1, XP_020721940.1, XP_020721942.1	XP_033185826.1, XP_033185825.1	XP_017766513.1	Edil_05663-mRNA, Edil_05681-mRNA	KAF3430041.1	XP_017788725.1	K0M31_009647-T1, K0M31_009650-T1, K0M31_009651-T1, K0M31_009649-T1	KOX80565.1
N0.HOG0000604	OG0000429	n0	XP_016913950.1	XP_006615639.1, XP_006615638.1, XP_006615640.1, XP_031366318.1	XP_026300110.1, XP_624644.2, XP_016770920.2, XP_006565247.2	XP_033308459.1, XP_033308458.1, XP_033308457.1	XP_012247175.1, XP_012247174.1, XP_003493556.1	XP_003399889.1, XP_020721515.1, XP_020721512.1, XP_020721514.1, XP_020721513.1	XP_033190369.1, XP_033190371.1, XP_033190370.1	XP_017756195.1	Edil_01177-mRNA	KAF3429723.1	XP_017792439.1	K0M31_019979-T1	KOX70014.1
N0.HOG0000605	OG0000430	n0	XP_016914061.1, XP_028523111.1, XP_016914060.1	XP_006615645.1	XP_006565258.1	XP_033309040.1, XP_033309039.1, XP_033309041.1, XP_033309042.1	XP_033179628.1, XP_033179629.1, XP_024226963.1	XP_020721686.1, XP_020721688.1, XP_020721687.1	XP_033190747.1, XP_033190744.1, XP_033190745.1, XP_033190746.1	XP_017756120.1, XP_017756117.1, XP_017756116.1, XP_017756119.1, XP_017756118.1	Edil_01179-mRNA	KAF3429720.1	XP_017792469.1	K0M31_019975-T1	KOX70020.1
N0.HOG0000606	OG0000431	n0	XP_016915017.1, XP_016915016.1, XP_016915015.1	XP_031370106.1, XP_031370103.1, XP_031370104.1, XP_031370105.1, XP_006623817.1	XP_016766358.2, XP_006557684.2, XP_026294977.1	XP_033310385.1, XP_033310387.1, XP_033310388.1	XP_012248962.1	XP_012173753.1	XP_033198536.1, XP_033198535.1, XP_033198538.1	XP_017758003.1	Edil_01925-mRNA	KAF3426517.1, KAF3420406.1	XP_017792681.1, XP_017792680.1, XP_017792679.1	K0M31_001972-T1, K0M31_001970-T1	KOX81079.1
N0.HOG0000607	OG0000432	n0	XP_016915463.1	XP_006624151.1, XP_006624150.1	XP_394044.2, XP_006565704.1	XP_033307384.1, XP_033307026.1, XP_033307294.1, XP_033307202.1, XP_033307117.1	XP_003492582.1, XP_012245764.1, XP_012245762.1, XP_012245763.1	XP_020722016.1, XP_020722015.1, XP_020722014.1, XP_020722017.1	XP_033186424.1, XP_033186428.1, XP_033186427.1, XP_033186425.1, XP_033186426.1	XP_017767154.1	Edil_04323-mRNA	KAF3430616.1	XP_017798652.1	K0M31_019464-T1	KOX79207.1
N0.HOG0000608	OG0000433	n0	XP_016917263.1, XP_016917262.1	XP_006615115.1, XP_006615116.1	XP_006564963.1, XP_001121591.2	XP_033305642.1, XP_033305635.1, XP_033305619.1, XP_033305628.1	XP_024223800.1, XP_003484968.1, XP_003484967.1	XP_003400585.1, XP_020722157.1, XP_003400584.1	XP_033187517.1, XP_033187518.1, XP_033187519.1, XP_033187516.1	XP_017759953.1, XP_017759956.1, XP_017759955.1, XP_017759954.1	Edil_08201-mRNA	KAF3430772.1	XP_017798490.1	K0M31_019070-T1	KOX79581.1
N0.HOG0000609	OG0000434	n0	XP_016917472.1, XP_028524143.1	XP_031365889.1, XP_031365888.1, XP_031365891.1, XP_031365890.1, XP_031365892.1, XP_031365887.1	XP_026295641.1	XP_033309788.1	XP_024220285.1	XP_012174590.1, XP_012174588.1, XP_012174586.1, XP_012174587.1	XP_033202891.1, XP_033202889.1, XP_033202894.1, XP_033202893.1, XP_033202890.1	XP_017762342.1, XP_017762341.1, XP_017762340.1	Edil_14119-mRNA	KAF3427156.1	XP_017793819.1	K0M31_011343-T1, K0M31_011341-T1	KOX71448.1
N0.HOG0000610	OG0000435	n0	XP_016917641.1	XP_006615580.1, XP_006615581.1	XP_006558682.1, XP_006558681.1, XP_395880.4	XP_033308799.1, XP_033308802.1, XP_033308801.1	XP_033175957.1, XP_024222505.1, XP_024222506.1, XP_033175958.1	XP_020719475.1, XP_020719476.1, XP_020719473.1, XP_020719474.1, XP_020719471.1, XP_020719472.1	XP_033195143.1, XP_033195144.1, XP_033195142.1	XP_017755179.1, XP_017755178.1	Edil_03394-mRNA	KAF3426278.1	XP_017794233.1	K0M31_010361-T1	KOX78301.1
N0.HOG0000611	OG0000436	n0	XP_016918871.1	XP_031365930.1	XP_392181.4	XP_033318327.1, XP_033318328.1, XP_033318326.1	XP_024222057.1, XP_033175641.1, XP_012238737.1, XP_012238736.1, XP_012238735.1, XP_003487974.1, XP_003487975.1	XP_012169264.1, XP_012169275.1, XP_012169255.1, XP_012169269.1, XP_012169288.1, XP_012169281.1	XP_033203687.1, XP_033203689.1, XP_033203688.1, XP_033203690.1	XP_017761137.1	Edil_04051-mRNA	KAF3426972.1	XP_017799230.1, XP_017799231.1	K0M31_004025-T1
N0.HOG0000612	OG0000437	n0	XP_016919155.1, XP_016919154.1, XP_028524686.1, XP_028524687.1	XP_006612911.1, XP_031364961.1	XP_006571385.1, XP_016773303.1, XP_623118.1	XP_033313091.1, XP_033313090.1, XP_033313092.1	XP_033178452.1, XP_033178453.1, XP_012244918.1, XP_033178454.1, XP_033178451.1	NP_001295235.1, XP_012176496.1, XP_012176514.1, XP_012176510.1, XP_012176507.1	XP_033205795.1, XP_033206610.1	XP_017763260.1	Edil_04001-mRNA	KAF3420165.1	XP_017799058.1	K0M31_003872-T1
N0.HOG0000613	OG0000438	n0	XP_016919410.1, XP_016919408.1, XP_016919409.1, XP_016919407.1	XP_031365761.1, XP_031365759.1, XP_031365760.1, XP_031365762.1	XP_394082.3, XP_026301475.1, XP_026301474.1, XP_026301473.1, XP_026301472.1, XP_006563542.1	XP_033308173.1	XP_012242517.1	XP_012172228.1	XP_033206014.1	XP_017758155.1, XP_017758154.1, XP_017758153.1, XP_017758152.1, XP_017758151.1, XP_017758156.1	Edil_07650-mRNA	KAF3430660.1	XP_017796599.1	K0M31_006366-T1	KOX72382.1
N0.HOG0000614	OG0000439	n0	XP_016919472.1	XP_006608054.1	XP_006564303.1	XP_033310997.1, XP_033310981.1, XP_033310972.1, XP_033310990.1, XP_033310962.1	XP_012242957.1, XP_012242973.1, XP_003485061.1, XP_024224412.1, XP_033177458.1	XP_020720954.1, XP_020720953.1, XP_020720955.1, XP_012168842.2, XP_020720956.1	XP_033206818.1, XP_033206821.1, XP_033206823.1, XP_033206819.1, XP_033206820.1	XP_017759636.1	Edil_01417-mRNA	KAF3423750.1	XP_017795022.1	K0M31_001343-T1	KOX76633.1
N0.HOG0000615	OG0000440	n0	XP_016921120.1	XP_006610300.2	XP_016767412.1	XP_033317153.1, XP_033318690.1, XP_033314543.1, XP_033314550.1, XP_033314551.1, XP_033314552.1	XP_024227800.1, XP_024227514.1, XP_012247781.1	XP_003403289.1, XP_012175292.1	XP_033199717.1, XP_033200061.1, XP_033204794.1, XP_033204758.1, XP_033204802.1, XP_033204631.1, XP_033204796.1, XP_033204893.1, XP_033204885.1	XP_017759171.1	Edil_09412-mRNA		XP_017795330.1	K0M31_016705-T1	KOX79085.1
N0.HOG0000616	OG0000441	n0	XP_028525529.1, XP_016921523.1, XP_016921532.1, XP_016921516.1	XP_006607673.1, XP_031364635.1	XP_016769546.2, XP_016769544.2, XP_016769547.2, XP_016769545.2	XP_033298166.1, XP_033298163.1, XP_033298164.1, XP_033298165.1	XP_033175186.1, XP_033175187.1, XP_003487326.1	XP_003397775.1, XP_020720215.1	XP_033201782.1, XP_033201783.1, XP_033201784.1, XP_033201785.1	XP_017756906.1	Edil_07115-mRNA	KAF3427051.1	XP_017799604.1	K0M31_008791-T1	KOX74711.1
N0.HOG0000617	OG0000442	n0	XP_016922217.2	XP_006611936.1	XP_396074.2, XP_026295323.1	XP_033304884.1, XP_033304885.1, XP_033304880.1, XP_033304881.1, XP_033304886.1	XP_024221710.1, XP_024221709.1, XP_033175386.1, XP_024221711.1, XP_033175387.1	XP_020724226.1, XP_012175860.1, XP_012175862.1	XP_033184685.1, XP_033184681.1, XP_033184684.1, XP_033184682.1, XP_033184683.1	XP_017757283.1, XP_017757284.1	Edil_00770-mRNA	KAF3422821.1	XP_017789423.1	K0M31_013234-T1	KOX67689.1
N0.HOG0000618	OG0000443	n0	XP_028522054.1	XP_006622898.1	XP_016771428.1, XP_016771429.1, XP_006570777.1, XP_001122616.1	XP_033311454.1, XP_033311458.1, XP_033311457.1, XP_033311456.1	XP_024225692.1, XP_024225693.1, XP_003492055.1, XP_033178541.1	XP_012163409.1, XP_003393060.1, XP_003393061.1	XP_033186872.1, XP_033186896.1, XP_033186905.1, XP_033186916.1	XP_017754012.1, XP_017754013.1	Edil_03872-mRNA	KAF3426896.1	XP_017799036.1, XP_017799037.1	K0M31_000932-T1	KOX74162.1
N0.HOG0000619	OG0000444	n0	XP_028522870.1	XP_031365322.1, XP_031365325.1, XP_031365326.1, XP_031365323.1, XP_031365324.1	XP_016770459.1, XP_016770461.1, XP_016770456.1, XP_016770457.1, XP_016770455.1, XP_016770458.1, XP_016770460.1	XP_033312376.1	XP_033178708.1	XP_012165487.1	XP_033197286.1, XP_033197287.1, XP_033197288.1, XP_033197289.1, XP_033197290.1	XP_017762395.1	Edil_03387-mRNA	KAF3425609.1	XP_017792551.1	K0M31_013738-T1	KOX68863.1, KOX68864.1, KOX68865.1
N0.HOG0000620	OG0000445	n0	XP_028523004.1	XP_031367455.1, XP_031367456.1, XP_006617991.1	XP_006558562.2, XP_006558564.2, XP_006558563.2, XP_026300650.1, XP_016771262.2, XP_016771264.2	XP_033319126.1	XP_033180287.1, XP_033180288.1	XP_020721912.1, XP_020721911.1, XP_012171011.1, XP_012171010.1, XP_012171009.1, XP_012171005.1, XP_012171004.1, XP_012171003.1, XP_020721910.1	XP_033186016.1	XP_017766510.1	Edil_05624-mRNA	KAF3425339.1	XP_017788864.1	K0M31_009674-T1	KOX80538.1
N0.HOG0000621	OG0000446	n0	XP_028523360.1	XP_031370107.1	XP_026294632.1	XP_033310425.1, XP_033310426.1, XP_033310427.1, XP_033310428.1, XP_033310429.1	XP_024228035.1, XP_024228037.1, XP_024228036.1, XP_033180561.1, XP_033180560.1	XP_020723234.1, XP_012173756.1, XP_012173755.1, XP_012173758.1, XP_012173757.1	XP_033198573.1, XP_033198572.1, XP_033198576.1, XP_033198574.1, XP_033198577.1	XP_017757994.1	Edil_10454-mRNA	KAF3420408.1	XP_017792711.1	K0M31_001968-T1	KOX81081.1
N0.HOG0000622	OG0000447	n0	XP_028523621.1	XP_006624778.1	XP_016772966.1, XP_006572329.1, XP_006572330.1, XP_623325.1	XP_033315321.1, XP_033315312.1, XP_033315301.1	XP_012238617.1, XP_012238619.1, XP_003487961.1	XP_003399165.1, XP_003399166.1, XP_012169436.1, XP_012169438.1, XP_012169439.1, XP_012169441.1	XP_033189614.1, XP_033189615.1, XP_033189616.1	XP_017755127.1, XP_017755128.1, XP_017755129.1	Edil_08003-mRNA	KAF3423279.1	XP_017789586.1	K0M31_000077-T1	KOX72772.1
N0.HOG0000623	OG0000448	n1	XP_016904817.1	XP_006619196.1	XP_395824.1	XP_033299291.1	XP_012240386.1	XP_012167804.1	XP_033199215.1	XP_017767431.1	Edil_09810-mRNA	KAF3429816.1	XP_017791752.1	K0M31_013585-T1
N0.HOG0000624	OG0000448	n12	XP_016904482.1	XP_031364769.1, XP_031364768.1, XP_006612447.1	XP_395771.3	XP_033307785.1, XP_033307461.1	XP_003488393.1	XP_003398123.1	XP_033193704.1, XP_033193547.1	XP_017762934.1		KAF3425060.1	XP_017789951.1	K0M31_016374-T1	KOX78265.1
N0.HOG0000625	OG0000449	n0	XP_016904693.1, XP_028520219.1, XP_016904694.1, XP_016904695.1	XP_031364585.1, XP_006612130.1, XP_006612131.1, XP_006612129.1	XP_026299139.1, XP_026299135.1, XP_026299136.1, XP_026299137.1, XP_026299138.1	XP_033307506.1, XP_033307505.1	XP_033175882.1, XP_024222402.1, XP_024222403.1	XP_020720722.1, XP_020720723.1	XP_033193644.1, XP_033193642.1	XP_017757613.1	Edil_04471-mRNA	KAF3428770.1	XP_017790046.1	K0M31_016434-T1	KOX78147.1
N0.HOG0000626	OG0000450	n0	XP_016917331.1, XP_016904723.1	XP_006618444.1	XP_394018.2	XP_033300513.1, XP_033300498.1, XP_033300508.1	XP_003493966.1, XP_012247797.1, XP_012247798.1	XP_003400606.1, XP_012171555.1, XP_012171554.1, XP_012171557.1, XP_012171558.1, XP_003400605.1	XP_033187139.1, XP_033187138.1, XP_033187137.1	XP_017765580.1, XP_017759915.1, XP_017759916.1, XP_017759914.1	Edil_08216-mRNA	KAF3419930.1	XP_017798800.1	K0M31_019128-T1	KOX79553.1
N0.HOG0000627	OG0000451	n0	XP_016904949.1, XP_016904948.1	XP_006619053.1	XP_016768680.1	XP_033317837.1	XP_012249698.1, XP_033180821.1, XP_012249729.1	XP_012175243.1, XP_012175238.1, XP_012175234.1, XP_020723861.1, XP_020723860.1, XP_020723859.1	XP_033196007.1, XP_033196006.1, XP_033196008.1, XP_033196009.1	XP_017765574.1, XP_017765572.1, XP_017765570.1, XP_017765575.1, XP_017765573.1	Edil_14279-mRNA	KAF3426031.1	XP_017798815.1	K0M31_010318-T2	KOX77582.1
N0.HOG0000628	OG0000452	n0	XP_028523568.1, XP_016905203.1, XP_016905173.1, XP_016905188.1	XP_031371239.1	XP_006561898.2, XP_016769670.2	XP_033298122.1, XP_033298123.1	XP_033175184.1, XP_012237634.1, XP_012237635.1, XP_012237633.1, XP_033175183.1	XP_020720077.1, XP_020720079.1, XP_012167385.1, XP_020720078.1	XP_033201731.1, XP_033201733.1	XP_017763245.1	Edil_08312-mRNA	KAF3429039.1	XP_017797532.1	K0M31_015388-T1, K0M31_015387-T1	KOX80407.1, KOX80406.1
N0.HOG0000629	OG0000453	n0	XP_016905191.1	XP_006613004.1	XP_001119898.1	XP_033307439.1, XP_033307440.1, XP_033307438.1, XP_033307437.1	XP_033175993.1, XP_012239542.1, XP_033175994.1, XP_012239543.1, XP_012239544.1	XP_020720574.1, XP_020720575.1, XP_020720573.1, XP_003398070.1	XP_033193710.1, XP_033193711.1, XP_033193713.1, XP_033193712.1	XP_017756478.1, XP_017756477.1	Edil_04594-mRNA	KAF3420801.1	XP_017791614.1, XP_017791613.1	K0M31_016246-T1	KOX68085.1
N0.HOG0000630	OG0000454	n0	XP_016905473.1, XP_016905472.1	XP_031369063.1, XP_031369062.1	XP_006571821.1, XP_026297029.1	XP_033318610.1, XP_033318613.1, XP_033318612.1, XP_033318611.1	XP_012245504.1, XP_012245505.1, XP_003492433.1, XP_003492432.1	XP_003402738.1, XP_003402739.1, XP_012174507.1, XP_012174508.1	XP_033195911.1, XP_033195912.1, XP_033195910.1, XP_033195913.1	XP_017766270.1	Edil_03038-mRNA	KAF3430319.1	XP_017793223.1	K0M31_017121-T1	KOX76292.1
N0.HOG0000631	OG0000455	n0	XP_016906137.1, XP_016906136.1	XP_006610836.1, XP_006610835.1	XP_006566943.1, XP_393874.3	XP_033303659.1, XP_033303657.1, XP_033303661.1, XP_033303660.1	XP_012247538.1, XP_033179697.1, XP_033179696.1, XP_033179695.1, XP_003493691.1	XP_012170305.1, XP_012170304.1, XP_020721631.1	XP_033193095.1, XP_033193093.1, XP_033193094.1, XP_033193096.1	XP_017764057.1	Edil_08512-mRNA	KAF3421967.1	XP_017791397.1	K0M31_003257-T1	KOX75675.1
N0.HOG0000632	OG0000456	n2	XP_016916196.1	XP_006620611.1	XP_393381.2	XP_033304935.1, XP_033304936.1	XP_033175397.1, XP_024221718.1	XP_003402266.1, XP_012173824.1	XP_033184440.1, XP_033184439.1	XP_017762477.1, XP_017762476.1	Edil_14365-mRNA	KAF3423683.1	XP_017791524.1	K0M31_010931-T1
N0.HOG0000633	OG0000456	n18	XP_016906262.1	XP_006622719.1	XP_001119897.1	XP_033313190.1	XP_012245664.1	XP_012168601.1	XP_033199238.1	XP_017764861.1	Edil_03914-mRNA		XP_017799324.1
N0.HOG0000634	OG0000457	n1	XP_016919342.1	XP_031366981.1	XP_026301182.1	XP_033308241.1	XP_003490593.2	XP_012172260.1	XP_033206303.1	XP_017758163.1	Edil_07644-mRNA	KAF3421732.1	XP_017791818.1	K0M31_006422-T1	KOX72334.1
N0.HOG0000635	OG0000457	n13	XP_028524036.1, XP_016906516.1	XP_031370457.1	XP_026298013.1	XP_033319731.1	XP_003490200.1	XP_003397354.1	XP_033203269.1, XP_033203261.1	XP_017752968.1			XP_017794019.1	K0M31_018525-T1, K0M31_018526-T1	KOX76103.1
N0.HOG0000636	OG0000458	n0	XP_016906932.1, XP_016906931.1	XP_006621844.1, XP_031369287.1	XP_006567935.1, XP_006567936.1	XP_033314262.1, XP_033314263.1, XP_033314264.1, XP_033314265.1	XP_012240623.1, XP_012240624.1, XP_003489265.1, XP_012240625.1	XP_012164347.1, XP_012164346.1, XP_012164344.1	XP_033188952.1, XP_033188953.1, XP_033188955.1, XP_033188954.1	XP_017757469.1, XP_017757468.1	Edil_02540-mRNA	KAF3430823.1	XP_017790732.1	K0M31_015051-T1	KOX70394.1
N0.HOG0000637	OG0000459	n0	XP_016907117.1, XP_028520948.1, XP_016907116.1, XP_016907115.1	XP_006624199.1, XP_006624200.1, XP_006624201.1, XP_031370266.1, XP_031370264.1, XP_031370265.1, XP_031370262.1, XP_031370263.1	XP_026300668.1, XP_026300670.1, XP_026300666.1, NP_001035925.1, XP_026300667.1, XP_026300669.1	XP_033308361.1	XP_003491201.1	XP_003400952.1	XP_033197747.1	XP_017767173.1	Edil_04310-mRNA	KAF3421551.1	XP_017798627.1	K0M31_019495-T1	KOX79223.1
N0.HOG0000638	OG0000460	n0	XP_016907271.1	XP_006609473.2	XP_026297064.1	XP_033312523.1, XP_033312519.1, XP_033312520.1, XP_033312521.1, XP_033312522.1	XP_033180751.1, XP_012249774.1	XP_012166782.1, XP_012166781.1, XP_003397546.1, XP_003397545.1, XP_003397547.1	XP_033199358.1, XP_033199356.1, XP_033199355.1, XP_033199353.1, XP_033199354.1, XP_033199359.1	XP_017764260.1	Edil_15854-mRNA, Edil_11065-mRNA	KAF3423196.1	XP_017789663.1	K0M31_015694-T1	KOX71637.1
N0.HOG0000639	OG0000461	n0	XP_016907616.1, XP_028520997.1, XP_016907615.1	XP_006610454.1, XP_031363910.1	XP_026295237.1, XP_026295297.1, XP_026295268.1, NP_001139207.1	XP_033311303.1, XP_033311304.1	XP_033180380.1	XP_020723518.1, XP_012174463.1, XP_012174464.1, XP_003402702.1	XP_033199152.1, XP_033199153.1	XP_017763707.1, XP_017763706.1, XP_017763705.1	Edil_04701-mRNA	KAF3430550.1	XP_017793204.1, XP_017793202.1, XP_017793203.1, XP_017793201.1		KOX76332.1
N0.HOG0000640	OG0000462	n0	XP_016907643.1	XP_006610618.1, XP_031363921.1	XP_016768791.1, XP_393026.2, XP_006563285.1	XP_033315086.1, XP_033315084.1, XP_033315082.1, XP_033315085.1	XP_012242269.1, XP_012242270.1, XP_012242268.1, XP_003490383.1	XP_012165006.1, XP_012165005.1, XP_012165007.1, XP_003396214.1	XP_033205958.1, XP_033205957.1, XP_033205955.1, XP_033205956.1	XP_017760239.1	Edil_03449-mRNA	KAF3430765.1	XP_017798069.1	K0M31_006815-T1	KOX67942.1
N0.HOG0000641	OG0000463	n0	XP_016907777.1, XP_016907782.1, XP_016907779.1, XP_016907778.1	XP_031365637.1, XP_006614358.1, XP_006614359.1, XP_031365638.1	XP_006566518.1, XP_006566519.1, XP_016770274.1	XP_033302786.1, XP_033302785.1	XP_024222340.1, XP_024222339.1, XP_003488289.1	XP_012169675.1, XP_012169674.1, XP_012169673.1, XP_012169676.1, XP_003399332.1	XP_033197839.1, XP_033197840.1	XP_017761491.1		KAF3424571.1	XP_017789228.1	K0M31_005262-T1	KOX79860.1
N0.HOG0000642	OG0000464	n0	XP_028521325.1, XP_016908336.1, XP_016908337.1, XP_016908338.1, XP_028521324.1	XP_031365678.1	XP_026294756.1, XP_016766222.1	XP_033309201.1, XP_033309202.1, XP_033309203.1	XP_012241839.1, XP_033176952.1, XP_033176951.1	XP_020723753.1, XP_020723757.1, XP_020723754.1	XP_033192202.1, XP_033192204.1, XP_033192203.1	XP_017761305.1	Edil_10961-mRNA, Edil_10962-mRNA, Edil_10963-mRNA	KAF3419780.1	XP_017787889.1	K0M31_015619-T1	KOX69790.1
N0.HOG0000643	OG0000465	n0	XP_016908431.1, XP_016908471.1, XP_016908448.1, XP_016908440.1	XP_006620179.1, XP_006620178.1, XP_006620176.1, XP_006620175.1, XP_031368467.1, XP_031368466.1, XP_031368465.1	XP_026298518.1, XP_026298517.1, XP_006572015.2, XP_006572014.2, XP_006572013.2, XP_006572016.2	XP_033312283.1	XP_012246809.1	XP_012173372.1	XP_033205615.1	XP_017757976.1	Edil_07425-mRNA	KAF3430094.1	XP_017788547.1	K0M31_012301-T1, K0M31_001752-T1	KOX68791.1
N0.HOG0000644	OG0000466	n0	XP_016908532.1	XP_031369867.1	XP_623842.1, XP_006572418.1, XP_006572419.1, XP_026301731.1	XP_033313941.1, XP_033313940.1, XP_033313939.1	XP_033177724.1, XP_024224782.1, XP_012243443.1, XP_012243444.1	XP_003398360.1, XP_020720593.1, XP_012168071.1, XP_012168067.1, XP_012168069.1, XP_012168068.1	XP_033194295.1, XP_033194294.1, XP_033194296.1	XP_017754238.1	Edil_09264-mRNA	KAF3423376.1	XP_017793928.1	K0M31_004274-T1	KOX74805.1
N0.HOG0000645	OG0000467	n0	XP_016909150.1, XP_016909149.1	XP_006621739.1, XP_006621741.1, XP_006621740.1	XP_393330.3, XP_006566741.2, XP_006566742.2	XP_033315485.1, XP_033315494.1, XP_033315502.1	XP_012238560.1, XP_003487865.1, XP_012238561.1	XP_012169277.1, XP_003399071.1, XP_012169276.1	XP_033189632.1, XP_033189633.1, XP_033189631.1	XP_017760929.1, XP_017760930.1, XP_017760931.1	Edil_00125-mRNA	KAF3428641.1	XP_017793506.1	K0M31_006224-T1	KOX79069.1
N0.HOG0000646	OG0000468	n0	XP_016912197.1, XP_028522288.1, XP_016912205.1	XP_031366239.1	XP_006568666.1, XP_026298992.1, XP_623799.3	XP_033311587.1, XP_033311588.1, XP_033311586.1	XP_033174936.1, XP_033174934.1, XP_012236797.1, XP_033174939.1	XP_012165609.1, XP_012165607.1, XP_012165608.1, XP_012165605.1, XP_012165606.1	XP_033183152.1, XP_033183153.1	XP_017753282.1	Edil_03298-mRNA	KAF3422455.1	XP_017794281.1	K0M31_005347-T1, K0M31_014825-T1	KOX78504.1
N0.HOG0000647	OG0000469	n0	XP_016912549.1, XP_016912548.1, XP_016912547.1	XP_006609226.1, XP_006609225.1	XP_006560020.1, XP_006560019.1	XP_033299956.1, XP_033299957.1, XP_033299958.1	XP_012247290.1, XP_012247288.1, XP_012247289.1	XP_012172816.1, XP_012172817.1, XP_012172814.1, XP_012172815.1	XP_033190812.1, XP_033190811.1, XP_033190813.1	XP_017753789.1, XP_017753788.1	Edil_07851-mRNA	KAF3428159.1	XP_017794775.1, XP_017794776.1	K0M31_005350-T1	KOX79926.1
N0.HOG0000648	OG0000470	n0	XP_016912875.1, XP_028522674.1	XP_031368665.1, XP_031368662.1	XP_016766810.1, XP_623991.1, XP_016766809.1, XP_016766808.1, XP_016766811.1	XP_033309766.1	XP_012250248.1, XP_012250249.1, XP_003486140.1, XP_024220296.1	XP_020723608.1, XP_020723607.1, XP_020723609.1, XP_020723610.1, XP_020723611.1, XP_012174547.1	XP_033202832.1	XP_017762915.1	Edil_10185-mRNA	KAF3421052.1	XP_017791734.1	K0M31_011384-T1, K0M31_011386-T1	KOX71410.1
N0.HOG0000649	OG0000471	n0	XP_028522682.1, XP_016912908.1, XP_016912906.1	XP_006608482.1, XP_006608483.1, XP_031368937.1, XP_031368940.1, XP_031368945.1, XP_006608484.1	XP_006566847.1, XP_026295377.1, XP_026295376.1	XP_033303304.1, XP_033303302.1, XP_033303303.1	XP_033177051.1, XP_024223950.1	XP_020724120.1, XP_012176485.1	XP_033204944.1, XP_033204943.1, XP_033204942.1	XP_017754325.1	Edil_09303-mRNA	KAF3420273.1	XP_017791733.1	K0M31_011435-T3	KOX71367.1
N0.HOG0000650	OG0000472	n0	XP_028520415.1, XP_028520414.1, XP_028520413.1, XP_028520412.1, XP_028520411.1, XP_028520416.1, XP_016913035.1	XP_031370966.1	XP_026300617.1, XP_016771296.2, XP_016771294.2, XP_016771295.2, XP_016771292.2, XP_016771293.2	XP_033319248.1	XP_024221743.1	XP_012171090.1	XP_033199777.1	XP_017766682.1, XP_017766681.1, XP_017766680.1, XP_017766683.1, XP_017766685.1	Edil_05605-mRNA	KAF3429027.1	XP_017788905.1	K0M31_009558-T1	KOX69295.1
N0.HOG0000651	OG0000473	n0	XP_016914945.1	XP_006622606.1	XP_016769991.2	XP_033307642.1, XP_033307641.1, XP_033307644.1, XP_033307645.1, XP_033307643.1, XP_033307640.1	XP_024222375.1, XP_012239281.1, XP_012239279.1, XP_012239278.1, XP_003488378.1, XP_033175912.1	XP_003398513.1	XP_033193351.1, XP_033193350.1, XP_033193349.1, XP_033193348.1, XP_033193347.1, XP_033193352.1	XP_017767356.1	Edil_09633-mRNA	KAF3427783.1	XP_017790170.1	K0M31_004641-T1	KOX77924.1
N0.HOG0000652	OG0000474	n1								XP_017759692.1	Edil_02175-mRNA	KAF3428924.1	XP_017796843.1	K0M31_004994-T1	KOX72046.1
N0.HOG0000653	OG0000474	n6	XP_016915238.1, XP_016915212.1, XP_016915230.1	XP_006612273.1	XP_006560612.2, XP_006560613.2, XP_394521.5	XP_033297409.1, XP_033297410.1	XP_003493268.1, XP_012246733.1	XP_012163321.1, XP_003394955.1, XP_020718580.1	XP_033188289.1, XP_033188290.1	XP_017767195.1	Edil_02177-mRNA	KAF3428926.1	XP_017791956.1	K0M31_004978-T1	KOX72062.1
N0.HOG0000654	OG0000475	n0	XP_028523439.1, XP_016915446.2	XP_006612295.1, XP_006612294.1	XP_006560638.2, XP_006560637.2	XP_033303345.1, XP_033303346.1, XP_033303347.1, XP_033303348.1, XP_033303343.1	XP_033178645.1, XP_033178648.1, XP_033178647.1, XP_033178650.1, XP_033178649.1, XP_033178646.1	XP_020718290.1	XP_033200418.1, XP_033200416.1, XP_033200415.1	XP_017765868.1	Edil_05141-mRNA	KAF3426144.1	XP_017797146.1	K0M31_007506-T1, K0M31_005149-T1	KOX68264.1
N0.HOG0000655	OG0000476	n0	XP_016915526.1	XP_006608670.1	XP_395960.3, XP_016769083.2	XP_033319908.1, XP_033319910.1, XP_033319909.1, XP_033319911.1	XP_024226398.1, XP_003492859.1, XP_012246169.1, XP_012246170.1, XP_024226399.1	XP_020722862.1, XP_012173157.1, XP_012173158.1, XP_003401783.1	XP_033185219.1, XP_033185218.1, XP_033185220.1, XP_033185221.1	XP_017759525.1, XP_017759526.1	Edil_05825-mRNA	KAF3425960.1	XP_017798028.1	K0M31_008472-T1	KOX67358.1
N0.HOG0000656	OG0000477	n0	XP_016915863.1, XP_016915861.1	XP_006609594.1, XP_006609596.1, XP_031371033.1	XP_396991.5, XP_006560484.2, XP_006560483.2	XP_033318965.1, XP_033318964.1	XP_033175458.1, XP_012238125.1, XP_003487632.1, XP_024221742.1	XP_020721757.1, XP_003400075.1, XP_012170666.1, XP_012170667.1	XP_033182853.1, XP_033182850.1, XP_033182851.1	XP_017766569.1, XP_017766568.1	Edil_05560-mRNA	KAF3420013.1	XP_017788829.1	K0M31_009531-T1	KOX69281.1
N0.HOG0000657	OG0000478	n0	XP_016916658.1	XP_031366777.1	XP_624948.3, XP_006563059.1, XP_006563060.1, XP_006563061.1	XP_033304077.1, XP_033304067.1, XP_033304056.1, XP_033304050.1	XP_003485168.1, XP_033178139.1, XP_012244249.1, XP_012244265.1	XP_012171668.1, XP_012171667.1, XP_020722178.1, XP_020722177.1	XP_033186322.1, XP_033186323.1, XP_033186321.1, XP_033186324.1	XP_017759390.1	Edil_02382-mRNA	KAF3427913.1	XP_017798670.1	K0M31_006726-T1	KOX74354.1
N0.HOG0000658	OG0000479	n0	XP_016917328.1, XP_028524081.1, XP_028524082.1	XP_031367673.1	XP_006564869.1, XP_006564868.1	XP_033300593.1, XP_033300584.1, XP_033300575.1	XP_012247800.1, XP_003493965.1, XP_012247801.1, XP_033179866.1	XP_012171560.1, XP_003400602.1, XP_012171559.1	XP_033187147.1, XP_033187148.1, XP_033187146.1, XP_033187144.1	XP_017759918.1	Edil_08232-mRNA	KAF3419929.1	XP_017798803.1, XP_017798801.1, XP_017798804.1	K0M31_019127-T1	KOX79554.1
N0.HOG0000659	OG0000480	n0	XP_016918270.1	XP_006607565.1	XP_396290.2, XP_006563835.1, XP_006563834.1	XP_033319981.1, XP_033319980.1, XP_033319983.1, XP_033319982.1, XP_033319985.1, XP_033319984.1	XP_003486384.1	XP_020723779.1, XP_012174962.1, XP_012174961.1, XP_012174960.1	XP_033185237.1, XP_033185236.1, XP_033185235.1, XP_033185233.1, XP_033185232.1, XP_033185231.1	XP_017760492.1	Edil_10212-mRNA	KAF3424081.1	XP_017794021.1	K0M31_015236-T1	KOX75617.1
N0.HOG0000660	OG0000481	n0	XP_016918824.1	XP_031364966.1, XP_031364972.1, XP_031364973.1, XP_006612836.1, XP_031364969.1, XP_031364971.1, XP_031364967.1, XP_031364968.1, XP_031364974.1	XP_026301514.1, XP_026301515.1, XP_026301519.1, XP_026301521.1, XP_026301532.1, XP_026301526.1, XP_026301523.1, XP_026301524.1	XP_033318144.1	XP_033175654.1	XP_020721163.1	XP_033194536.1	XP_017753496.1	Edil_03611-mRNA	KAF3424272.1	XP_017788369.1	K0M31_003788-T1	KOX80897.1
N0.HOG0000661	OG0000482	n0	XP_016919081.1	XP_006608323.1	XP_006571730.2	XP_033305720.1, XP_033305719.1, XP_033305722.1	XP_003488918.1, XP_003488915.1, XP_012240143.1	XP_003393207.1, XP_020719579.1, XP_003393266.1, XP_003393256.1	XP_033188498.1, XP_033188496.1, XP_033188501.1	XP_017764336.1	Edil_11120-mRNA, Edil_11119-mRNA	KAF3428823.1, KAF3421772.1	XP_017796950.1, XP_017796373.1	K0M31_001128-T1, K0M31_001119-T1	KOX68152.1, KOX67761.1, KOX68147.1
N0.HOG0000662	OG0000483	n0	XP_016919845.1, XP_016919844.1	XP_031371360.1, XP_031371359.1	XP_006568319.1, XP_006568318.1	XP_033315905.1, XP_033315907.1, XP_033315908.1, XP_033315906.1	XP_033178295.1, XP_033178290.1, XP_033178296.1, XP_033178287.1, XP_033178289.1, XP_033178291.1, XP_033178292.1, XP_033178293.1, XP_033178294.1, XP_033178297.1	XP_020722858.1	XP_033196533.1	XP_017756649.1	Edil_06261-mRNA	KAF3420325.1	XP_017792840.1	K0M31_008399-T1	KOX68131.1
N0.HOG0000663	OG0000484	n1											XP_017797119.1		KOX73618.1
N0.HOG0000664	OG0000484	n2	XP_016920028.1	XP_006622413.1	XP_001119981.4	XP_033302116.1, XP_033302115.1, XP_033302114.1	XP_012236162.1, XP_003484581.1, XP_033180528.1	XP_003393866.1, XP_003393865.1, XP_003393867.1, XP_020723943.1	XP_033191621.1, XP_033191620.1, XP_033191619.1	XP_017765695.1, XP_017765694.1	Edil_05467-mRNA	KAF3421092.1	XP_017790553.1, XP_017790556.1, XP_017790555.1	K0M31_017571-T1	KOX73627.1, KOX73615.1
N0.HOG0000665	OG0000485	n0	XP_016920129.1, XP_016920127.1, XP_016920128.1, XP_016920131.1, XP_016920130.1	XP_006622308.1, XP_031369520.1	XP_006569001.1, XP_006569002.1, XP_016766332.1	XP_033302413.1, XP_033302414.1, XP_033302412.1	XP_033177383.1, XP_033177382.1, XP_024224373.1, XP_033177381.1	XP_020722909.1	XP_033187805.1, XP_033187806.1, XP_033187807.1	XP_017766417.1, XP_017766416.1	Edil_05291-mRNA		XP_017789326.1, XP_017789408.1	K0M31_017392-T1	KOX70914.1
N0.HOG0000666	OG0000486	n0	XP_016920323.1, XP_016920324.1, XP_016920325.1, XP_028524956.1, XP_016920322.1	XP_031364747.1, XP_006612427.1, XP_006612426.1, XP_006612425.1, XP_006612424.1, XP_006612423.1	XP_006568903.1, XP_006568901.1, XP_006568900.1, XP_006568902.1, XP_397517.2	XP_033312678.1	XP_024224341.1	XP_012174304.1	XP_033187652.1	XP_017756313.1, XP_017756312.1, XP_017756314.1	Edil_06047-mRNA	KAF3425682.1	XP_017788404.1	K0M31_017296-T1	KOX69657.1
N0.HOG0000667	OG0000487	n0	XP_016920402.1, XP_016920401.1	XP_006622885.1, XP_006622886.1	XP_006568883.1, XP_006568882.1	XP_033312717.1, XP_033312716.1, XP_033312719.1, XP_033312720.1	XP_012242629.1, XP_012242628.1, XP_012242627.1, XP_012242626.1	XP_003402676.1, XP_012174337.1, XP_012174339.1, XP_012174338.1	XP_033187819.1, XP_033187816.1, XP_033187817.1, XP_033187818.1	XP_017756405.1	Edil_06036-mRNA	KAF3429327.1	XP_017796412.1	K0M31_015507-T1	KOX69694.1
N0.HOG0000668	OG0000488	n0	XP_028525069.1, XP_028525070.1, XP_028525071.1, XP_028525068.1, XP_016920460.1	XP_006608000.1, XP_006607998.1, XP_031366274.1	XP_026300439.1	XP_033303951.1, XP_033303950.1, XP_033303952.1	XP_012246779.1, XP_012246780.1, XP_024226727.1	XP_020719222.1, XP_012165174.1, XP_012165173.1	XP_033183223.1, XP_033183225.1, XP_033183226.1	XP_017753131.1	Edil_06769-mRNA	KAF3426918.1	XP_017794261.1	K0M31_014887-T1, K0M31_014886-T1	KOX78451.1
N0.HOG0000669	OG0000489	n0	XP_016920979.1, XP_016920981.1, XP_016920980.1	XP_006622085.1, XP_031369358.1	XP_006570003.1	XP_033305923.1, XP_033305922.1, XP_033305921.1, XP_033305920.1, XP_033305919.1	XP_033177670.1, XP_012243314.1, XP_012243312.1, XP_012243311.1, XP_003491047.1	XP_020721644.1	XP_033192002.1, XP_033191998.1, XP_033191997.1, XP_033191999.1, XP_033192001.1	XP_017762160.1	Edil_07348-mRNA	KAF3422592.1	XP_017795004.1	K0M31_013189-T1	KOX80596.1
N0.HOG0000670	OG0000490	n0	XP_016921039.1, XP_016920998.1, XP_016921000.1, XP_028525275.1, XP_028525276.1	XP_031365164.1	XP_006569959.1, XP_026296694.1, XP_026296444.1, XP_026296443.1, XP_006569974.1, XP_001122458.2	XP_033302548.1, XP_033302549.1	XP_012236454.1, XP_003486585.1	XP_012176420.1, XP_012176421.1, XP_003394480.1, XP_012176419.1, XP_020724383.1	XP_033184170.1, XP_033184168.1	XP_017758685.1	Edil_09990-mRNA	KAF3423608.1		K0M31_013167-T1	KOX80576.1
N0.HOG0000671	OG0000491	n1	XP_028524737.1	XP_006616147.1	XP_016771975.2	XP_033310162.1	XP_003489902.1	XP_012166573.1	XP_033185548.1	XP_017765438.1	Edil_13058-mRNA	KAF3427122.1	XP_017795910.1
N0.HOG0000672	OG0000491	n11	XP_016921280.1	XP_006618070.1	XP_026296199.1	XP_033311493.1, XP_033311494.1	XP_003492165.1	XP_003393116.1, XP_012164295.1, XP_012164301.1, XP_020718377.1, XP_012164306.1	XP_033188029.1	XP_017754145.1, XP_017754144.1		KAF3429168.1	XP_017798961.1	K0M31_000866-T1
N0.HOG0000673	OG0000492	n0	XP_016922197.1, XP_016922196.1, XP_016922198.1, XP_016922199.1, XP_016922200.1	XP_006614276.1, XP_006614277.1	XP_016771426.1, XP_003251169.1	XP_033318816.1	XP_012248642.1, XP_012248641.1, XP_003494405.1, XP_024227646.1	XP_020721794.1, XP_012170863.1, XP_012170865.1, XP_003400132.1	XP_033186113.1	XP_017757745.1, XP_017757746.1, XP_017757744.1	Edil_08026-mRNA	KAF3426875.1	XP_017791306.1, XP_017791305.1	K0M31_009888-T1	KOX68349.1
N0.HOG0000674	OG0000493	n0	XP_016922260.1, XP_016922259.1	XP_031364525.1, XP_031364526.1	XP_026295545.1, XP_026295546.1	XP_033305039.1, XP_033305040.1, XP_033305042.1, XP_033305038.1, XP_033305043.1	XP_012237976.1, XP_012237974.1, XP_033175395.1, XP_003487599.1	XP_012175836.1	XP_033184503.1, XP_033184501.1, XP_033184500.1, XP_033184498.1, XP_033184499.1	XP_017757315.1	Edil_00629-mRNA	KAF3427328.1	XP_017789516.1, XP_017789515.1	K0M31_013210-T1	KOX67716.1
N0.HOG0000675	OG0000494	n0	XP_016922615.1, XP_028519786.1	XP_006619959.1	XP_026298382.1	XP_033307072.1, XP_033307073.1, XP_033307074.1, XP_033307071.1	XP_012247935.1, XP_033179890.1, XP_012247936.1, XP_033179889.1	XP_012165705.1, XP_020719360.1, XP_012165700.1, XP_012165694.1, XP_003393196.1, XP_012165690.1	XP_033188636.1, XP_033188633.1, XP_033188635.1, XP_033188634.1	XP_017765109.1	Edil_03760-mRNA	KAF3427838.1	XP_017799061.1	K0M31_000730-T1	KOX70824.1
N0.HOG0000676	OG0000495	n1	XP_028525047.1	XP_031369543.1	XP_016766381.2	XP_033301843.1	XP_024220569.1	XP_012175596.1	XP_033191693.1	XP_017766446.1		KAF3427210.1	XP_017790457.1	K0M31_017489-T1, K0M31_017491-T1	KOX73570.1
N0.HOG0000677	OG0000495	n13	XP_028520204.1	XP_031369493.1	XP_026302200.1, XP_026302199.1	XP_033302336.1	XP_033180403.1	XP_020723523.1	XP_033188039.1	XP_017765689.1, XP_017765729.1	Edil_05390-mRNA	KAF3424259.1	XP_017790490.1	K0M31_017636-T1	KOX73657.1
N0.HOG0000678	OG0000496	n0	XP_028521253.1	XP_031370096.1		XP_033301408.1, XP_033317253.1, XP_033317255.1, XP_033317256.1, XP_033317280.1, XP_033317286.1, XP_033317432.1	XP_033178811.1	XP_012163609.1	XP_033192778.1, XP_033201093.1, XP_033202474.1, XP_033200303.1, XP_033203155.1, XP_033204733.1, XP_033191413.1, XP_033200747.1, XP_033203632.1, XP_033199823.1	XP_017757037.1, XP_017757038.1, XP_017757036.1		KAF3423480.1, KAF3423479.1	XP_017797184.1	K0M31_007663-T1
N0.HOG0000679	OG0000497	n0	XP_028521548.1	XP_031369242.1	XP_006570522.1, XP_006570521.1, XP_006570523.1, XP_016770188.1	XP_033315503.1, XP_033315504.1	XP_033176728.1, XP_033176727.1, XP_033176726.1	XP_020721227.1, XP_020721228.1	XP_033206469.1, XP_033206470.1, XP_033206468.1	XP_017760390.1, XP_017760396.1, XP_017760392.1, XP_017760393.1, XP_017760394.1, XP_017760395.1, XP_017760391.1		KAF3421563.1, KAF3421564.1	XP_017793141.1	K0M31_005954-T2	KOX79248.1
N0.HOG0000680	OG0000498	n0	XP_028522207.1	XP_006624479.1, XP_006624480.1, XP_006624478.1	XP_006559058.1, XP_006559057.1, XP_006559056.1	XP_033303940.1	XP_012238357.1, XP_012238363.1, XP_012238370.1, XP_012238378.1	XP_012165145.1, XP_012165146.1, XP_012165144.1, XP_003396469.1	XP_033183139.1, XP_033183138.1, XP_033183135.1, XP_033183136.1	XP_017753158.1, XP_017753159.1, XP_017753160.1	Edil_06787-mRNA	KAF3422049.1	XP_017794203.1	K0M31_014928-T1	KOX78430.1
N0.HOG0000681	OG0000499	n0		XP_006616519.1	XP_016767563.2	XP_033313734.1, XP_033313735.1	XP_024226538.1, XP_024226539.1, XP_003493118.2, XP_012246520.1, XP_012246524.1	XP_003395859.2, XP_020718624.1, XP_012163829.1, XP_012163828.1, XP_012163824.1, XP_012163827.1, XP_012163826.1, XP_012163831.1	XP_033199664.1, XP_033199666.1, XP_033199665.1, XP_033199668.1, XP_033199667.1	XP_017767730.1	Edil_10838-mRNA	KAF3427632.1	XP_017796034.1	K0M31_014336-T1	KOX77027.1
N0.HOG0000682	OG0000500	n0		XP_006624343.1, XP_006624342.1, XP_006624344.1	XP_016770148.1, XP_006570076.1, XP_006570077.1	XP_033306388.1, XP_033306387.1, XP_033306389.1	XP_033178167.1, XP_033178169.1, XP_033178168.1	XP_012165358.1, XP_012165357.1, XP_020719278.1, XP_012165359.1	XP_033197348.1, XP_033197349.1, XP_033197347.1	XP_017760990.1, XP_017760983.1, XP_017760976.1, XP_017760969.1	Edil_07056-mRNA	KAF3421331.1	XP_017792249.1	K0M31_010667-T1	KOX81346.1
N0.HOG0000683	OG0000501	n0		XP_006624349.1, XP_006624351.1, XP_006624352.1, XP_031370353.1, XP_031370352.1, XP_031370351.1, XP_006624350.1	XP_006570087.2, XP_016770156.2, XP_016770157.2, XP_026300785.1, XP_394997.3, XP_006570088.2	XP_033306395.1, XP_033306394.1	XP_003491749.1, XP_012244229.1	XP_012165354.1, XP_012165353.1, XP_012165356.1	XP_033197352.1, XP_033197353.1	XP_017761268.1	Edil_07057-mRNA	KAF3421330.1	XP_017792240.1	K0M31_010668-T1	KOX81345.1
N0.HOG0000684	OG0000502	n1					XP_012248237.1	XP_020723958.1, XP_012175533.1	XP_033191405.1		Edil_14916-mRNA, Edil_15552-mRNA, Edil_14633-mRNA, Edil_14865-mRNA, Edil_14171-mRNA, Edil_15551-mRNA		XP_017797025.1, XP_017795781.1
N0.HOG0000685	OG0000502	n12					XP_024225607.1			XP_017759422.1	Edil_15112-mRNA, Edil_14613-mRNA, Edil_12841-mRNA, Edil_13925-mRNA, Edil_15747-mRNA, Edil_15200-mRNA, Edil_14013-mRNA, Edil_15638-mRNA, Edil_14864-mRNA, Edil_15309-mRNA, Edil_14944-mRNA		XP_017795844.1	K0M31_002635-T1, K0M31_018098-T1
N0.HOG0000686	OG0000503	n0										KAF3429261.1, KAF3426150.1		K0M31_002844-T1, K0M31_014562-T1, K0M31_017983-T1, K0M31_003747-T1	KOX75766.1, KOX76748.1, KOX69733.1, KOX78279.1, KOX80801.1, KOX77661.1, KOX77708.1, KOX75641.1, KOX69016.1, KOX75652.1, KOX68487.1, KOX74101.1, KOX78059.1, KOX70093.1, KOX76483.1, KOX80643.1, KOX71293.1, KOX77575.1, KOX78359.1, KOX81192.1, KOX72815.1, KOX79318.1
N0.HOG0000687	OG0000504	n0	XP_016904347.1	XP_006613399.1	XP_001122042.3	XP_033302865.1, XP_033302866.1, XP_033302867.1, XP_033302863.1, XP_033302864.1	XP_012239190.1, XP_012239192.1, XP_012239191.1	XP_012169640.1, XP_012169636.1, XP_012169637.1, XP_012169635.1, XP_012169638.1	XP_033198073.1, XP_033198071.1, XP_033198070.1, XP_033198074.1, XP_033198072.1	XP_017755574.1, XP_017755573.1	Edil_04534-mRNA	KAF3421180.1	XP_017797864.1	K0M31_002514-T1
N0.HOG0000688	OG0000505	n1	XP_016921231.1	XP_006621104.1	XP_006570893.1	XP_033310260.1	XP_012241516.1	XP_012174353.1	XP_033188985.1	XP_017759151.1	Edil_03811-mRNA	KAF3420898.1	XP_017799370.1	K0M31_004116-T1
N0.HOG0000689	OG0000505	n16	XP_028520361.1	XP_006610921.2	XP_006568315.2	XP_033309067.1	XP_012247497.1	XP_003399793.1	XP_033192965.1	XP_017762132.1			XP_017794936.1	K0M31_019957-T1
N0.HOG0000690	OG0000505	n25								XP_017762131.1			XP_017794935.1
N0.HOG0000691	OG0000506	n0	XP_016905559.1, XP_016905560.1, XP_016905557.1, XP_016905558.1	XP_006609039.1, XP_031370791.1, XP_031370790.1, XP_006609040.1	XP_394268.3, XP_016773554.1, XP_006568802.1	XP_033305463.1, XP_033305462.1	XP_012241826.1, XP_003490069.1	XP_003393685.1, XP_020723878.1, XP_012172718.1	XP_033192621.1, XP_033192620.1	XP_017755233.1, XP_017755240.1	Edil_05989-mRNA	KAF3426922.1	XP_017796490.1	K0M31_000331-T1	KOX73996.1
N0.HOG0000692	OG0000507	n0	XP_016906299.1, XP_016906298.1, XP_028520710.1	XP_006622748.1, XP_006622749.1, XP_006622750.1, XP_006622751.1	XP_006572276.1, XP_006572279.1, NP_001177849.1, XP_006572278.1, XP_006572277.1	XP_033313240.1	XP_024226150.1, XP_003492550.1	XP_020720274.1	XP_033199261.1, XP_033199259.1, XP_033199260.1, XP_033199262.1	XP_017764870.1	Edil_03955-mRNA	KAF3420318.1	XP_017799391.1, XP_017799392.1	K0M31_003659-T1	KOX80980.1
N0.HOG0000693	OG0000508	n0	XP_016906359.1	XP_006620384.1, XP_031368559.1	XP_006570028.1, XP_395486.2, XP_016768336.1, XP_016768335.1	XP_033312483.1, XP_033312482.1, XP_033312481.1	XP_012249636.1, XP_012249635.1, XP_003485741.1, XP_012249637.1	XP_012166740.1, XP_012166739.1, XP_003397412.1, XP_020719994.1	XP_033199387.1, XP_033199389.1, XP_033199388.1	XP_017760453.1	Edil_03453-mRNA	KAF3424190.1	XP_017796898.1	K0M31_015715-T3	KOX71616.1
N0.HOG0000694	OG0000509	n0	XP_016908009.1, XP_016908008.1	XP_006614133.1, XP_031365552.1, XP_006614132.1	XP_625132.2, XP_006566408.1, XP_006566409.1	XP_033301301.1, XP_033301303.1, XP_033301304.1	XP_003487174.1, XP_012237554.1, XP_012237555.1	XP_012169011.1, XP_012169012.1, XP_012169010.1	XP_033189956.1, XP_033189955.1, XP_033189954.1	XP_017761912.1	Edil_00249-mRNA	KAF3425911.1	XP_017792850.1, XP_017792851.1	K0M31_018007-T1	KOX76412.1
N0.HOG0000695	OG0000510	n0	XP_016908208.1, XP_016908207.1	XP_006612946.1, XP_031365020.1, XP_006612945.1, XP_006612947.1	XP_397062.3, XP_006559712.2, XP_006559711.2	XP_033309457.1, XP_033309458.1	XP_024223795.1, XP_003489977.1	XP_020719839.1, XP_020719840.1, XP_020719841.1, XP_020719838.1	XP_033194540.1, XP_033194548.1	XP_017763542.1, XP_017763544.1, XP_017763543.1	Edil_06512-mRNA	KAF3424446.1	XP_017798876.1	K0M31_017237-T1	KOX71126.1
N0.HOG0000696	OG0000511	n0	XP_016908598.1	XP_006608972.1	XP_026300195.1, XP_026300194.1, XP_026300193.1, XP_006561260.1	XP_033309935.1, XP_033309934.1, XP_033309936.1, XP_033309938.1, XP_033309939.1	XP_012243295.1	XP_020721408.1, XP_012169993.1, XP_012169994.1, XP_012169992.1	XP_033192029.1, XP_033192031.1, XP_033192032.1, XP_033192033.1, XP_033192034.1	XP_017761029.1	Edil_01265-mRNA	KAF3424387.1	XP_017795000.1	K0M31_003507-T1	KOX75173.1
N0.HOG0000697	OG0000512	n0	XP_016908642.1	XP_031368933.1, XP_031368934.1, XP_031368932.1	XP_026298400.1, XP_026298401.1, XP_026298398.1, XP_026298399.1, XP_026298402.1	XP_033312113.1, XP_033312115.1, XP_033312114.1	XP_033179498.1, XP_033179500.1, XP_033179499.1	XP_020723115.1, XP_020723113.1, XP_020723114.1	XP_033205389.1, XP_033205391.1, XP_033205390.1	XP_017757920.1	Edil_04482-mRNA	KAF3430052.1	XP_017788575.1	K0M31_001720-T1	KOX68118.1
N0.HOG0000698	OG0000513	n0	XP_016909193.1	XP_006619491.1, XP_006619489.1, XP_006619490.1	XP_006566717.1, XP_006566718.1	XP_033315620.1, XP_033315639.1, XP_033315630.1	XP_012238515.1, XP_012238514.1, XP_012238513.1	XP_012169237.1, XP_012169238.1, XP_003399041.1	XP_033189714.1, XP_033189713.1, XP_033189715.1	XP_017760715.1, XP_017760714.1, XP_017760717.1	Edil_00138-mRNA	KAF3428622.1	XP_017793369.1, XP_017793370.1	K0M31_006200-T1	KOX79045.1
N0.HOG0000699	OG0000514	n0	XP_016913481.1, XP_016919493.1, XP_016909358.1, XP_016913482.1, XP_016913483.1	XP_006624788.2, XP_031366461.1, XP_031366457.1, XP_006615004.1	XP_026295994.1, XP_026296030.1, XP_026299539.1, XP_026300392.1, XP_026300393.1, XP_026295775.1	XP_033313498.1, XP_033315594.1	XP_024226158.1, XP_003489722.2	XP_003398756.3	XP_033206564.1	XP_017756086.1	Edil_00002-mRNA	KAF3423777.1	XP_017795531.1	K0M31_000011-T1	KOX68272.1
N0.HOG0000700	OG0000515	n0	XP_016909368.1, XP_016909359.1	XP_006620171.1, XP_006620172.1	XP_006572024.1, XP_623109.1	XP_033312182.1, XP_033312181.1, XP_033312180.1, XP_033312179.1	XP_033179455.1, XP_024226753.1	XP_020723081.1, XP_020723080.1, XP_020723082.1	XP_033205456.1, XP_033205454.1, XP_033205452.1, XP_033205453.1, XP_033205455.1	XP_017757896.1, XP_017757897.1	Edil_04507-mRNA	KAF3430086.1	XP_017788566.1	K0M31_001745-T1	KOX68799.1
N0.HOG0000701	OG0000516	n0	XP_016909758.1, XP_016909759.1, XP_016909757.1	XP_006620339.1, XP_031368553.1, XP_006620338.1	XP_026301327.1, XP_006561090.1, XP_006561089.1, XP_006561087.1	XP_033317148.1, XP_033317152.1	XP_012239062.1, XP_012239065.1	XP_012172353.1, XP_012172354.1	XP_033203330.1, XP_033203331.1	XP_017764992.1, XP_017764990.1, XP_017764993.1, XP_017764991.1	Edil_07720-mRNA	KAF3424131.1	XP_017792920.1	K0M31_009270-T1	KOX80211.1
N0.HOG0000702	OG0000517	n0	XP_016909943.1	XP_031369852.1, XP_006623247.1	XP_026298070.1	XP_033316154.1, XP_033316155.1	XP_024223217.1, XP_003489346.1, XP_012240878.1, XP_012240879.1, XP_024223215.1	XP_020723815.1, XP_020723816.1, XP_020723817.1, XP_020723818.1, XP_012174981.1, XP_012174982.1, XP_003403218.1	XP_033185257.1, XP_033185255.1	XP_017761625.1	Edil_08744-mRNA	KAF3422176.1	XP_017791119.1, XP_017791118.1	K0M31_008249-T1	KOX73402.1
N0.HOG0000703	OG0000518	n0	XP_016910597.1, XP_016910596.1	XP_006609934.1	XP_006565899.1, XP_006565900.1, XP_026294734.1, XP_026294733.1	XP_033302059.1, XP_033302060.1, XP_033302058.1	XP_033176222.1, XP_012240135.1, XP_024222864.1, XP_024222865.1	XP_020722869.1, XP_020722876.1, XP_020722877.1, XP_003393959.1	XP_033191803.1, XP_033191802.1, XP_033191801.1	XP_017765200.1	Edil_06192-mRNA	KAF3422833.1	XP_017794463.1	K0M31_017853-T1	KOX73767.1
N0.HOG0000704	OG0000519	n0	XP_016910715.1	XP_006617673.1	XP_026298150.1, XP_393000.3, XP_026298149.1	XP_033317800.1, XP_033317794.1, XP_033317806.1, XP_033317786.1	XP_024222249.1, XP_024222253.1, XP_033175730.1, XP_003488039.1, XP_003488038.1	XP_003397102.1, XP_012166414.1, XP_012166416.1, XP_012166415.1, XP_003397103.1	XP_033195139.1, XP_033195157.1, XP_033195130.1, XP_033195148.1	XP_017763477.1	Edil_06597-mRNA		XP_017798891.1		KOX68917.1
N0.HOG0000705	OG0000520	n0	XP_016910924.1	XP_031365843.1	XP_026295094.1, XP_006558004.1, XP_026295096.1, XP_026295095.1	XP_033300826.1, XP_033300825.1	XP_033177519.1, XP_033177518.1	XP_012176196.1, XP_012176195.1, XP_020724129.1, XP_020724130.1, XP_020724131.1, XP_020724132.1	XP_033184127.1, XP_033184126.1	XP_017755669.1	Edil_00739-mRNA, Edil_00740-mRNA	KAF3428830.1, KAF3420314.1	XP_017789498.1	K0M31_016768-T1, K0M31_016769-T1	KOX79131.1
N0.HOG0000706	OG0000521	n0	XP_016911120.2	XP_006624489.1, XP_006624488.1	XP_001120519.2	XP_033304080.1, XP_033304081.1	XP_024221924.1, XP_012238016.1	XP_020719226.1, XP_012165135.1, XP_012165134.1	XP_033182998.1, XP_033182999.1	XP_017752602.1, XP_017752601.1, XP_017752605.1, XP_017752596.1, XP_017752595.1, XP_017752598.1, XP_017752600.1, XP_017752599.1, XP_017752604.1, XP_017752603.1	Edil_06755-mRNA	KAF3422061.1	XP_017794253.1	K0M31_014936-T1
N0.HOG0000707	OG0000522	n0	XP_016911164.1	XP_031368338.1, XP_006619887.1	XP_026299866.1, XP_026299865.1	XP_033297694.1, XP_033297696.1, XP_033297697.1, XP_033297695.1	XP_012237291.1, XP_012237287.1, XP_012237288.1, XP_012237289.1	XP_020719438.1	XP_033183773.1, XP_033183770.1, XP_033183771.1, XP_033183772.1	XP_017756975.1, XP_017756977.1, XP_017756976.1, XP_017756974.1	Edil_01668-mRNA	KAF3427806.1	XP_017795163.1	K0M31_019849-T1	KOX78385.1
N0.HOG0000708	OG0000523	n0	XP_016911505.1, XP_016911506.1	XP_031368765.1, XP_031368769.1, XP_031368768.1	XP_006563394.1	XP_033306273.1	XP_024221163.1, XP_033174974.1, XP_024221159.1, XP_024221158.1, XP_024221160.1, XP_033174973.1	XP_012172050.1	XP_033197170.1	XP_017756232.1, XP_017756241.1, XP_017756242.1	Edil_10126-mRNA, Edil_10123-mRNA	KAF3421802.1, KAF3421804.1	XP_017795361.1	K0M31_005187-T1, K0M31_005188-T1	KOX79792.1, KOX79793.1
N0.HOG0000709	OG0000524	n1	XP_016922848.1	XP_006611528.1	XP_026300655.1	XP_033305578.1	XP_012250021.1	XP_012167932.1	XP_033204371.1	XP_017767088.1		KAF3423584.1	XP_017794633.1	K0M31_016973-T1	KOX71572.1
N0.HOG0000710	OG0000524	n12	XP_016911653.1	XP_006623952.2	XP_026302163.1	XP_033305284.1	XP_024223855.1, XP_033176066.1	XP_020723485.1	XP_033192251.1	XP_017761053.1, XP_017757070.1	Edil_09045-mRNA		XP_017787885.1	K0M31_002085-T1	KOX74143.1, KOX74146.1
N0.HOG0000711	OG0000525	n0	XP_016911996.1	XP_006623019.1	XP_016770532.1	XP_033306019.1, XP_033306020.1, XP_033306017.1, XP_033306018.1	XP_024228116.1, XP_033180594.1, XP_024228115.1, XP_024228117.1	XP_020720971.1, XP_020720969.1, XP_020720970.1	XP_033190025.1, XP_033190026.1, XP_033190024.1, XP_033190023.1	XP_017754884.1	Edil_00428-mRNA, Edil_00431-mRNA	KAF3426246.1	XP_017795562.1	K0M31_005514-T1, K0M31_005517-T1	KOX67528.1, KOX67527.1
N0.HOG0000712	OG0000526	n0	XP_016912003.1	XP_006619838.1	XP_026299702.1	XP_033306103.1, XP_033306105.1, XP_033306104.1	XP_024228051.1, XP_033180604.1, XP_033180603.1, XP_033180605.1, XP_033180606.1	XP_020721097.1, XP_020721098.1, XP_020721101.1, XP_003398973.1, XP_020721100.1, XP_020721099.1	XP_033190244.1, XP_033190245.1, XP_033190246.1, XP_033190242.1	XP_017758970.1	Edil_00485-mRNA	KAF3428991.1	XP_017790272.1	K0M31_005453-T1	KOX68734.1
N0.HOG0000713	OG0000527	n0	XP_016912130.1, XP_016912147.1, XP_016912139.1	XP_031366222.1, XP_031366221.1, XP_031366223.1, XP_006615462.1	XP_026296470.1, XP_393600.2, XP_006568637.1, XP_006568636.1, XP_006568635.1, XP_026296471.1	XP_033304043.1, XP_033304044.1	XP_012246776.1, XP_003493295.1	XP_012165189.1, XP_012165190.1	XP_033183355.1, XP_033183356.1	XP_017753189.1	Edil_03293-mRNA	KAF3420604.1	XP_017794173.1	K0M31_014864-T1	KOX78468.1
N0.HOG0000714	OG0000528	n0	XP_028522318.1, XP_016912249.1, XP_016912257.1	XP_006615554.1	XP_026295919.1, XP_026295921.1	XP_033311654.1, XP_033311651.1, XP_033311653.1, XP_033311650.1, XP_033311655.1	XP_024220921.1, XP_024220925.1, XP_024220914.1, XP_024220931.1, XP_024220912.1	XP_012165054.1, XP_012165055.1, XP_020719501.1	XP_033183252.1, XP_033183255.1, XP_033183253.1	XP_017753145.1		KAF3421710.1	XP_017794218.1	K0M31_014835-T1	KOX78494.1
N0.HOG0000715	OG0000529	n0	XP_016912618.1, XP_016912617.1, XP_028522675.1	XP_031367221.1, XP_006617577.1	XP_006564053.1, XP_016766990.1, XP_006564055.1	XP_033306743.1, XP_033306744.1	XP_033177784.1	XP_020724350.1, XP_012176528.1, XP_012176529.1	XP_033205051.1, XP_033205050.1	XP_017756071.1, XP_017756070.1, XP_017756072.1, XP_017753952.1, XP_017753953.1, XP_017753957.1	Edil_00787-mRNA	KAF3423803.1	XP_017788490.1	K0M31_011529-T1	KOX71319.1
N0.HOG0000716	OG0000530	n0	XP_028522702.1, XP_016912718.1, XP_016912719.1	XP_006616281.1, XP_006616284.1, XP_006616282.1, XP_031366604.1, XP_031366602.1, XP_031366603.1	XP_006563984.1, XP_006563986.1, XP_623136.3, XP_026295570.1	XP_033306807.1	XP_012246877.1	XP_003394623.1, XP_012176589.1, XP_012176588.1, XP_020724112.1, XP_020724111.1	XP_033205207.1	XP_017755402.1	Edil_00825-mRNA	KAF3427445.1	XP_017788139.1	K0M31_011592-T1	KOX68637.1
N0.HOG0000717	OG0000531	n0	XP_016912845.1, XP_016912846.1, XP_028522656.1, XP_016912844.1	XP_031366568.1, XP_006616302.1, XP_006616303.1	XP_006563970.2, XP_392277.4	XP_033306831.1	XP_012247323.1	XP_003394637.1	XP_033205174.1	XP_017755416.1, XP_017755419.1, XP_017755418.1, XP_017755417.1	Edil_00828-mRNA	KAF3427433.1	XP_017788173.1, XP_017788170.1, XP_017788169.1, XP_017788174.1, XP_017788171.1, XP_017788172.1	K0M31_011612-T1	KOX68618.1
N0.HOG0000718	OG0000532	n1		XP_031367711.1			XP_033177703.1								KOX70192.1
N0.HOG0000719	OG0000532	n4			XP_393173.2						Edil_03073-mRNA		XP_017797440.1
N0.HOG0000720	OG0000532	n6	XP_016918957.1, XP_016918956.1, XP_016912965.1	XP_031364856.1	XP_016770898.2	XP_033318574.1, XP_033318573.1, XP_033305748.1	XP_012245646.3	XP_003402310.1, XP_003393346.1	XP_033202554.1, XP_033202553.1, XP_033188506.1	XP_017761321.1, XP_017761870.1, XP_017761871.1	Edil_10153-mRNA		XP_017797942.1	K0M31_020520-T1	KOX70193.1
N0.HOG0000721	OG0000533	n0	XP_016913548.1	XP_031364145.1	XP_016771568.2, XP_026300680.1	XP_033310518.1, XP_033310593.1, XP_033310677.1, XP_033310753.1	XP_024225501.1, XP_024225494.1, XP_012244941.1, XP_012244937.1, XP_024225488.1	XP_012171616.1, XP_012171617.1, XP_012171614.1, XP_012171615.1, XP_012171618.1	XP_033186389.1, XP_033186388.1, XP_033186391.1	XP_017759356.1	Edil_04412-mRNA	KAF3424879.1	XP_017797712.1	K0M31_006640-T1	KOX71478.1
N0.HOG0000722	OG0000534	n0	XP_028522965.1, XP_016913589.1, XP_016913590.1	XP_006610949.1, XP_006610950.1, XP_006610948.1	XP_393976.2, XP_006563043.1, XP_006563042.1	XP_033304643.1, XP_033304633.1, XP_033304624.1	XP_003485017.1, XP_033177318.1, XP_024223967.1	XP_020722317.1, XP_003400659.1	XP_033187399.1, XP_033187400.1, XP_033187401.1	XP_017760638.1, XP_017760637.1	Edil_12192-mRNA	KAF3428290.1	XP_017787985.1	K0M31_006572-T1	KOX79656.1
N0.HOG0000723	OG0000535	n0	XP_016914308.1, XP_028523177.1, XP_028523176.1, XP_028523175.1, XP_028523178.1	XP_031370396.1	XP_026297336.1, XP_026297338.1, XP_026297339.1, XP_026297337.1	XP_033298705.1, XP_033298704.1, XP_033298702.1	XP_033174497.1, XP_012250476.1	XP_012167275.1, XP_012167276.1, XP_012167277.1	XP_033202274.1, XP_033202275.1, XP_033202276.1	XP_017767604.1	Edil_07250-mRNA	KAF3424976.1	XP_017790151.1	K0M31_012440-T1	KOX75480.1
N0.HOG0000724	OG0000536	n0	XP_016914358.1	XP_006624471.1, XP_031370393.1, XP_031370394.1	XP_026296998.1, XP_026296999.1, XP_026297000.1	XP_033298570.1, XP_033298569.1, XP_033298573.1, XP_033298572.1	XP_033174440.1, XP_024220379.1, XP_012250412.1, XP_012250410.1	XP_020720260.1, XP_020720259.1, XP_020720258.1, XP_012167260.1, XP_012167259.1	XP_033201544.1	XP_017767647.1	Edil_05217-mRNA	KAF3424988.1	XP_017791448.1	K0M31_012454-T1	KOX75493.1
N0.HOG0000725	OG0000537	n0	XP_028523246.1, XP_028523248.1, XP_016914481.1, XP_016914482.1, XP_016914483.1	XP_006618683.1, XP_031367781.1	XP_016768512.1, XP_006565533.1	XP_033311740.1, XP_033311739.1	XP_012236617.1, XP_012236613.1	XP_012165076.1, XP_012165075.1, XP_012165073.1, XP_012165077.1, XP_012165078.1	XP_033183296.1, XP_033183297.1	XP_017765192.1, XP_017765191.1		KAF3430460.1, KAF3426302.1	XP_017792511.1	K0M31_010387-T1	KOX78327.1
N0.HOG0000726	OG0000538	n2				XP_033299735.1, XP_033299726.1, XP_033299719.1, XP_033299711.1	XP_024227979.1, XP_024227980.1, XP_024227981.1, XP_033180491.1	XP_020722290.1, XP_020722289.1, XP_020722291.1	XP_033187074.1, XP_033187076.1, XP_033187077.1, XP_033187075.1
N0.HOG0000727	OG0000538	n17	XP_016915405.1	XP_031370261.1	XP_026300831.1, XP_026300830.1								XP_017798536.1
N0.HOG0000728	OG0000538	n21	XP_016915404.1									KAF3424057.1	XP_017797151.1	K0M31_019441-T1	KOX79189.1
N0.HOG0000729	OG0000538	n25								XP_017767246.1	Edil_04297-mRNA
N0.HOG0000730	OG0000539	n1	XP_016917041.1	XP_006611810.1	XP_006569436.1	XP_033311986.1	XP_024220829.1	XP_012174179.1	XP_033203847.1	XP_017760088.1	Edil_02254-mRNA	KAF3426168.1	XP_017798209.1
N0.HOG0000731	OG0000539	n11	XP_016915433.1	XP_006612287.1	XP_006560618.1	XP_033297439.1, XP_033297438.1, XP_033297440.1	XP_003493276.1, XP_003493277.1	XP_012163333.1	XP_033188213.1, XP_033188212.1	XP_017767326.1	Edil_02173-mRNA		XP_017798194.1	K0M31_015986-T1	KOX72074.1
N0.HOG0000732	OG0000540	n0	XP_028523548.1, XP_016915651.1	XP_006621967.1	XP_026297867.1	XP_033307145.1, XP_033304177.1, XP_033304179.1, XP_033304178.1, XP_033304176.1	XP_012244005.1, XP_012244004.1, XP_012244007.1, XP_012244006.1	XP_012166972.1, XP_012166973.1, XP_012166975.1, XP_012166974.1	XP_033196083.1, XP_033196085.1, XP_033196082.1, XP_033196084.1	XP_017753615.1	Edil_01425-mRNA	KAF3427252.1	XP_017790937.1	K0M31_015359-T1	KOX80386.1
N0.HOG0000733	OG0000541	n0	XP_016916299.1	XP_006611259.1, XP_031364260.1	XP_392994.4, XP_006559458.1	XP_033305062.1	XP_024224636.1, XP_012243213.1, XP_012243214.1	XP_020721725.1, XP_012169854.1, XP_003399614.1	XP_033194828.1, XP_033194827.1, XP_033194826.1	XP_017763320.1, XP_017763321.1, XP_017763322.1, XP_017763324.1, XP_017763325.1, XP_017763326.1, XP_017763323.1	Edil_09171-mRNA	KAF3421082.1	XP_017798356.1	K0M31_020420-T1	KOX78680.1
N0.HOG0000734	OG0000542	n0	XP_016916484.1, XP_028523818.1, XP_028523817.1	XP_006616917.1, XP_006616918.1	XP_006567437.1, XP_392511.2	XP_033304570.1	XP_033177781.1	XP_003397930.1, XP_012167465.1, XP_012167466.1, XP_012167467.1, XP_012167468.1	XP_033193941.1	XP_017765670.1, XP_017765672.1, XP_017765673.1, XP_017765671.1	Edil_02864-mRNA	KAF3430678.1	XP_017794530.1, XP_017794529.1, XP_017794528.1, XP_017794527.1	K0M31_007472-T1	KOX70570.1
N0.HOG0000735	OG0000543	n0	XP_016916507.1	XP_031367352.1	XP_016769497.1, XP_392520.5, XP_006567499.1	XP_033302963.1, XP_033302965.1, XP_033302964.1	XP_012245337.1, XP_033178695.1, XP_012245336.1, XP_033178696.1, XP_012245338.1	XP_020720127.1, XP_012167552.1, XP_012167553.1, XP_003397862.1	XP_033193972.1, XP_033193975.1, XP_033193973.1, XP_033193971.1	XP_017753184.1	Edil_02834-mRNA	KAF3425256.1	XP_017795742.1	K0M31_011165-T1	KOX73527.1
N0.HOG0000736	OG0000544	n0	XP_016916642.1, XP_016916641.1	XP_031366823.1, XP_006616683.1, XP_031366822.1	XP_016767957.1, XP_006565027.1, XP_016767952.1	XP_033300929.1, XP_033300920.1	XP_012245019.1, XP_012245024.1	XP_012171752.1, XP_012171755.1, XP_012171754.1, XP_020722279.1	XP_033187158.1	XP_017760643.1, XP_017760640.1, XP_017760641.1, XP_017760644.1, XP_017760642.1	Edil_09040-mRNA	KAF3425493.1	XP_017797711.1	K0M31_019582-T1	KOX81282.1
N0.HOG0000737	OG0000545	n0	XP_016916826.1, XP_016916827.1	XP_031370861.1	XP_026301074.1, XP_016772252.1, XP_006558342.1	XP_033299910.1, XP_033299909.1, XP_033299908.1	XP_012237744.1, XP_012237741.1, XP_012237739.1	XP_012172700.1, XP_012172699.1, XP_012172698.1, XP_012172697.1, XP_003401472.1	XP_033190878.1, XP_033190877.1, XP_033190879.1	XP_017753888.1	Edil_03496-mRNA	KAF3420834.1	XP_017795917.1, XP_017795918.1	K0M31_012779-T1	KOX73092.1
N0.HOG0000738	OG0000546	n0	XP_016917082.1, XP_028523199.1	XP_031364183.1	XP_026297562.1, XP_006569533.1	XP_033308670.1, XP_033308669.1	XP_024222481.1, XP_033175941.1	XP_020719424.1	XP_033195080.1, XP_033195081.1	XP_017756244.1	Edil_14547-mRNA, Edil_01445-mRNA, Edil_14442-mRNA	KAF3427617.1	XP_017787803.1	K0M31_005889-T1, K0M31_005887-T1, K0M31_005890-T1, K0M31_005891-T1, K0M31_005892-T1, K0M31_005893-T1	KOX71909.1, KOX71912.1, KOX71908.1
N0.HOG0000739	OG0000547	n0	XP_016917564.1	XP_031367487.1, XP_031367484.1	XP_016772021.1, XP_026301090.1	XP_033308221.1, XP_033308222.1, XP_033308220.1	XP_012237127.1, XP_012237126.1, XP_003486915.1	XP_020722499.1, XP_020722500.1, XP_020722498.1	XP_033206234.1, XP_033206232.1, XP_033206233.1	XP_017765071.1, XP_017765072.1	Edil_07695-mRNA, Edil_07692-mRNA	KAF3429733.1	XP_017796571.1	K0M31_009034-T1, K0M31_009035-T1	KOX79708.1, KOX79706.1
N0.HOG0000740	OG0000548	n0	XP_016917909.1	XP_006617301.1	XP_001120449.2	XP_033311893.1	XP_003492708.1	XP_012173522.1	XP_033205679.1	XP_017764695.1, XP_017756047.1, XP_017765328.1, XP_017765342.1, XP_017765601.1, XP_017765491.1, XP_017755995.1, XP_017765353.1	Edil_10525-mRNA	KAF3419913.1	XP_017788543.1, XP_017793589.1, XP_017793591.1, XP_017788544.1, XP_017793079.1, XP_017797023.1, XP_017788546.1	K0M31_015416-T1	KOX76458.1, KOX74314.1
N0.HOG0000741	OG0000549	n1		XP_006618318.1						XP_017755082.1	Edil_02784-mRNA, Edil_08149-mRNA	KAF3422073.1, KAF3424007.1	XP_017787424.1	K0M31_000125-T1, K0M31_000134-T1	KOX72821.1
N0.HOG0000742	OG0000549	n12			XP_026299767.1	XP_033316752.1, XP_033316760.1	XP_033177775.1, XP_003485053.1	XP_003398846.1	XP_033182788.1, XP_033182789.1
N0.HOG0000743	OG0000549	n20	XP_016918077.1	XP_006615796.2							Edil_06836-mRNA		XP_017792662.1	K0M31_000136-T1
N0.HOG0000744	OG0000549	n24		XP_031370430.1						XP_017765746.1			XP_017787425.1
N0.HOG0000745	OG0000550	n0	XP_016918196.1, XP_028524123.1	XP_006608819.1, XP_031370268.1	XP_003250418.1	XP_033317116.1, XP_033317115.1, XP_033317114.1, XP_033317117.1	XP_033179857.1, XP_033179855.1, XP_033179860.1, XP_033179864.1, XP_033179850.1	XP_020719127.1, XP_020719128.1, XP_012164561.1, XP_020719129.1	XP_033206530.1, XP_033206526.1, XP_033206527.1, XP_033206529.1	XP_017763997.1	Edil_07041-mRNA	KAF3422942.1	XP_017793735.1	K0M31_002912-T1
N0.HOG0000746	OG0000551	n0	XP_016919047.1, XP_016919045.1, XP_016919046.1, XP_028524715.1	XP_006616185.1	XP_006571553.1, XP_016772009.1, XP_392808.2	XP_033310380.1, XP_033310379.1	XP_033176853.1, XP_012241609.1, XP_033176852.1	XP_003392935.1	XP_033192941.1, XP_033192952.1	XP_017765450.1, XP_017765451.1	Edil_04201-mRNA	KAF3427193.1	XP_017797698.1, XP_017797723.1, XP_017797714.1, XP_017797706.1	K0M31_015849-T1, K0M31_015834-T1	KOX75149.1
N0.HOG0000747	OG0000552	n0	XP_016919297.1	XP_006612384.1	XP_623816.1	XP_033303279.1, XP_033303280.1, XP_033303278.1, XP_033303277.1	XP_012244047.1, XP_012244045.1, XP_012244044.1, XP_003491536.1, XP_033178039.1	XP_020723301.1, XP_012173933.1, XP_012173932.1	XP_033205243.1, XP_033205242.1, XP_033205241.1, XP_033205244.1	XP_017756528.1, XP_017756527.1	Edil_10421-mRNA, Edil_10422-mRNA	KAF3428387.1	XP_017790075.1	K0M31_003556-T1	KOX74447.1
N0.HOG0000748	OG0000553	n0	XP_016919306.1, XP_016919305.1	XP_006612390.1, XP_006612391.1	XP_006569713.1, XP_396989.2	XP_033303264.1, XP_033303262.1, XP_033303261.1, XP_033303263.1	XP_012244034.1, XP_012244033.1, XP_024225168.1	XP_012173936.1, XP_012173937.1, XP_012173935.1	XP_033205226.1, XP_033205227.1, XP_033205228.1, XP_033205224.1	XP_017752739.1, XP_017752738.1	Edil_12719-mRNA	KAF3428384.1	XP_017789931.1	K0M31_003553-T1	KOX74450.1
N0.HOG0000749	OG0000554	n0	XP_016919506.1, XP_016919496.1, XP_028524815.1, XP_016919503.1, XP_016919500.1, XP_028524813.1	XP_031366379.1, XP_006608023.2, XP_006608022.2, XP_031366388.1	XP_623663.1, XP_016770799.1, XP_016770800.1, XP_016770796.1, XP_016770795.1, XP_026299638.1	XP_033310011.1, XP_033314121.1	XP_012241202.1, XP_003487920.2	XP_012168805.1, XP_012169435.1	XP_033206391.1, XP_033189566.1				XP_017793317.1, XP_017793318.1, XP_017793285.1
N0.HOG0000750	OG0000555	n0	XP_016919535.1, XP_016919536.1	XP_006624388.1, XP_006624387.1	XP_006571912.1, XP_006571913.1	XP_033314440.1, XP_033314448.1, XP_033314431.1, XP_033314444.1	XP_003487863.1, XP_012238402.1, XP_033175583.1, XP_024222016.1	XP_012169474.1, XP_012169475.1, XP_012169472.1, XP_012169473.1	XP_033189681.1, XP_033189679.1, XP_033189680.1	XP_017755114.1	Edil_03367-mRNA	KAF3423642.1	XP_017792745.1	K0M31_000104-T1	KOX72803.1
N0.HOG0000751	OG0000556	n0	XP_016919789.1, XP_016919788.1, XP_028524893.1, XP_016919790.1, XP_016919786.1	XP_006613218.1	XP_016767620.1, XP_006568168.1, XP_016767622.1	XP_033315585.1, XP_033315586.1, XP_033315587.1	XP_012250072.1, XP_012250073.1, XP_003486075.1	XP_012168723.1, XP_012168722.1, XP_003398712.1	XP_033198896.1, XP_033198897.1, XP_033198895.1	XP_017765531.1	Edil_10034-mRNA	KAF3429425.1	XP_017787699.1	K0M31_002404-T1	KOX77189.1
N0.HOG0000752	OG0000557	n0	XP_016920535.1	XP_006616868.1	XP_001121653.2	XP_033311116.1, XP_033311120.1, XP_033311118.1, XP_033311119.1, XP_033311117.1	XP_012248086.1, XP_012248087.1, XP_012248088.1, XP_012248085.1	XP_012175366.1, XP_012175365.1, XP_012175368.1, XP_012175367.1	XP_033195697.1, XP_033195696.1, XP_033195698.1, XP_033195699.1, XP_033195701.1	XP_017758446.1	Edil_09950-mRNA	KAF3420139.1	XP_017789946.1	K0M31_016070-T1	KOX67414.1
N0.HOG0000753	OG0000558	n0	XP_016920554.1, XP_016920558.1, XP_016920556.1, XP_016920555.1	XP_006625021.1, XP_006625022.1	XP_026299223.1, XP_006566119.1, XP_001122389.1	XP_033307296.1, XP_033307297.1, XP_033307295.1	XP_033178747.1, XP_003492400.1	XP_003398527.1, XP_020720819.1	XP_033193427.1, XP_033193426.1, XP_033193428.1	XP_017765400.1	Edil_09701-mRNA, Edil_09711-mRNA, Edil_09706-mRNA		XP_017790864.1	K0M31_004249-T1, K0M31_004248-T1	KOX67895.1
N0.HOG0000754	OG0000559	n2	XP_016920903.1, XP_016920902.1	XP_006613436.1	XP_003251584.1	XP_033312057.1, XP_033312058.1	XP_003491137.1, XP_024224761.1	XP_003402887.1, XP_012174757.1	XP_033196412.1, XP_033196413.1	XP_017752170.1	Edil_07432-mRNA		XP_017789050.1	K0M31_017132-T1
N0.HOG0000755	OG0000559	n17	XP_016920901.1	XP_006617611.1	XP_393205.4	XP_033312007.1	XP_012243422.1	XP_003402888.1	XP_033196389.1	XP_017767765.1	Edil_01391-mRNA		XP_017795812.1
N0.HOG0000756	OG0000560	n0	XP_016921210.1, XP_016921207.1, XP_016921208.1, XP_016921209.1, XP_028525015.1	XP_031367737.1, XP_006607307.1, XP_006607305.1, XP_006607306.1, XP_006607304.1	XP_006559580.1, XP_006559579.1, XP_026298357.1, XP_395441.2, XP_006559581.1, XP_006559582.1	XP_033316519.1	XP_033176440.1	XP_020723829.1, XP_012175136.1, XP_003403123.1	XP_033198500.1	XP_017758969.1	Edil_06144-mRNA		XP_017799571.1	K0M31_008177-T1	KOX73345.1
N0.HOG0000757	OG0000561	n0	XP_016921268.1, XP_016921269.1, XP_016921267.1, XP_016921266.1	XP_031367490.1, XP_031367489.1, XP_006618080.2, XP_031367488.1	XP_001120845.2, XP_016767121.1, XP_026300906.1, XP_026300902.1, XP_016767124.1	XP_033311372.1, XP_033311371.1	XP_033178466.1, XP_033178465.1, XP_024225652.1	XP_003393113.2	XP_033183776.1, XP_033183787.1	XP_017754076.1	Edil_03890-mRNA	KAF3429159.1	XP_017799030.1	K0M31_000877-T1	KOX74209.1
N0.HOG0000758	OG0000562	n0	XP_016921369.1, XP_016921368.1	XP_006621118.1, XP_006621117.1	XP_006570905.2, XP_006570903.2	XP_033307890.1, XP_033307889.1, XP_033307887.1, XP_033307888.1, XP_033307886.1	XP_024225765.1, XP_033178568.1, XP_012245142.1, XP_012245143.1	XP_012168293.1, XP_012168287.1, XP_003393425.1	XP_033203035.1, XP_033203038.1, XP_033203037.1, XP_033203036.1, XP_033203034.1	XP_017762038.1		KAF3424055.1	XP_017794539.1	K0M31_004070-T1
N0.HOG0000759	OG0000563	n0	XP_016922742.1, XP_016922739.1, XP_016922738.1	XP_006620883.1, XP_031368807.1, XP_006620884.1	XP_026299213.1, XP_026299214.1, XP_006560166.1	XP_033302906.1, XP_033302904.1, XP_033302905.1	XP_012240297.1, XP_003488992.1, XP_024222955.1	XP_012168055.1, XP_003398337.1	XP_033194252.1, XP_033194254.1, XP_033194255.1	XP_017764121.1, XP_017764120.1	Edil_06093-mRNA	KAF3424684.1	XP_017793904.1	K0M31_004338-T1	KOX78091.1
N0.HOG0000760	OG0000564	n0	XP_016922844.1, XP_016922843.1	XP_031364367.1	XP_006558840.1, XP_026300793.1, XP_026300795.1, XP_016771894.1, XP_397065.2	XP_033316372.1, XP_033316286.1, XP_033316442.1	XP_003492623.1, XP_012245797.1, XP_012245800.1	XP_003400497.1, XP_012171372.1, XP_012171371.1, XP_012171370.1	XP_033186499.1, XP_033186500.1, XP_033186498.1	XP_017755461.1	Edil_04943-mRNA	KAF3422514.1	XP_017794693.1	K0M31_020522-T1	KOX79474.1
N0.HOG0000761	OG0000565	n0	XP_016922919.1, XP_016922920.1, XP_016922916.1, XP_016922918.1, XP_028519853.1, XP_028519851.1, XP_028519854.1, XP_016922915.1	XP_031364378.1, XP_006611490.1, XP_006611489.1, XP_006611488.1	XP_006559352.2, XP_006559350.2, XP_006559354.2, XP_006559353.2, XP_006559351.2, XP_003249471.2	XP_033302381.1	XP_003484984.1	XP_003400547.1	XP_033187211.1	XP_017755475.1	Edil_07996-mRNA	KAF3430581.1	XP_017794716.1	K0M31_019188-T1
N0.HOG0000762	OG0000566	n0	XP_016922970.1, XP_016922969.1, XP_028519903.1	XP_031367562.1, XP_006618218.1, XP_031367563.1, XP_006618216.1	XP_396406.5, XP_006557720.1, XP_006557723.1	XP_033309346.1	XP_033176988.1	XP_012172056.1, XP_020723238.1, XP_012172079.1, XP_012172086.1, XP_003393731.1, XP_012172069.1	XP_033192466.1	XP_017758953.1, XP_017758954.1, XP_017760341.1	Edil_01538-mRNA	KAF3423754.1	XP_017792725.1	K0M31_002027-T1	KOX81033.1
N0.HOG0000763	OG0000567	n1	XP_028520687.1				XP_024223252.2				Edil_10068-mRNA		XP_017794434.1	K0M31_003588-T1, K0M31_001670-T1	KOX74074.1
N0.HOG0000764	OG0000567	n7	XP_028520720.1, XP_028522165.1	XP_006618745.2	XP_006560785.2	XP_033310460.1	XP_003485483.4	XP_003393559.1	XP_033198620.1	XP_017763358.1	Edil_05094-mRNA, Edil_10278-mRNA		XP_017794423.1	K0M31_003862-T1, K0M31_017021-T1, K0M31_010965-T1, K0M31_002163-T1, K0M31_001673-T1, K0M31_001671-T1	KOX74069.1, KOX74072.1
N0.HOG0000765	OG0000568	n0	XP_028520709.1	XP_031369635.1	XP_006572281.2, XP_006572280.2, XP_006572283.2, XP_006572284.2, XP_006572282.2, XP_006572285.2	XP_033313234.1, XP_033313232.1	XP_012245677.1, XP_012245676.1, XP_033178917.1, XP_012245674.1	XP_012168684.1, XP_012168694.1, XP_012168666.1, XP_003393457.1	XP_033199250.1, XP_033199251.1, XP_033199252.1	XP_017764842.1	Edil_03953-mRNA	KAF3420317.1	XP_017799129.1	K0M31_003658-T1	KOX80981.1
N0.HOG0000766	OG0000569	n1	XP_028521205.1	XP_031365555.1	XP_026299631.1	XP_033301306.1	XP_033175116.1	XP_020721195.1	XP_033190105.1	XP_017761920.1		KAF3425902.1	XP_017792816.1	K0M31_018024-T1	KOX76420.1
N0.HOG0000767	OG0000569	n12		XP_031367012.1	XP_026297251.1	XP_033313630.1	XP_033178073.1	XP_020723650.1	XP_033200132.1	XP_017763577.1		KAF3422791.1, KAF3422790.1	XP_017795795.1	K0M31_018026-T1, K0M31_018023-T1, K0M31_018028-T1, K0M31_009971-T1	KOX76888.1
N0.HOG0000768	OG0000570	n0	XP_028522287.1			XP_033306235.1, XP_033306232.1, XP_033306230.1, XP_033306229.1, XP_033306234.1, XP_033306233.1	XP_012237069.1, XP_012237063.1, XP_012237064.1, XP_003487027.1, XP_033174972.1	XP_012172017.1, XP_012172020.1, XP_012172019.1, XP_012172021.1, XP_020722711.1, XP_012172018.1	XP_033197207.1, XP_033197208.1, XP_033197209.1, XP_033197205.1, XP_033197206.1	XP_017756243.1			XP_017795363.1	K0M31_005185-T1	KOX79791.1
N0.HOG0000769	OG0000571	n0	XP_028524817.1, XP_028523143.1	XP_031365816.1	XP_006562717.2, XP_026295933.1, XP_026295931.1, XP_026295934.1, XP_026295935.1, XP_026295936.1	XP_033297350.1, XP_033297349.1	XP_012249426.1, XP_012249428.1	XP_012174298.2, XP_020718432.1	XP_033195534.1, XP_033195536.1	XP_017765768.1	Edil_08808-mRNA, Edil_08811-mRNA	KAF3426401.1, KAF3426402.1	XP_017796273.1	K0M31_007874-T1, K0M31_007871-T1	KOX73231.1, KOX73230.1
N0.HOG0000770	OG0000572	n0	XP_028523313.1	XP_006610077.1, XP_006610075.1	XP_006561855.2	XP_033298203.1, XP_033298204.1, XP_033298201.1, XP_033298200.1	XP_033176199.1, XP_003488870.1, XP_012240035.1, XP_024222779.1	XP_003397602.1, XP_012167067.1, XP_012167065.1	XP_033202059.1, XP_033202056.1, XP_033202057.1, XP_033202058.1	XP_017761809.1, XP_017761808.1	Edil_08307-mRNA	KAF3422869.1	XP_017794377.1	K0M31_008619-T1, K0M31_008621-T1	KOX74274.1
N0.HOG0000771	OG0000573	n0	XP_028523566.1	XP_006623454.1	XP_624111.1	XP_033320192.1, XP_033320189.1, XP_033320190.1, XP_033320191.1	XP_012246275.1, XP_012246276.1, XP_033179168.1, XP_012246277.1, XP_033179167.1	XP_012173148.1, XP_012173146.1, XP_012173147.1, XP_003401769.1	XP_033185405.1, XP_033185406.1, XP_033185403.1, XP_033185404.1	XP_017764356.1, XP_017764354.1, XP_017764355.1		KAF3425948.1	XP_017798002.1	K0M31_008459-T1	KOX67349.1
N0.HOG0000772	OG0000574	n1	XP_028523804.1	XP_006620514.2	XP_026301578.1	XP_033310763.1	XP_033179615.1, XP_033179614.1, XP_024226936.1	XP_020723197.1, XP_020723198.1	XP_033196888.1	XP_017753568.1	Edil_04136-mRNA	KAF3429971.1	XP_017792769.1	K0M31_020216-T1, K0M31_020215-T1	KOX78564.1, KOX67462.1
N0.HOG0000773	OG0000574	n18				XP_033310762.1	XP_012241096.1	XP_012173730.1	XP_033196889.1	XP_017760155.1	Edil_07388-mRNA		XP_017794896.1	K0M31_020206-T1	KOX76523.1
N0.HOG0000774	OG0000575	n0	XP_028525487.1, XP_028525488.1, XP_028525489.1	XP_006619352.1	XP_006557697.1, XP_006557698.1, XP_392682.3	XP_033309651.1, XP_033309649.1, XP_033309650.1, XP_033309647.1	XP_033176870.1	XP_020719798.1, XP_020719797.1, XP_020719800.1, XP_020719799.1	XP_033200505.1, XP_033200483.1, XP_033200494.1, XP_033200474.1	XP_017763165.1, XP_017763166.1	Edil_06619-mRNA	KAF3420368.1	XP_017790428.1	K0M31_018858-T1	KOX78528.1
N0.HOG0000775	OG0000576	n0		XP_006616094.2	XP_016769728.1	XP_033307526.1, XP_033307527.1, XP_033307524.1, XP_033307525.1, XP_033307529.1, XP_033307523.1	XP_012239318.1, XP_012239317.1, XP_033175890.1	XP_003398475.1, XP_012168200.1, XP_012168201.1	XP_033193177.1, XP_033193178.1, XP_033193179.1, XP_033193180.1, XP_033193181.1, XP_033193174.1, XP_033193176.1	XP_017758360.1	Edil_09926-mRNA	KAF3427592.1	XP_017795407.1	K0M31_016314-T1	KOX68023.1
N0.HOG0000776	OG0000577	n0				XP_033304006.1, XP_033304001.1, XP_033304004.1, XP_033304005.1, XP_033304002.1, XP_033304003.1	XP_033179431.1, XP_033179433.1, XP_033179432.1, XP_033179434.1, XP_033179435.1		XP_033183364.1, XP_033183363.1, XP_033183362.1, XP_033183361.1, XP_033183366.1, XP_033183365.1, XP_033183360.1	XP_017765355.1, XP_017763035.1, XP_017759466.1, XP_017756228.1	Edil_12990-mRNA, Edil_12465-mRNA		XP_017795067.1, XP_017794535.1, XP_017794322.1
N0.HOG0000777	OG0000578	n0				XP_033314664.1, XP_033317937.1, XP_033317726.1, XP_033318032.1, XP_033318167.1, XP_033317730.1, XP_033312402.1, XP_033311988.1, XP_033317938.1, XP_033312401.1, XP_033314604.1, XP_033317729.1, XP_033312398.1, XP_033312399.1, XP_033305887.1, XP_033317728.1		XP_012174218.1, XP_012167635.1, XP_012174517.1	XP_033203593.1, XP_033203594.1, XP_033204626.1, XP_033200766.1, XP_033204625.1, XP_033200959.1, XP_033199423.1	XP_017763965.1
N0.HOG0000778	OG0000579	n0	XP_016903961.1, XP_016903959.1	XP_006610113.1, XP_031371262.1	XP_006561876.1, XP_016769550.1	XP_033298300.1, XP_033298301.1, XP_033298302.1	XP_012240010.1, XP_003488861.1, XP_012240011.1	XP_020720331.1, XP_012167358.1, XP_012167360.1	XP_033202347.1, XP_033202348.1, XP_033202349.1	XP_017755039.1, XP_017755040.1	Edil_08284-mRNA	KAF3423053.1	XP_017795376.1, XP_017795378.1	K0M31_008582-T1	KOX74299.1
N0.HOG0000779	OG0000580	n0	XP_016904291.1, XP_016904294.1, XP_016904293.1, XP_016904292.1	XP_006607985.1	XP_016770405.1, XP_006557422.2, XP_006557421.1	XP_033310849.1, XP_033310847.1, XP_033310846.1, XP_033310850.1	XP_012246288.1, XP_012246290.1, XP_033179208.1	XP_012166005.2	XP_033194589.1, XP_033194590.1, XP_033194591.1, XP_033194588.1	XP_017757117.1	Edil_03097-mRNA	KAF3428005.1	XP_017791021.1	K0M31_005678-T1	KOX77470.1
N0.HOG0000780	OG0000581	n0	XP_016904410.1, XP_028520088.1, XP_028520087.1	XP_006613382.1, XP_031365214.1, XP_006613381.1	XP_026300117.1, XP_026300114.1, XP_026300119.1	XP_033303804.1, XP_033303803.1	XP_012237536.1, XP_012237535.1	XP_012168919.1, XP_012168918.1	XP_033190343.1, XP_033190342.1	XP_017755541.1, XP_017755543.1, XP_017755542.1	Edil_07313-mRNA	KAF3424200.1	XP_017797875.1	K0M31_002503-T1	KOX80868.1, KOX77118.1
N0.HOG0000781	OG0000582	n0	XP_016904597.1	XP_006609898.1, XP_031371171.1	XP_016766286.1	XP_033302152.1, XP_033302150.1, XP_033302153.1, XP_033302151.1	XP_012248975.1, XP_012248976.1, XP_012248974.1, XP_003494752.1	XP_003393825.1, XP_020722033.1, XP_012175089.1, XP_012175083.1	XP_033187927.1, XP_033187928.1, XP_033187929.1, XP_033187930.1	XP_017765702.1	Edil_05415-mRNA	KAF3424247.1	XP_017790453.1	K0M31_017653-T1	KOX73665.1
N0.HOG0000782	OG0000583	n1				XP_033317190.1	XP_012247597.1	XP_012168555.1	XP_033202996.1	XP_017760661.1		KAF3425147.1	XP_017797980.1	K0M31_010576-T1	KOX81166.1
N0.HOG0000783	OG0000583	n9	XP_028520290.1, XP_016904969.1, XP_028520291.1	XP_031366381.1, XP_006615847.1, XP_006615848.1, XP_031366380.1	XP_006562616.1, XP_006562617.1, XP_006562618.1, XP_016768429.1, XP_016768430.1, NP_001091691.1				XP_033202998.1, XP_033202997.1, XP_033202993.1				XP_017797945.1
N0.HOG0000784	OG0000584	n1									Edil_09854-mRNA	KAF3426034.1			KOX77579.1
N0.HOG0000785	OG0000584	n4	XP_016904997.1	XP_006619060.1	XP_006564332.1	XP_033317818.1	XP_012249683.1	XP_012175232.1	XP_033195949.1	XP_017765564.1			XP_017798870.1	K0M31_010320-T1
N0.HOG0000786	OG0000584	n13	XP_016904996.1, XP_028520304.1	XP_006619059.1	XP_006564331.1	XP_033317817.1	XP_033180814.1, XP_024228404.1	XP_003403267.1, XP_020723866.1	XP_033195948.1, XP_033195947.1	XP_017765563.1			XP_017798878.1
N0.HOG0000787	OG0000585	n0	XP_016905629.1, XP_016905630.1	XP_006625191.1, XP_006625192.1		XP_033317086.1, XP_033317087.1, XP_033317088.1, XP_033317084.1	XP_024224198.1, XP_024224199.1, XP_024224200.1, XP_003490504.1	XP_012164680.2, XP_012164678.2, XP_012164682.1, XP_012164677.2	XP_033206659.1, XP_033206658.1, XP_033206661.1, XP_033206660.1	XP_017760531.1	Edil_03021-mRNA	KAF3422733.1	XP_017797423.1	K0M31_002684-T1	KOX72594.1
N0.HOG0000788	OG0000586	n0	XP_016905679.1, XP_016905680.1, XP_016905682.1, XP_028520538.1	XP_031368446.1	XP_006559862.1, XP_016768657.1, XP_006559864.1	XP_033319738.1, XP_033319740.1, XP_033319741.1, XP_033319739.1	XP_024222202.1, XP_024222201.1	XP_003397182.1, XP_012166522.1	XP_033203471.1, XP_033203451.1, XP_033203460.1, XP_033203479.1	XP_017763075.1	Edil_06607-mRNA	KAF3424698.1	XP_017790179.1	K0M31_018786-T1	KOX75823.1
N0.HOG0000789	OG0000587	n1	XP_016905887.1	XP_006618802.1, XP_006608903.1	XP_394649.3	XP_033314977.1	XP_003490317.1	XP_003396150.2	XP_033206054.1	XP_017752470.1	Edil_10235-mRNA		XP_017797600.1	K0M31_003073-T1, K0M31_002864-T1
N0.HOG0000790	OG0000587	n13	XP_028520590.1, XP_016905917.1	XP_006608886.1	XP_392421.3	XP_033314917.1	XP_003490318.1	XP_003396189.1	XP_033205811.1	XP_017759126.1	Edil_10132-mRNA	KAF3420573.1	XP_017797614.1	K0M31_003085-T1
N0.HOG0000791	OG0000588	n0	XP_016906462.1, XP_016906461.1	XP_006613367.1, XP_031365196.1	XP_016768360.1, XP_016768359.1	XP_033314676.1, XP_033314677.1, XP_033314678.1, XP_033314675.1	XP_024226091.1, XP_033178835.1, XP_024226084.1, XP_012245432.1, XP_024226087.1	XP_012164742.2	XP_033200693.1, XP_033200691.1, XP_033200694.1, XP_033200692.1	XP_017760180.1	Edil_07309-mRNA	KAF3422028.1	XP_017789177.1	K0M31_018144-T1	KOX77739.1
N0.HOG0000792	OG0000589	n1	XP_016906476.2					XP_020722241.1		XP_017761509.1	Edil_04362-mRNA	KAF3422696.1	XP_017798512.1	K0M31_019319-T1, K0M31_019317-T1	KOX79137.1
N0.HOG0000793	OG0000589	n10	XP_028523510.1	XP_031369273.1	XP_016771742.1	XP_033302641.1	XP_033175997.1	XP_003400451.2	XP_033187292.1	XP_017761584.1, XP_017761586.1, XP_017761585.1, XP_017761588.1, XP_017761587.1	Edil_04359-mRNA		XP_017798779.1	K0M31_019314-T1	KOX79394.1
N0.HOG0000794	OG0000590	n0	XP_016906643.1	XP_031370158.1	XP_006565631.1	XP_033303823.1, XP_033303820.1, XP_033303822.1, XP_033303821.1	XP_024225021.1, XP_024225019.1, XP_033177868.1, XP_033177869.1, XP_024225020.1	XP_003395596.2, XP_020718726.1, XP_012164059.1	XP_033206174.1, XP_033206190.1, XP_033206184.1, XP_033206178.1	XP_017757489.1	Edil_02673-mRNA	KAF3421855.1	XP_017790628.1	K0M31_016853-T1, K0M31_016854-T1	KOX71083.1
N0.HOG0000795	OG0000591	n0	XP_016906714.1, XP_016906715.1, XP_016906712.1, XP_016906713.1	XP_006621877.1, XP_006621876.1, XP_006621878.1	XP_006567969.1, XP_006567968.1, XP_016767798.1, XP_006567970.1, XP_006567967.1	XP_033299067.1	XP_003491467.1	XP_003395613.1, XP_012164070.1	XP_033191654.1	XP_017757484.1, XP_017757482.1, XP_017757483.1	Edil_02400-mRNA	KAF3429247.1	XP_017790769.1, XP_017790767.1	K0M31_015027-T1	KOX70416.1
N0.HOG0000796	OG0000592	n0	XP_016907094.1	XP_006621270.1	XP_003250703.1	XP_033308414.1, XP_033308417.1, XP_033308415.1	XP_012243457.1, XP_012243456.1, XP_003491196.1	XP_012171960.1, XP_012171959.1, XP_012171957.1, XP_012171958.1	XP_033197723.1, XP_033197726.1, XP_033197724.1	XP_017767214.1	Edil_04312-mRNA	KAF3430626.1	XP_017798701.1, XP_017798704.1, XP_017798703.1, XP_017798700.1, XP_017798699.1	K0M31_019484-T1	KOX79217.1
N0.HOG0000797	OG0000593	n0	XP_016907352.1	XP_031363909.1	XP_016769308.1	XP_033317945.1, XP_033317944.1, XP_033317942.1, XP_033317941.1, XP_033317940.1	XP_033178819.1, XP_033178820.1, XP_033178821.1, XP_003492479.1, XP_012245583.1, XP_024226082.1, XP_033178818.1	XP_020718338.1	XP_033203837.1, XP_033203835.1, XP_033203838.1, XP_033203839.1, XP_033203836.1	XP_017764493.1	Edil_07072-mRNA	KAF3421154.1	XP_017797866.1	K0M31_002580-T1
N0.HOG0000798	OG0000594	n0	XP_016907552.1, XP_016907553.1	XP_006610480.1, XP_006610481.1, XP_006610482.1	XP_623089.2, XP_006562818.1, XP_006562819.1	XP_033311275.1, XP_033311274.1, XP_033311273.1	XP_012236507.1, XP_012236505.1, XP_012236504.1	XP_012174483.1, XP_012174481.1, XP_012174482.1	XP_033199035.1, XP_033199034.1, XP_033199033.1	XP_017762416.1	Edil_05900-mRNA	KAF3425035.1	XP_017793235.1	K0M31_014606-T1	KOX76311.1
N0.HOG0000799	OG0000595	n0	XP_016907608.1, XP_016907607.1	XP_031363867.1, XP_031363865.1, XP_006610690.1, XP_006610689.1, XP_031363866.1	XP_394216.3, XP_006565358.1	XP_033301389.1, XP_033301391.1, XP_033301390.1	XP_033175147.1, XP_024221409.1, XP_003487228.1	XP_003399130.1	XP_033190284.1, XP_033190285.1, XP_033190283.1	XP_017764616.1	Edil_10057-mRNA	KAF3429441.1	XP_017787718.1, XP_017787717.1	K0M31_002417-T1	KOX77175.1
N0.HOG0000800	OG0000596	n0	XP_016908114.1, XP_016908105.1, XP_016908122.1	XP_031370337.1, XP_031370342.1	XP_016768163.1, XP_016768164.1, XP_016768165.1, XP_393390.3	XP_033317146.1	XP_012242413.1, XP_003490529.1, XP_033177300.1, XP_012242414.1	XP_012164638.1, XP_012164639.1, XP_012164637.1, XP_012164636.1	XP_033182758.1, XP_033182759.1	XP_017761738.1	Edil_13625-mRNA	KAF3426104.1	XP_017797492.1	K0M31_002816-T1	KOX69857.1
N0.HOG0000801	OG0000597	n0	XP_016908304.1	XP_031367722.1	XP_006559684.2	XP_033309604.1, XP_033309603.1, XP_033309606.1, XP_033309605.1	XP_024224610.1, XP_024224609.1, XP_003490955.3, XP_033177601.1	XP_012166313.1, XP_012166314.1, XP_012166315.1, XP_012166316.1, XP_012166317.1	XP_033201724.1, XP_033201751.1, XP_033201732.1, XP_033201742.1	XP_017761745.1	Edil_11684-mRNA	KAF3428738.1	XP_017790535.1	K0M31_018374-T1	KOX70164.1
N0.HOG0000802	OG0000598	n0	XP_016908450.2, XP_016911062.1	XP_006614785.1	NP_001314890.1	XP_033301111.1, XP_033301112.1	XP_024224506.1, XP_012243010.1, XP_024224505.1, XP_012243009.1, XP_024224504.1	XP_012176228.1, XP_012176226.1, XP_012176227.1, XP_003394353.1, XP_020724147.1	XP_033185145.1, XP_033185146.1	XP_017767117.1, XP_017767116.1, XP_017767118.1	Edil_00746-mRNA	KAF3419894.1	XP_017789404.1	K0M31_016736-T1	KOX79117.1
N0.HOG0000803	OG0000599	n0	XP_016909090.1	XP_031369253.1	XP_016770422.1	XP_033315544.1, XP_033315552.1, XP_033315515.1, XP_033315525.1, XP_033315535.1	XP_024222036.1, XP_033175548.1, XP_012238562.1, XP_003487869.1	XP_012169273.1, XP_003399070.1, XP_020721016.1	XP_033189636.1, XP_033189637.1, XP_033189634.1, XP_033189635.1, XP_033189638.1	XP_017760834.1	Edil_00398-mRNA	KAF3428640.1	XP_017793446.1	K0M31_006223-T1	KOX79068.1
N0.HOG0000804	OG0000600	n0	XP_016909225.1, XP_028521522.1	XP_031368179.1, XP_006619479.1	XP_026299509.1, XP_026299510.1	XP_033313899.1, XP_033313908.1, XP_033313890.1	XP_024221931.1, XP_024221930.1, XP_003487878.1	XP_003399058.1, XP_012169248.1, XP_012169246.1, XP_012169247.1	XP_033189592.1, XP_033189591.1, XP_033189590.1, XP_033189589.1	XP_017760713.1, XP_017760712.1	Edil_00425-mRNA	KAF3428630.1	XP_017793487.1		KOX79055.1
N0.HOG0000805	OG0000601	n0	XP_016909244.1, XP_016909245.1	XP_006621622.1, XP_031369126.1	XP_016770366.1, XP_016770365.1	XP_033314789.1, XP_033314808.1, XP_033314799.1	XP_024221958.1, XP_024221957.1, XP_012238660.1, XP_012238661.1	XP_003399117.1, XP_012169364.1, XP_012169363.1, XP_012169361.1	XP_033189821.1, XP_033189820.1, XP_033189823.1, XP_033189822.1	XP_017754407.1	Edil_00058-mRNA		XP_017793049.1	K0M31_006292-T1	KOX72434.1
N0.HOG0000806	OG0000602	n0	XP_016909709.1, XP_016909710.1	XP_006617082.1, XP_006617083.1	XP_016772137.1, XP_394090.1	XP_033300046.1, XP_033300047.1, XP_033300048.1	XP_024224228.1, XP_003490585.1, XP_012242565.1	XP_003401132.1, XP_003401131.1	XP_033205821.1, XP_033205819.1, XP_033205822.1	XP_017761843.1, XP_017761841.1, XP_017761842.1, XP_017761844.1	Edil_07587-mRNA	KAF3421741.1	XP_017791847.1	K0M31_006445-T1	KOX72317.1
N0.HOG0000807	OG0000603	n0	XP_016909832.1, XP_016909833.1	XP_006617155.1, XP_006617154.1	XP_006563424.2, XP_006563423.2	XP_033308306.1, XP_033308290.1, XP_033308297.1	XP_012240193.1, XP_033175693.1, XP_012240196.1	XP_012172401.1, XP_012172400.1	XP_033203560.1, XP_033203557.1, XP_033203559.1	XP_017763016.1, XP_017763017.1, XP_017763018.1, XP_017763014.1	Edil_07607-mRNA	KAF3424366.1	XP_017791879.1	K0M31_006550-T1	KOX80267.1
N0.HOG0000808	OG0000604	n0	XP_028521741.1, XP_016909841.1	XP_031367004.1, XP_031367003.1	XP_006563447.1	XP_033309430.1, XP_033309420.1, XP_033309438.1, XP_033309412.1, XP_033309441.1	XP_024222835.1, XP_024222842.1, XP_024222845.1, XP_024222838.1	XP_020722779.1	XP_033203511.1, XP_033203510.1, XP_033203509.1, XP_033203508.1, XP_033203512.1	XP_017762999.1	Edil_07628-mRNA	KAF3423898.1	XP_017791831.1	K0M31_006525-T1	KOX80288.1
N0.HOG0000809	OG0000605	n0	XP_016910255.1	XP_006608296.2	XP_016772279.1, XP_016772280.1, XP_016772282.1, XP_016772283.1, XP_016772284.1	XP_033308235.1	XP_012237035.1, XP_024221140.1, XP_024221142.1	XP_020722496.1	XP_033205881.1	XP_017758128.1, XP_017758121.1, XP_017758127.1, XP_017758124.1, XP_017758125.1, XP_017758122.1, XP_017758123.1	Edil_07668-mRNA, Edil_07664-mRNA	KAF3425724.1	XP_017796637.1	K0M31_009087-T1	KOX69867.1
N0.HOG0000810	OG0000606	n0	XP_016911570.2	XP_006609451.2	NP_001164579.1, XP_006560112.1, XP_006560115.1, XP_006560114.1, XP_006560117.1	XP_033318825.1	XP_024221761.1, XP_024221760.1, XP_033175446.1, XP_012238162.1, XP_003487639.1, XP_012238161.1	XP_012171097.1, XP_020721818.1, XP_003400301.1, XP_012171096.1	XP_033182813.1	XP_017766856.1	Edil_05599-mRNA	KAF3429026.1	XP_017788771.1	K0M31_009549-T1	KOX70216.1, KOX69291.1
N0.HOG0000811	OG0000607	n0	XP_016911997.1, XP_016911998.1, XP_016912000.1	XP_031368313.1, XP_031368314.1, XP_006619846.1	XP_001120093.2, XP_006564440.1	XP_033306095.1, XP_033306092.1, XP_033306094.1, XP_033306093.1	XP_012249284.1, XP_012249283.1, XP_033180601.1	XP_012169128.1	XP_033190236.1, XP_033190235.1, XP_033190234.1, XP_033190237.1	XP_017758879.1	Edil_10291-mRNA	KAF3428992.1	XP_017790259.1	K0M31_005452-T1	KOX68733.1
N0.HOG0000812	OG0000608	n0	XP_016912602.1	XP_006608475.1	XP_006566840.1	XP_033303296.1, XP_033303297.1, XP_033303298.1, XP_033303295.1	XP_033177052.1, XP_003490166.1, XP_012242005.1, XP_012242006.1, XP_012242004.1	XP_012176491.1, XP_003394671.1, XP_003394670.1, XP_012176490.1	XP_033205279.1, XP_033205280.1, XP_033205277.1, XP_033205278.1	XP_017754343.1	Edil_09313-mRNA	KAF3420267.1	XP_017791677.1	K0M31_011441-T1	KOX71361.1
N0.HOG0000813	OG0000609	n1	XP_016912960.1	XP_006612668.1	NP_001257754.1	XP_033318667.1	XP_003491087.1	XP_003402283.1, XP_003403304.1	XP_033202585.1	XP_017761973.1	Edil_03061-mRNA	KAF3421767.1	XP_017797389.1	K0M31_019002-T1	KOX76272.1
N0.HOG0000814	OG0000609	n14	XP_016912959.1	XP_006612666.1	NP_001257753.1	XP_033318676.1	XP_003491080.1	XP_003403303.1	XP_033202624.1	XP_017761971.1	Edil_03062-mRNA	KAF3421766.1	XP_017797390.1	K0M31_019001-T1
N0.HOG0000815	OG0000610	n0	XP_016912977.1	XP_031370432.1, XP_006624529.1	XP_006560047.1, XP_391854.1	XP_033313919.1, XP_033313920.1, XP_033313921.1	XP_003488986.1, XP_003488985.1, XP_012240291.1	XP_012168058.1, XP_012168059.1, XP_012168060.1	XP_033194342.1, XP_033194341.1, XP_033194344.1	XP_017766171.1, XP_017766169.1, XP_017766170.1	Edil_06089-mRNA	KAF3426413.1	XP_017793949.1, XP_017793950.1	K0M31_004366-T1	KOX78079.1
N0.HOG0000816	OG0000611	n0	XP_016913209.1, XP_016913208.1, XP_016913211.1	XP_006620123.1, XP_006620124.1, XP_031368412.1	XP_393261.4, XP_006560226.1, XP_006560223.1, XP_006560225.1	XP_033318204.1, XP_033318205.1	XP_012246202.1, XP_033179148.1	XP_020723879.1, XP_003403280.1	XP_033199529.1	XP_017752293.1, XP_017752292.1, XP_017752294.1	Edil_08130-mRNA	KAF3430215.1	XP_017793626.1, XP_017793634.1	K0M31_018439-T1	KOX70117.1
N0.HOG0000817	OG0000612	n0	XP_016914144.1	XP_006609920.1	XP_026294790.1	XP_033302019.1, XP_033302020.1, XP_033302017.1, XP_033302018.1, XP_033302016.1	XP_024227880.1, XP_024227881.1, XP_033180411.1, XP_003494766.1, XP_033180412.1	XP_003393808.1, XP_012174877.1	XP_033187846.1, XP_033187845.1, XP_033187849.1, XP_033187851.1, XP_033187850.1	XP_017757053.1, XP_017757052.1	Edil_05385-mRNA	KAF3421137.1	XP_017790427.1	K0M31_017691-T1
N0.HOG0000818	OG0000613	n0	XP_016915435.1, XP_016915436.1, XP_028523487.1	XP_031364878.1, XP_006612780.1, XP_006612781.1	XP_006565761.1, XP_006565762.1, XP_006565760.1	XP_033302701.1, XP_033302711.1, XP_033302719.1	XP_003494899.1, XP_012249146.1, XP_012249147.1, XP_012249148.1	XP_012171163.2	XP_033187298.1, XP_033187300.1, XP_033187299.1	XP_017767276.1	Edil_04287-mRNA	KAF3424752.1	XP_017798587.1	K0M31_019410-T1	KOX79177.1
N0.HOG0000819	OG0000614	n0	XP_016915689.1, XP_016915687.1, XP_016915688.1	XP_031369295.1, XP_006608688.1, XP_031369298.1	XP_026298311.1, XP_026298312.1, XP_016769009.2	XP_033319822.1, XP_033319821.1, XP_033319823.1	XP_012246151.1, XP_033179123.1, XP_033179124.1	XP_020722950.1	XP_033185563.1, XP_033185566.1, XP_033185565.1, XP_033185564.1	XP_017759546.1	Edil_05833-mRNA	KAF3425975.1	XP_017798026.1	K0M31_008481-T1	KOX67368.1
N0.HOG0000820	OG0000615	n0	XP_016922286.1, XP_016915769.1, XP_028523597.1, XP_016919511.1, XP_016915705.1	XP_031366734.1	XP_016767252.1	XP_033312616.1	XP_024224887.1	XP_012163559.2	XP_033200608.1	XP_017758634.1	Edil_05198-mRNA, Edil_10708-mRNA, Edil_11171-mRNA, Edil_10709-mRNA	KAF3428263.1, KAF3428264.1	XP_017796555.1	K0M31_007551-T1, K0M31_007552-T1, K0M31_007550-T1, K0M31_007548-T1, K0M31_007554-T1	KOX67626.1, KOX67624.1
N0.HOG0000821	OG0000616	n0	XP_016915807.1	XP_006623100.1, XP_006623101.1	XP_006562449.1, XP_006562450.1	XP_033316257.1, XP_033316246.1, XP_033316238.1	XP_012242692.1, XP_012242697.1, XP_024224682.1	XP_012168862.1, XP_012168864.1, XP_020721220.1	XP_033206432.1, XP_033206434.1, XP_033206433.1	XP_017760029.1, XP_017760028.1	Edil_09134-mRNA	KAF3420524.1	XP_017789604.1, XP_017789602.1, XP_017789601.1, XP_017789603.1	K0M31_001396-T1
N0.HOG0000822	OG0000617	n0	XP_016915845.1	XP_031369813.1	XP_026299447.1	XP_033310090.1, XP_033310111.1, XP_033310100.1	XP_024224814.1, XP_012243008.1, XP_012242999.1, XP_033177669.1	XP_012168873.1, XP_012168875.1, XP_012168874.1, XP_003398880.1, XP_012168876.1, XP_012168877.1	XP_033206402.1, XP_033206401.1, XP_033206400.1, XP_033206399.1	XP_017759978.1	Edil_10428-mRNA	KAF3420527.1	XP_017789694.1	K0M31_001401-T1	KOX80759.1
N0.HOG0000823	OG0000618	n0	XP_016916028.1	XP_031367356.1	XP_006563787.1	XP_033308304.1, XP_033308308.1, XP_033308305.1, XP_033308307.1	XP_012237145.1, XP_012237143.1, XP_012237146.1, XP_012237144.1	XP_020722513.1, XP_020722514.1, XP_020722511.1, XP_012172295.2	XP_033206334.1, XP_033206332.1, XP_033206333.1, XP_033206335.1	XP_017765026.1, XP_017754071.1	Edil_03949-mRNA	KAF3421821.1	XP_017796651.1	K0M31_005207-T1	KOX79810.1
N0.HOG0000824	OG0000619	n0	XP_016916122.1	XP_031365995.1, XP_006615085.1	XP_624707.2	XP_033303534.1, XP_033303531.1, XP_033303532.1, XP_033303533.1	XP_024227104.1, XP_012247407.1, XP_012247408.1	XP_012170281.1, XP_003399733.1, XP_012170278.1, XP_012170277.1	XP_033193063.1, XP_033193062.1, XP_033193064.1, XP_033193065.1	XP_017754638.1	Edil_09251-mRNA	KAF3425733.1	XP_017798431.1, XP_017798432.1	K0M31_003227-T2	KOX72681.1
N0.HOG0000825	OG0000620	n0	XP_016916348.1, XP_016916347.1, XP_016916345.1	XP_006615070.1, XP_006615069.1, XP_006615068.1, XP_006615071.1	XP_006557741.2, XP_006557740.2, XP_006557739.2, XP_006557742.2, XP_016772393.2	XP_033303595.1	XP_003493760.1, XP_012247417.1, XP_012247415.1, XP_012247416.1	XP_012170287.1	XP_033192976.1	XP_017754678.1, XP_017754679.1	Edil_09200-mRNA	KAF3421950.1	XP_017798374.1	K0M31_003230-T1	KOX75644.1
N0.HOG0000826	OG0000621	n0	XP_016916822.2, XP_028523933.1	XP_006609089.2	XP_001122328.3	XP_033299889.1, XP_033299890.1	XP_003487430.1, XP_024221606.1, XP_024221605.1, XP_024221608.1, XP_024221607.1, XP_033175308.1	XP_020722615.1, XP_020722614.1, XP_020722613.1, XP_020722612.1, XP_020722611.1, XP_012172696.1	XP_033190860.1, XP_033190861.1	XP_017753883.1	Edil_03523-mRNA	KAF3420829.1	XP_017795878.1	K0M31_012778-T1	KOX73093.1
N0.HOG0000827	OG0000622	n0	XP_016917178.1, XP_028524105.1	XP_031367639.1, XP_006618430.1	XP_394021.2	XP_033300542.1, XP_033300525.1, XP_033300552.1, XP_033300534.1	XP_003493970.1, XP_012247803.1, XP_012247804.1	XP_020722060.1, XP_012171564.1, XP_012171566.1, XP_012171565.1, XP_003400611.1	XP_033187141.1, XP_033187140.1, XP_033187142.1	XP_017759886.1	Edil_08211-mRNA	KAF3419934.1	XP_017798706.1	K0M31_019132-T1	KOX79549.1
N0.HOG0000828	OG0000623	n0	XP_016917333.1	XP_006618434.1	XP_001122116.2	XP_033300479.1, XP_033300481.1, XP_033300486.1	XP_024227291.1, XP_024227290.1, XP_033179862.1, XP_033179863.1, XP_012247792.1, XP_033179865.1	XP_012171547.1, XP_012171548.1	XP_033187135.1, XP_033187133.1, XP_033187134.1	XP_017759848.1	Edil_08230-mRNA	KAF3419931.1	XP_017799195.1, XP_017798750.1, XP_017796998.1, XP_017798805.1	K0M31_019129-T1	KOX79552.1
N0.HOG0000829	OG0000624	n0	XP_016917624.1	XP_006616054.1	XP_006562896.1	XP_033299317.1, XP_033299318.1, XP_033299319.1	XP_033176349.1, XP_033176346.1, XP_033176345.1, XP_033176348.1, XP_033176347.1	XP_012167905.1, XP_012167907.1, XP_020720846.1, XP_020720845.1, XP_012167904.1, XP_012167906.1	XP_033200714.1, XP_033200732.1, XP_033200723.1	XP_017766255.1	Edil_09558-mRNA	KAF3421208.1	XP_017792528.1	K0M31_004537-T1	KOX77987.1
N0.HOG0000830	OG0000625	n0	XP_016917779.1, XP_016917782.1	XP_006624292.1, XP_006624293.1, XP_006624294.1	XP_026296520.1, XP_026296519.1, XP_006572088.1, XP_026296518.1	XP_033303128.1, XP_033303954.1	XP_033176090.1	XP_003395309.1	XP_033188884.1, XP_033188885.1	XP_017755619.1, XP_017755620.1	Edil_09431-mRNA	KAF3424921.1	XP_017795119.1, XP_017795134.1, XP_017795127.1, XP_017795112.1, XP_017795142.1	K0M31_014147-T1	KOX75961.1
N0.HOG0000831	OG0000626	n0	XP_016918147.1	XP_006624366.1, XP_006624367.1	XP_016767790.2, XP_016767787.2, XP_016767794.2	XP_033306397.1, XP_033306396.1	XP_033178171.1, XP_003491743.1, XP_012244406.1, XP_024225348.1	XP_012165379.1, XP_012165376.1, XP_012165378.1, XP_012165373.1, XP_003396374.1	XP_033197354.1, XP_033197356.1	XP_017761219.1	Edil_02976-mRNA	KAF3421465.1	XP_017792330.1, XP_017792331.1	K0M31_019047-T1	KOX81337.1
N0.HOG0000832	OG0000627	n0	XP_016918479.1	XP_006624582.1	XP_006569661.1	XP_033306362.1, XP_033306363.1, XP_033306364.1	XP_024225360.1, XP_033178187.1, XP_033178188.1, XP_012244207.1, XP_033178189.1	XP_012165259.1, XP_012165258.1, XP_003396300.1, XP_020719401.1, XP_012165256.1	XP_033197316.1, XP_033197317.1, XP_033197315.1	XP_017753267.1, XP_017753268.1, XP_017753269.1		KAF3423059.1	XP_017792392.1	K0M31_005790-T1	KOX77374.1
N0.HOG0000833	OG0000628	n0	XP_016918540.1, XP_016918542.1, XP_016918541.1, XP_016918543.1, XP_028524491.1	XP_006623069.1, XP_006623070.1	XP_396475.5, XP_026297477.1	XP_033311828.1	XP_003484696.1	XP_003396982.1, XP_012165556.1	XP_033183863.1	XP_017762827.1, XP_017762825.1, XP_017762824.1	Edil_05014-mRNA, Edil_05017-mRNA	KAF3420975.1, KAF3420968.1, KAF3420970.1	XP_017792310.1	K0M31_007042-T1, K0M31_007043-T1	KOX69441.1
N0.HOG0000834	OG0000629	n0	XP_016919035.1	XP_006614942.2	XP_026301760.1, XP_026301759.1, XP_026301768.1, XP_026301770.1, XP_003251757.2, XP_006571640.1, XP_026301746.1, XP_026301742.1, XP_026301751.1, XP_026301765.1	XP_033318060.1, XP_033318061.1	XP_024222100.1, XP_003488008.1	XP_020721064.1	XP_033194407.1, XP_033194408.1	XP_017762575.1	Edil_03622-mRNA	KAF3427429.1	XP_017788292.1	K0M31_003770-T1	KOX80912.1, KOX80911.1
N0.HOG0000835	OG0000630	n0	XP_016919103.1, XP_016919104.1, XP_016919101.1, XP_016919105.1	XP_006607180.1, XP_006607179.1, XP_006607181.1, XP_006607178.1	XP_006571560.1, XP_006571562.1, XP_623241.1, XP_006571561.1	XP_033310124.1, XP_033310125.1	XP_012241621.1, XP_003489848.1	XP_003392928.1, XP_012176282.1	XP_033188581.1, XP_033188572.1	XP_017757640.1	Edil_09124-mRNA	KAF3426156.1	XP_017787653.1	K0M31_015781-T1	KOX70667.1
N0.HOG0000836	OG0000631	n0	XP_016919169.1	XP_006616126.1, XP_031366512.1	XP_396993.3, XP_016770770.1	XP_033306966.1, XP_033306965.1, XP_033306964.1	XP_012247948.1, XP_012247949.1, XP_012247950.1	XP_012165340.1, XP_012165362.1, XP_020720886.1, XP_003393261.1, XP_012165355.1	XP_033188373.1, XP_033188372.1, XP_033188371.1	XP_017759057.1, XP_017759056.1	Edil_05242-mRNA	KAF3420208.1	XP_017797250.1	K0M31_001180-T1	KOX67404.1
N0.HOG0000837	OG0000632	n0	XP_028524755.1, XP_016919279.1, XP_028524754.1	XP_031365027.1, XP_031365028.1, XP_031365029.1	XP_016769779.1, XP_001120810.2, XP_006569202.1	XP_033303251.1, XP_033303252.1	XP_012241997.1, XP_012241996.1	XP_012176476.1, XP_012176475.1, XP_003394640.1	XP_033205143.1, XP_033205142.1, XP_033205144.1	XP_017759284.1, XP_017759285.1	Edil_10527-mRNA	KAF3429934.1	XP_017790126.1	K0M31_020162-T1	KOX69895.1
N0.HOG0000838	OG0000633	n1	XP_016919677.1	XP_006607703.1	XP_003249456.1	XP_033319616.1	XP_003488060.1	XP_003397274.1	XP_033201334.1	XP_017754283.1	Edil_09399-mRNA	KAF3427690.1	XP_017790124.1	K0M31_018706-T1	KOX69578.1
N0.HOG0000839	OG0000633	n13	XP_016921605.1	XP_006615820.1	XP_393450.3	XP_033306184.1	XP_003487013.1	XP_003400999.1	XP_033197146.1	XP_017753964.1	Edil_08624-mRNA	KAF3427011.1	XP_017789664.1	K0M31_001568-T1	KOX74501.1
N0.HOG0000840	OG0000634	n0	XP_028524919.1, XP_016919937.1, XP_028524918.1, XP_016919938.1	XP_031366646.1, XP_006616464.2	XP_026300544.1, XP_006557908.2, XP_006557906.2, XP_026300543.1	XP_033319071.1, XP_033319072.1	XP_012248637.1, XP_012248638.1	XP_020721975.1, XP_012170942.1, XP_012170943.1, XP_012170941.1	XP_033185912.1, XP_033185913.1	XP_017766634.1	Edil_05721-mRNA	KAF3426852.1	XP_017788858.1	K0M31_009809-T1	KOX80451.1
N0.HOG0000841	OG0000635	n0	XP_028525110.1, XP_016920600.1	XP_006620436.1, XP_006620437.1	XP_026299092.1, XP_006566169.1	XP_033307235.1, XP_033307234.1	XP_033179552.1, XP_012247079.1, XP_012247080.1, XP_033179551.1	XP_012168337.1, XP_012168336.1, XP_012168335.1, XP_012168338.1	XP_033193238.1, XP_033193239.1	XP_017764699.1, XP_017764702.1, XP_017764701.1	Edil_09722-mRNA	KAF3428676.1	XP_017789806.1	K0M31_004203-T1	KOX67850.1
N0.HOG0000842	OG0000636	n0	XP_016920619.1	XP_006623670.1	XP_394840.2	XP_033311206.1, XP_033311205.1, XP_033311204.1	XP_012237031.1, XP_012237104.1, XP_012237168.1	XP_012175412.1, XP_012175413.1, XP_012175411.1	XP_033195725.1, XP_033195724.1, XP_033195726.1	XP_017756468.1, XP_017756469.1, XP_017756464.1, XP_017756465.1, XP_017756466.1, XP_017756467.1	Edil_03141-mRNA	KAF3429992.1	XP_017791608.1	K0M31_016284-T1	KOX68051.1
N0.HOG0000843	OG0000637	n0	XP_016921603.1, XP_028525620.1, XP_028525622.1	XP_031365582.1, XP_031365578.1, XP_006607885.1, XP_006607884.1, XP_006607886.1	XP_026298509.1, XP_026298510.1, XP_016769630.2	XP_033303063.1, XP_033303062.1	XP_003488958.1, XP_012240244.1	XP_003397889.1, XP_012167588.1	XP_033186250.1, XP_033186249.1	XP_017758912.1, XP_017758911.1	Edil_02803-mRNA	KAF3427277.1	XP_017794344.1	K0M31_015340-T1	KOX80371.1
N0.HOG0000844	OG0000638	n1	XP_016921713.1	XP_006613049.2	XP_026298523.1	XP_033298309.1	XP_012240014.1	XP_012167122.1	XP_033202281.1		Edil_06313-mRNA		XP_017790881.1	K0M31_007213-T2	KOX71767.1
N0.HOG0000845	OG0000638	n16											XP_017794422.1	K0M31_007209-T1	KOX71766.1
N0.HOG0000846	OG0000638	n18										KAF3429362.1, KAF3425638.1	XP_017790880.1	K0M31_007210-T1, K0M31_007217-T1, K0M31_007212-T1	KOX71771.1
N0.HOG0000847	OG0000638	n24					XP_033176196.1, XP_033176197.1
N0.HOG0000848	OG0000639	n0	XP_028523361.1, XP_016922063.1	XP_006610078.1, XP_006610079.1, XP_006610080.1, XP_031371251.1	XP_016769405.1, XP_016769406.1, XP_026298622.1, XP_006561839.1	XP_033298206.1, XP_033298205.1	XP_012240036.1, XP_012240037.1	XP_012167061.1, XP_012167060.1	XP_033202061.1, XP_033202060.1	XP_017761813.1, XP_017761810.1, XP_017761811.1	Edil_10953-mRNA	KAF3422871.1	XP_017794384.1	K0M31_008627-T1	KOX74266.1
N0.HOG0000849	OG0000640	n0	XP_028525641.1, XP_016922096.1	XP_006619662.1	XP_026300611.1	XP_033314791.1, XP_033314792.1, XP_033314793.1, XP_033314794.1, XP_033314795.1	XP_033179377.1	XP_012170825.1, XP_003400324.1	XP_033186044.1, XP_033186045.1, XP_033186043.1, XP_033186042.1, XP_033186041.1	XP_017757790.1, XP_017757794.1, XP_017757793.1, XP_017757792.1	Edil_04801-mRNA	KAF3422549.1	XP_017795776.1	K0M31_016903-T1	KOX74764.1
N0.HOG0000850	OG0000641	n0	XP_016922249.1, XP_016922250.1, XP_016922251.1	XP_006611984.1	XP_026295645.1	XP_033307319.1, XP_033307320.1, XP_033307321.1, XP_033307318.1	XP_012243967.1, XP_012243968.1, XP_012243966.1	XP_012168371.1, XP_012168370.1, XP_012168368.1, XP_012168369.1	XP_033193467.1, XP_033193466.1, XP_033193465.1, XP_033193464.1	XP_017764751.1	Edil_09539-mRNA	KAF3421891.1	XP_017790479.1	K0M31_004173-T1	KOX67831.1
N0.HOG0000851	OG0000642	n0	XP_028525728.1, XP_028525729.1, XP_016922430.1	XP_031370690.1, XP_031370689.1, XP_031370692.1, XP_031370691.1	XP_026300274.1, XP_001120901.3, XP_006560856.2	XP_033308892.1, XP_033308895.1, XP_033308894.1	XP_003486866.1, XP_024221009.1, XP_012236917.1	XP_012170416.1, XP_012170414.1	XP_033190721.1, XP_033190722.1, XP_033190720.1	XP_017761036.1	Edil_01277-mRNA	KAF3425384.1	XP_017794992.1	K0M31_003538-T1
N0.HOG0000852	OG0000643	n0	XP_028519911.1	XP_031370834.1	XP_026301323.1	XP_033300501.1, XP_033300502.1, XP_033300503.1, XP_033300500.1	XP_033179097.1, XP_033179098.1, XP_024226376.1, XP_024226375.1, XP_012246115.1, XP_003492830.1	XP_020722762.1	XP_033191360.1, XP_033191359.1, XP_033191358.1, XP_033191362.1, XP_033191357.1, XP_033191361.1	XP_017767709.1	Edil_10904-mRNA	KAF3426585.1	XP_017787771.1	K0M31_020486-T1	KOX80153.1
N0.HOG0000853	OG0000644	n2				XP_033309086.1			XP_033195037.1
N0.HOG0000854	OG0000644	n4		XP_031367894.1			XP_033179291.1	XP_020719538.1		XP_017763740.1	Edil_10924-mRNA	KAF3424287.1	XP_017797135.1	K0M31_010457-T1
N0.HOG0000855	OG0000644	n12								XP_017763749.1	Edil_10923-mRNA		XP_017787786.1	K0M31_010459-T2
N0.HOG0000856	OG0000644	n15	XP_028520339.1	XP_031367955.1	XP_026297620.1		XP_024226563.1	XP_020719539.1		XP_017754989.1, XP_017763739.1		KAF3430264.1, KAF3424284.1	XP_017787787.1	K0M31_010462-T1
N0.HOG0000857	OG0000645	n0	XP_028520399.1	XP_031371005.1	XP_026300423.1	XP_033319026.1, XP_033319024.1, XP_033313203.1, XP_033319005.1	XP_012248261.2, XP_033180226.1, XP_012248692.2, XP_033176214.1, XP_024227276.2	XP_012171067.1, XP_020721863.1, XP_003403012.2, XP_003393467.1, XP_012171066.1	XP_033199755.1, XP_033199758.1, XP_033199242.1, XP_033199760.1	XP_017766520.1	Edil_10735-mRNA		XP_017788737.1	K0M31_009593-T1	KOX69318.1
N0.HOG0000858	OG0000646	n0	XP_028521858.1, XP_028520686.1	XP_031371148.1	XP_006564687.2, XP_006564686.2, XP_006564685.2	XP_033320335.1, XP_033320336.1	XP_033177099.1, XP_033177100.1, XP_033177098.1, XP_024220987.1	XP_020722982.1	XP_033201029.1, XP_033201028.1	XP_017761211.1, XP_017762404.1	Edil_04189-mRNA, Edil_10612-mRNA, Edil_10610-mRNA	KAF3425544.1	XP_017787415.1	K0M31_008555-T1, K0M31_018966-T1	KOX74568.1, KOX74567.1
N0.HOG0000859	OG0000647	n0	XP_028521294.1	XP_031366141.1, XP_006615323.1, XP_031366142.1, XP_006615321.1, XP_006615322.1	XP_026297859.1, XP_026297855.1, XP_026297858.1, XP_026297857.1, XP_026297856.1, XP_006561512.1, XP_026297854.1	XP_033317482.1	XP_033178259.1	XP_020719733.1, XP_020719731.1, XP_020719732.1	XP_033204461.1	XP_017760302.1, XP_017760303.1	Edil_06738-mRNA	KAF3420286.1	XP_017790406.1	K0M31_018929-T2	KOX81004.1
N0.HOG0000860	OG0000648	n0	XP_028521584.1	XP_031368195.1	XP_026299403.1	XP_033310227.1, XP_033318707.1, XP_033315771.1	XP_024223743.2, XP_024228235.1, XP_033176746.1	XP_012174821.1, XP_012171977.1, XP_012174867.2, XP_012168575.1	XP_033187023.1, XP_033202651.1, XP_033207007.1	XP_017760672.1		KAF3424039.1, KAF3425167.1, KAF3425164.1	XP_017793324.1, XP_017793470.1	K0M31_015766-T1, K0M31_006139-T1	KOX70682.1, KOX74907.1
N0.HOG0000861	OG0000649	n0	XP_028521665.1	XP_031368272.1, XP_031368270.1	XP_006566002.1	XP_033296997.1, XP_033296998.1, XP_033296995.1, XP_033296996.1	XP_033180087.1, XP_033180084.1, XP_033180085.1, XP_012248226.1, XP_012248227.1, XP_033180086.1	XP_012163417.1, XP_012163416.1, XP_012163414.1	XP_033188220.1, XP_033188222.1, XP_033188221.1	XP_017756714.1	Edil_10801-mRNA	KAF3427022.1	XP_017793795.1	K0M31_007979-T1	KOX75026.1
N0.HOG0000862	OG0000650	n0	XP_028521710.1	XP_031371078.1, XP_031371085.1	XP_026300364.1, XP_026300363.1, XP_026300365.1	XP_033318930.1, XP_033318929.1	XP_024227806.1	XP_020721894.1	XP_033205981.1, XP_033205982.1	XP_017766699.1, XP_017766702.1, XP_017766701.1, XP_017766703.1, XP_017766700.1	Edil_05517-mRNA, Edil_05504-mRNA	KAF3425531.1, KAF3425530.1	XP_017788981.1	K0M31_009383-T1, K0M31_009382-T1, K0M31_009388-T1	KOX69225.1
N0.HOG0000863	OG0000651	n0	XP_028522035.1	XP_006615179.1, XP_006615180.1	XP_006565974.1	XP_033301993.1, XP_033301995.1, XP_033301996.1, XP_033301992.1	XP_033174356.1, XP_033174362.1, XP_003484554.1, XP_033174359.1, XP_033174364.1	XP_020723822.1	XP_033191747.1, XP_033191748.1	XP_017757057.1	Edil_05434-mRNA, Edil_05433-mRNA	KAF3424608.1	XP_017795978.1	K0M31_017707-T1, K0M31_017698-T1, K0M31_017704-T1	KOX73682.1, KOX73684.1
N0.HOG0000864	OG0000652	n0	XP_028522513.1, XP_028522514.1, XP_028522515.1, XP_028522512.1	XP_006618612.1	XP_006567760.1, XP_003251079.1	XP_033312249.1, XP_033312251.1, XP_033312252.1, XP_033312250.1	XP_012246861.1, XP_033179453.1, XP_003493405.1, XP_003493406.1	XP_020723077.1	XP_033205509.1, XP_033205510.1, XP_033205508.1, XP_033205507.1	XP_017754496.1	Edil_04236-mRNA	KAF3422409.1	XP_017788589.1	K0M31_001698-T1	KOX74834.1
N0.HOG0000865	OG0000653	n0	XP_028522816.1, XP_028522817.1, XP_028522818.1	XP_006619779.1, XP_006619780.1, XP_031368297.1	XP_396516.3, XP_016768737.1, XP_006559900.1	XP_033319726.1, XP_033319725.1	XP_012239057.1, XP_003488139.1	XP_003397239.1, XP_003397238.1	XP_033203389.1, XP_033203378.1, XP_033187603.1, XP_033187604.1	XP_017753926.1, XP_017753925.1	Edil_06454-mRNA	KAF3422264.1	XP_017790180.1	K0M31_018615-T1	KOX67439.1
N0.HOG0000866	OG0000654	n0	XP_028523108.1	XP_006612033.1	XP_016770975.2, XP_026300093.1, XP_026300094.1, XP_026300092.1	XP_033303611.1, XP_033303612.1, XP_033303610.1, XP_033303613.1	XP_012247393.1, XP_012247392.1, XP_033179725.1, XP_033179726.1, XP_012247396.1	XP_012170253.2	XP_033192995.1, XP_033192994.1, XP_033192993.1, XP_033192992.1	XP_017752936.1	Edil_01243-mRNA	KAF3424551.1	XP_017787530.1	K0M31_011022-T1	KOX72876.1
N0.HOG0000867	OG0000655	n0	XP_028524191.1	XP_031364191.1	XP_016768447.1	XP_033308577.1, XP_033308579.1, XP_033308581.1, XP_033308580.1	XP_003488477.1, XP_024222475.1, XP_012239513.1, XP_012239512.1, XP_033175937.1, XP_024222476.1	XP_012166154.1, XP_012166153.1, XP_003396995.1	XP_033195059.1, XP_033195057.1, XP_033195061.1, XP_033195060.1	XP_017765126.1	Edil_03251-mRNA	KAF3427862.1	XP_017795613.1	K0M31_005824-T1	KOX77348.1
N0.HOG0000868	OG0000656	n0	XP_028524610.1, XP_028524625.1, XP_028524623.1, XP_028524615.1, XP_028524614.1, XP_028524616.1, XP_028524608.1, XP_028524611.1	XP_006621948.1	XP_026295776.1, XP_026295777.1	XP_033312883.1	XP_033174765.1	XP_020723340.1, NP_001291369.1, XP_012174015.1, XP_012174016.1, XP_012174017.1	XP_033203810.1	XP_017756699.1	Edil_02016-mRNA	KAF3425705.1	XP_017798180.1	K0M31_018063-T1, K0M31_018064-T1	KOX75334.1
N0.HOG0000869	OG0000657	n0	XP_028525024.1	XP_006622312.1, XP_006622311.1	XP_016766331.1, XP_006568999.1, XP_006569000.1, XP_006568998.1	XP_033302411.1, XP_033302410.1	XP_012242597.1, XP_003490664.1	XP_020722929.1	XP_033187803.1, XP_033187802.1	XP_017766415.1, XP_017766414.1, XP_017766409.1, XP_017766410.1, XP_017766413.1, XP_017766412.1	Edil_05297-mRNA	KAF3420348.1	XP_017789128.1, XP_017789207.1	K0M31_017390-T1	KOX70916.1
N0.HOG0000870	OG0000658	n0	XP_028525159.1	XP_031368055.1, XP_031368056.1, XP_031368057.1	XP_006560258.1, XP_006560257.1, XP_016771574.1	XP_033320682.1, XP_033320680.1, XP_033320679.1, XP_033320681.1	XP_033177764.1, XP_033177763.1, XP_033177765.1	XP_020722257.1	XP_033197768.1, XP_033197769.1, XP_033197770.1, XP_033197771.1	XP_017763207.1, XP_017763208.1, XP_017763209.1	Edil_11023-mRNA	KAF3425711.1	XP_017794725.1	K0M31_019781-T1
N0.HOG0000871	OG0000659	n0				XP_033299463.1, XP_033314512.1, XP_033303706.1, XP_033314537.1, XP_033314540.1, XP_033314511.1	XP_012248164.1, XP_012248163.1, XP_012248162.1, XP_012248075.1, XP_033180362.1, XP_024226420.1, XP_012240320.1, XP_012247149.1, XP_012248118.1, XP_012249202.3	XP_012175341.1, XP_012173837.1, XP_003402808.1	XP_033204133.1, XP_033195750.1, XP_033195749.1, XP_033199461.1, XP_033195753.1, XP_033195752.1, XP_033195747.1
N0.HOG0000872	OG0000660	n0				XP_033317813.1, XP_033305884.1, XP_033305934.1, XP_033314592.1, XP_033307829.1, XP_033305259.1, XP_033314382.1, XP_033317539.1, XP_033314659.1	XP_012249076.1, XP_012241436.1, XP_033178230.1, XP_012241749.1, XP_033176955.1, XP_033180021.1, XP_033179642.1	XP_020723249.1, XP_012168080.1	XP_033204498.1, XP_033204883.1, XP_033200318.1, XP_033202709.1, XP_033204778.1	XP_017759032.1				K0M31_007196-T1, K0M31_016004-T1
N0.HOG0000873	OG0000661	n0				XP_033313398.1, XP_033313204.1, XP_033309167.1, XP_033316652.1, XP_033318089.1	XP_033174506.1, XP_024220383.1, XP_012248259.1, XP_033180691.1, XP_024227303.1, XP_033176010.1, XP_033176215.1, XP_033174902.1, XP_033180178.1, XP_012240159.1, XP_012245593.1, XP_033176797.1	XP_012171479.1, XP_020722236.1, XP_012171478.1	XP_033198808.1, XP_033190783.1, XP_033189284.1					K0M31_001833-T1, K0M31_011081-T1, K0M31_001832-T1
N0.HOG0000874	OG0000662	n0	XP_016903916.1, XP_016903870.1	XP_006625238.1	XP_026294961.1	XP_033305443.1, XP_033305441.1, XP_033305442.1	XP_012241784.1, XP_012241783.1, XP_033176969.1	XP_012172396.1, XP_012172410.1, XP_012172405.1, XP_012172399.1	XP_033192506.1, XP_033192503.1, XP_033192505.1	XP_017758072.1, XP_017758073.1, XP_017758074.1	Edil_05982-mRNA	KAF3428106.1	XP_017796467.1	K0M31_002100-T2	KOX74130.1
N0.HOG0000875	OG0000663	n0	XP_016909566.1, XP_016903887.1	XP_006607920.2	XP_016769595.2	XP_033313870.1, XP_033313871.1, XP_033313869.1, XP_033313867.1	XP_012245833.1, XP_012245835.1, XP_033178979.1, XP_012245836.1, XP_012245834.1, XP_012245832.1	XP_020720467.1	XP_033196242.1, XP_033196243.1, XP_033196241.1, XP_033196244.1	XP_017756804.1	Edil_07134-mRNA	KAF3423432.1	XP_017791090.1	K0M31_008893-T1	KOX74645.1
N0.HOG0000876	OG0000664	n0	XP_028519976.1, XP_016903968.1	XP_031365331.1	XP_016767006.1, XP_016767007.1	XP_033301034.1, XP_033301036.1, XP_033301033.1, XP_033301035.1	XP_033177583.1, XP_033177582.1, XP_033177584.1, XP_033177581.1	XP_020724348.1	XP_033185039.1, XP_033185038.1, XP_033185042.1, XP_033185041.1, XP_033185040.1	XP_017766993.1	Edil_13424-mRNA		XP_017789345.1	K0M31_012014-T1, K0M31_012013-T1	KOX68828.1
N0.HOG0000877	OG0000665	n0	XP_016904257.1, XP_016904255.1, XP_016904254.1	XP_006620228.1, XP_006620227.1, XP_006620229.1	XP_394141.2, XP_006557451.1, XP_006557452.1, XP_026299679.1	XP_033297860.1, XP_033297857.1, XP_033297859.1	XP_003487753.1, XP_024221848.1	XP_003396608.1	XP_033183684.1, XP_033183685.1, XP_033183686.1	XP_017763861.1	Edil_04961-mRNA	KAF3424515.1	XP_017792068.1	K0M31_006952-T1	KOX69369.1
N0.HOG0000878	OG0000666	n0	XP_016904371.1	XP_031365513.1	XP_026294783.1, XP_026294772.1, XP_026294785.1, XP_026294767.1	XP_033304458.1, XP_033304456.1, XP_033304457.1	XP_033179518.1	XP_012167716.1	XP_033193982.1, XP_033193981.1, XP_033193980.1	XP_017760227.1	Edil_02348-mRNA, Edil_02350-mRNA, Edil_02349-mRNA	KAF3425139.1	XP_017795898.1	K0M31_013505-T1, K0M31_013504-T1, K0M31_013507-T1	KOX77566.1, KOX77567.1
N0.HOG0000879	OG0000667	n0	XP_028520203.1, XP_016904622.1	XP_031369448.1	XP_016766188.2	XP_033302347.1, XP_033302344.1, XP_033302346.1	XP_024227908.1, XP_012248953.1	XP_012175172.1, XP_020723549.1, XP_012175193.1, XP_012175188.1, XP_012175180.1	XP_033188049.1, XP_033188050.1, XP_033188048.1	XP_017765727.1	Edil_05420-mRNA	KAF3424261.1	XP_017790617.1, XP_017790619.1, XP_017790618.1	K0M31_017632-T1	KOX73654.1
N0.HOG0000880	OG0000668	n0	XP_016904635.1, XP_016904634.1, XP_028525532.1	XP_006616434.1, XP_006616433.1	XP_624128.3, XP_006562315.2	XP_033305202.1, XP_033305203.1	XP_012243220.1, XP_012243221.1	XP_003403023.2, XP_020721736.1	XP_033194799.1, XP_033194798.1	XP_017756187.1, XP_017756186.1	Edil_01000-mRNA, Edil_01007-mRNA	KAF3429635.1, KAF3429637.1	XP_017791357.1, XP_017791358.1	K0M31_020086-T1, K0M31_020088-T1
N0.HOG0000881	OG0000669	n0	XP_016904975.1, XP_016920673.2	XP_006623583.1	XP_026297524.1	XP_033317943.1	XP_012238825.1	XP_012166363.1	XP_033195345.1	XP_017765392.1	Edil_08815-mRNA	KAF3424340.1, KAF3424341.1, KAF3425082.1, KAF3424338.1, KAF3424343.1, KAF3424342.1, KAF3425081.1, KAF3425083.1, KAF3424339.1	XP_017790475.1	K0M31_007175-T1, K0M31_016161-T1, K0M31_016165-T1	KOX69097.1, KOX72502.1
N0.HOG0000882	OG0000670	n2	XP_016914413.2	XP_006618968.1	XP_001121189.3	XP_033307965.1, XP_033307967.1	XP_033179198.1, XP_033179196.1	XP_012166027.1, XP_012166028.1	XP_033193813.1, XP_033193814.1	XP_017754996.1	Edil_09358-mRNA, Edil_11005-mRNA	KAF3426971.1	XP_017795683.1	K0M31_010528-T1, K0M31_010553-T1
N0.HOG0000883	OG0000670	n19	XP_016905132.1							XP_017754997.1	Edil_08767-mRNA	KAF3422436.1	XP_017791007.1	K0M31_010565-T1
N0.HOG0000884	OG0000671	n0	XP_016905246.1	XP_031366158.1	XP_016769027.1	XP_033319633.1, XP_033319632.1, XP_033319634.1	XP_033178717.1, XP_033178716.1, XP_033178713.1, XP_033178715.1, XP_033178714.1, XP_033178712.1	XP_020719858.1	XP_033201788.1, XP_033201779.1, XP_033201770.1	XP_017753943.1, XP_017753944.1	Edil_06473-mRNA, Edil_06478-mRNA	KAF3421981.1	XP_017794286.1, XP_017794277.1	K0M31_018596-T1	KOX76137.1
N0.HOG0000885	OG0000672	n0	XP_016905296.1, XP_016905294.1	XP_006609430.1	XP_006560146.1	XP_033318895.1	XP_003487651.1	XP_012171069.1, XP_003400287.1	XP_033199733.1	XP_017761150.1, XP_017761149.1, XP_017761152.1, XP_017761151.1, XP_017761153.1, XP_017761154.1, XP_017766724.1, XP_017766723.1	Edil_13040-mRNA, Edil_05588-mRNA	KAF3426979.1, KAF3430258.1	XP_017788769.1	K0M31_004015-T1, K0M31_009578-T1	KOX69310.1
N0.HOG0000886	OG0000673	n0	XP_016906037.1, XP_028520630.1	XP_006608395.1	XP_624978.4, XP_006559788.2	XP_033302595.1, XP_033302594.1, XP_033302596.1, XP_033302597.1	XP_012236324.1, XP_012236322.1, XP_033174669.1, XP_033174668.1	XP_003394477.1, XP_020724167.1	XP_033184417.1, XP_033184415.1, XP_033184414.1, XP_033184413.1	XP_017752360.1	Edil_00605-mRNA	KAF3426501.1	XP_017788155.1	K0M31_011729-T1	KOX68522.1
N0.HOG0000887	OG0000674	n0	XP_016906077.1, XP_028520669.1	XP_031364463.1, XP_031364497.1	XP_026296075.1, XP_026296076.1, XP_026296074.1	XP_033312786.1, XP_033312787.1	XP_033174794.1, XP_033174795.1	XP_012174046.1, XP_012174045.1, XP_012174047.1, XP_012174048.1	XP_033204034.1, XP_033204035.1	XP_017756144.1, XP_017756136.1	Edil_02053-mRNA, Edil_02054-mRNA	KAF3430410.1	XP_017796312.1	K0M31_015960-T1	KOX72958.1
N0.HOG0000888	OG0000675	n0	XP_016906245.1	XP_006622731.1	XP_026300288.1, XP_397073.5	XP_033313211.1, XP_033313212.1, XP_033313210.1, XP_033313214.1, XP_033313213.1	XP_003492548.1, XP_033178891.1, XP_033178892.1, XP_033178893.1	XP_003393462.1	XP_033199193.1, XP_033199195.1, XP_033199194.1	XP_017764854.1, XP_017764853.1, XP_017764855.1	Edil_03905-mRNA	KAF3425794.1	XP_017798941.1	K0M31_001000-T1	KOX76196.1
N0.HOG0000889	OG0000676	n0	XP_016906310.1	XP_031369825.1	XP_003249819.2	XP_033310412.1	XP_033180548.1, XP_012248898.1, XP_012248886.1, XP_012248892.1, XP_033180545.1, XP_033180549.1, XP_033180546.1, XP_033180547.1	XP_003393557.1, XP_020722020.1, XP_012169921.1, XP_012169912.1, XP_012169916.1, XP_012169906.1	XP_033198560.1	XP_017762682.1	Edil_10216-mRNA	KAF3422068.1	XP_017795108.1	K0M31_001680-T2	KOX74064.1
N0.HOG0000890	OG0000677	n0	XP_016906429.1	XP_006613364.1	XP_397185.2	XP_033314693.1, XP_033317744.1, XP_033314561.1, XP_033317746.1, XP_033318543.1, XP_033318541.1, XP_033305839.1, XP_033316719.1	XP_003484868.1	XP_003396065.1	XP_033204590.1, XP_033202389.1, XP_033201446.1, XP_033200797.1, XP_033203777.1, XP_033200106.1	XP_017760181.1	Edil_07285-mRNA	KAF3426688.1	XP_017789155.1	K0M31_018137-T1	KOX77746.1
N0.HOG0000891	OG0000678	n0	XP_016906680.1, XP_016906679.1, XP_016906678.1, XP_028520891.1	XP_006613699.1, XP_031365385.1, XP_031365384.1	XP_026296571.1	XP_033310219.1, XP_033310228.1, XP_033310237.1	XP_003485440.1, XP_012248416.1, XP_024227842.1	XP_003395734.1, XP_012164257.1	XP_033202294.1, XP_033202111.1, XP_033202205.1	XP_017757586.1	Edil_02513-mRNA	KAF3430180.1	XP_017790832.1	K0M31_015128-T1	KOX70325.1
N0.HOG0000892	OG0000679	n0	XP_028520852.1, XP_028520854.1, XP_016906726.1, XP_028520851.1	XP_006616567.1	XP_006564813.1, XP_006564814.1, XP_026296732.1	XP_033303887.1	XP_012249009.1, XP_024227931.1, XP_012249010.1	XP_020718670.1, XP_020718665.1, XP_020718671.1, XP_020718667.1, XP_020718668.1, XP_020718666.1, XP_020718669.1	XP_033185108.1	XP_017757512.1		KAF3426633.1	XP_017793667.1	K0M31_016782-T1	KOX71033.1
[truncated: 12,040 more rows]
