# Supplementary material for: Insights from Melipona bicolor hybrid genome assembly: a stingless bee genome with chromosome-level scaffold
Source: BMC Genomics. 2024 Feb 13;25:171. doi: 10.1186/s12864-024-10075-x (PMC10863234; doi:10.1186/s12864-024-10075-x)
Supplement: Supplementary file 3 — Additional file 3. Gene Families under changes in size across the studied nodes. Positive values indicate gains, negative losses. [file 12864_2024_10075_MOESM3_ESM.xlsx]

## Sheet: Sheet1
## Gene Families under changes in size across the studied nodes. Positive values indicate gains, negative losses.
FamilyID	p-value	B. bifarius	B. vancouverensis	M. bicolor	M. quadrifasciata	N4	B. impatiens	A. cerana	A. mellifera	N8	F. varia	N10	B. terrestris	A. dorsata	N13	N14	N15	N16	N17	E. dilemma	E. mexicana	N20	N21	H. laboriosa	N23	Annotation in M. bicolor	GO in M. bicolor
N0.HOG0000002	0	-1	-1	0	22	0	-1	-1	-1	4	-1	0	-1	-1	0	1	-1	-1	0	3	0	0	-1	0	0	histone-lysine N-methyltransferase SETMAR-like,histone-lysine N-methyltransferase SETMAR-like isoform X1,Histone-lysine N-methyltransferase SETMAR,Uncharacterized protein	GO:0008168,GO:0005634,GO:0032259
N0.HOG0000004	0	-1	-1	0	17	0	-1	-1	1	0	-1	0	-1	-1	0	0	0	0	0	-1	0	0	0	0	0	Histone-lysine N-methyltransferase SETMAR	GO:0008168,GO:0005576,GO:0032259
N0.HOG0000023	0.032	0	-1	0	0	0	0	0	-1	0	-1	1	0	0	0	-1	7	0	0	-1	0	0	-1	0	0	Uncharacterized protein	GO:0005549,GO:0016021,GO:0005886,GO:0004984
N0.HOG0000024	0	0	-1	-1	-1	0	0	-1	-1	0	16	0	-1	-1	0	0	0	0	0	-2	0	0	0	0	0	null
N0.HOG0000025	0.002	0	0	0	0	0	0	-1	3	0	-1	0	0	1	0	0	0	9	0	2	0	0	-1	0	0	Uncharacterized protein	GO:0005549,GO:0016021,GO:0005886,GO:0004984
N0.HOG0000029	0	0	0	-1	0	3	-1	0	2	0	2	0	2	-3	0	0	13	0	6	-1	1	-2	-2	0	0	Fatty acyl-CoA reductase (EC 1.2.1.84)	GO:0102965,GO:0016021,GO:0080019,GO:0006629
N0.HOG0000030	0	0	1	4	-3	1	-1	1	-7	0	0	0	-3	3	0	0	-3	1	0	0	0	4	-5	0	0	Zinc finger imprinted 3,Uncharacterized protein,Zinc finger protein,Zinc finger protein CKR1,longitudinals lacking protein isoform X37, isoforms A/B/D/L,Longitudinals lacking protein
N0.HOG0000037	0	0	0	-1	0	0	1	-3	9	0	-1	1	0	-4	0	-5	9	-2	0	0	0	0	3	0	0	muscle,Myosin heavy chain	GO:0032982,GO:0051015,GO:0030016,GO:0016459,GO:0003774,GO:0005524
N0.HOG0000056	0	1	0	-2	2	1	0	3	-2	0	-3	0	1	2	0	-2	2	5	0	-2	0	0	-5	0	0	Uncharacterized protein	GO:0005549,GO:0016021,GO:0005886,GO:0004984
N0.HOG0000058	0	0	-1	0	0	0	2	4	0	-2	1	2	0	0	0	0	5	0	0	0	0	0	-2	0	0	Putative odorant receptor 9a	GO:0005549,GO:0016021,GO:0005886,GO:0004984
N0.HOG0000059	0	4	0	0	-1	0	-1	0	-1	0	-1	0	0	-1	0	0	0	0	0	-1	-1	0	16	0	0	null
N0.HOG0000070	0	0	-1	6	0	0	1	-1	-1	0	-3	0	1	-1	0	0	7	-1	1	0	0	0	-1	0	0	Uncharacterized protein,uncharacterized protein LOC110119783,uncharacterized protein LOC105666905
N0.HOG0000071	0	0	1	0	-1	15	-1	-1	-1	0	-2	1	0	-1	0	0	6	-1	0	4	0	0	-1	0	0	Uncharacterized protein
N0.HOG0000072	0	0	0	-1	2	0	0	0	1	0	-4	1	0	0	1	0	1	8	0	-3	0	-1	-3	0	0	Uncharacterized protein,Odorant receptor 43a	GO:0005549,GO:0016021,GO:0005886,GO:0004984
N0.HOG0000081	0	0	22	0	0	18	0	0	0	0	0	0	0	0	0	0	0	0	0	0	0	0	0	0	0	Survival motor neuron protein	GO:0005737,GO:0005634,GO:0003723,GO:0006397
N0.HOG0000082	0.01	0	0	1	0	1	0	2	0	0	-3	0	1	-1	1	0	2	1	0	-3	1	-1	-3	0	0	Putative odorant receptor 13a,Odorant receptor,Putative odorant receptor 92a	GO:0005549,GO:0016021,GO:0004984,GO:0007165,GO:0005886
N0.HOG0000085	0	-2	2	0	-1	0	0	0	-1	0	0	1	0	3	0	0	1	1	0	0	0	0	-1	0	0	Putative odorant receptor 13a,Odorant receptor	GO:0005549,GO:0016021,GO:0004984,GO:0007165,GO:0005886
N0.HOG0000086	0	0	0	0	0	0	0	-1	37	0	0	1	0	0	1	0	1	3	0	0	0	0	0	0	0	Guanylate cyclase (EC 4.6.1.2)	GO:0004383,GO:0004672,GO:0035556,GO:0016021,GO:0005524
N0.HOG0000087	0	0	0	0	0	-3	1	0	0	0	0	0	11	-3	2	-2	7	1	0	-2	0	0	-2	0	0	Alpha-1,6-mannosyl-glycoprotein 2-beta-N-acetylglucosaminyltransferase	GO:0005795,GO:0046872,GO:0006486,GO:0016021,GO:0009312,GO:0008455,GO:0000139
N0.HOG0000088	0	0	1	0	0	3	-2	1	0	0	0	0	2	0	1	-1	7	2	0	-1	0	0	-1	0	0	null
N0.HOG0000096	0.003	0	1	1	0	3	-1	0	0	0	0	0	2	-1	0	0	8	0	0	0	0	-1	-1	0	0	Uncharacterized protein (Fragment),Facilitated trehalose transporter Tret1	GO:0016021,GO:0022857
N0.HOG0000099	0	0	2	0	0	4	0	0	3	0	0	5	-1	0	0	-1	2	2	0	-1	0	0	-1	0	0	Solute carrier family 41 member 1	GO:0016021,GO:0008324
N0.HOG0000106	0.001	0	-1	0	-1	0	0	0	1	0	0	0	1	-1	1	-1	10	0	0	-2	0	0	0	0	0	STAM-binding protein	GO:0016021,GO:0070122,GO:0008237,GO:0061578
N0.HOG0000108	0	1	0	1	-1	20	-1	0	1	0	0	1	0	0	0	0	1	0	0	0	0	0	0	0	0	Uncharacterized protein
N0.HOG0000113	0	1	-6	0	0	0	1	-1	0	0	0	0	0	1	0	-4	1	2	0	-1	0	0	2	0	0	Protein N-terminal asparagine amidohydrolase	GO:0008418
N0.HOG0000114	0.004	0	0	0	-1	0	1	0	0	0	-1	0	3	0	0	0	11	0	0	1	0	0	0	0	0	uncharacterized protein LOC100643493	GO:0050660,GO:0016614
N0.HOG0000115	0	0	25	0	-1	7	0	-1	-1	0	-1	1	0	-1	0	-1	0	-1	0	2	0	0	0	0	0	null
N0.HOG0000120	0.018	0	2	0	-2	0	0	2	0	0	0	1	0	0	1	0	3	2	0	0	1	-1	-1	0	0	Lysophospholipase (EC 3.1.1.3) (EC 3.1.1.4) (EC 3.1.1.5) (Phospholipase A2) (Phospholipase B/lipase) (Phospholipase B1, membrane-associated, membrane-associated) (Triacylglycerol lipase),Phospholipase B1	GO:0004806,GO:0006629,GO:0016324,GO:0016021,GO:0102568,GO:0102567,GO:0004622,GO:0004623,GO:0004620,GO:0102545
N0.HOG0000121	0	4	0	0	-1	0	-1	6	0	0	0	0	3	0	0	0	2	0	0	-2	0	0	0	0	0	null
N0.HOG0000122	0	-3	1	-1	0	0	0	-1	2	0	0	1	-2	1	0	-1	0	2	0	-1	0	0	-1	0	0	null
N0.HOG0000128	0.045	0	0	0	0	0	0	0	1	0	0	3	-1	0	0	-1	1	8	0	0	0	-1	-1	0	0	null
N0.HOG0000129	0.001	0	-3	0	0	0	0	1	0	-1	0	0	2	0	0	-1	6	0	0	0	0	0	-2	0	0	null
N0.HOG0000132	0.003	-1	1	0	1	0	0	0	0	1	-1	1	-2	0	0	0	0	-1	0	1	0	0	-2	0	0	Uncharacterized protein,uncharacterized protein LOC100643989,Odorant receptor Or2,Odorant receptor 49b	GO:0005549,GO:0016021,GO:0005886,GO:0004984
N0.HOG0000135	0	6	0	1	0	14	-2	0	1	0	0	0	0	0	0	0	2	0	0	0	0	0	0	0	0	Uncharacterized protein	GO:0016021
N0.HOG0000138	0.002	1	0	0	0	0	1	-2	1	0	0	3	0	3	0	-1	4	2	0	0	0	-1	-1	0	0	Uncharacterized protein
N0.HOG0000143	0	1	0	0	-1	1	0	1	0	0	0	10	-1	0	0	0	2	0	0	0	0	0	0	0	0	E3 ubiquitin-protein ligase TRAIP-like	GO:0046872
N0.HOG0000148	0.047	0	0	1	0	0	0	2	0	0	-2	0	1	-1	1	0	6	1	0	0	0	-1	-1	0	0	Max-interacting protein 1	GO:0046983
N0.HOG0000149	0	0	19	0	0	11	0	0	0	0	0	0	-1	0	0	0	0	0	0	0	0	0	0	0	0	Katanin p60 ATPase-containing subunit A-like 2	GO:0016887,GO:0005524
N0.HOG0000155	0	0	-2	0	0	-2	3	0	0	0	0	0	2	-1	1	-1	8	0	0	0	0	-1	-1	0	0	Phosphodiesterase (EC 3.1.4.-)	GO:0004114,GO:0046872,GO:0007165
N0.HOG0000160	0.001	-1	0	0	0	0	0	-2	0	-1	0	0	0	1	-1	-2	1	0	0	4	0	0	3	0	0	UTP--glucose-1-phosphate uridylyltransferase (EC 2.7.7.9)	GO:0005978,GO:0006011,GO:0003983
N0.HOG0000165	0.004	-1	0	0	0	0	2	0	0	0	0	0	1	-2	2	-1	6	1	0	0	0	-1	-1	0	0	Tolloid-like protein 1	GO:0016021
N0.HOG0000170	0.023	0	0	0	2	0	0	0	-2	0	-1	0	0	7	0	0	0	0	0	-1	1	-1	-2	0	0	Maltase 2,Alpha-glucosidase	GO:0003824,GO:0016021,GO:0005975
N0.HOG0000171	0.03	0	0	0	0	-1	1	0	2	0	-1	0	2	-1	1	0	6	0	0	0	0	-1	-1	0	0	5-hydroxytryptamine receptor 2A isoform X1,5-hydroxytryptamine receptor 2B	GO:0004930,GO:0016021
N0.HOG0000172	0	2	-1	-1	-1	0	0	-1	-1	0	-1	5	-1	2	0	0	0	0	0	-1	0	0	0	0	0	null
N0.HOG0000177	0.005	0	0	0	0	-1	3	1	0	0	0	0	1	-2	1	-1	3	0	0	0	0	0	-2	0	0	Nuclear receptor corepressor	GO:0005634,GO:0003677
N0.HOG0000180	0.001	0	0	0	0	-1	1	0	3	0	0	0	0	-3	2	-2	3	1	0	0	0	0	-2	0	0	Antennapedia protein	GO:0005634,GO:0007275,GO:0000981,GO:0003677
N0.HOG0000181	0.002	0	1	0	0	1	-3	4	0	0	0	0	2	0	0	0	3	0	0	0	0	0	0	0	0	null
N0.HOG0000183	0	11	0	0	0	9	-2	0	0	0	0	0	0	0	0	0	2	0	0	0	0	0	0	0	0	TPR_REGION domain-containing protein
N0.HOG0000184	0.003	0	0	0	0	-2	1	0	0	0	0	0	3	0	0	-1	6	-1	0	4	0	0	0	0	0	null
N0.HOG0000185	0	-3	1	0	-1	0	1	-3	1	0	0	0	0	0	0	-2	5	1	0	-2	0	0	-2	0	0	Tubulin polyglutamylase TTLL4	GO:0018095,GO:0005524
N0.HOG0000186	0.001	0	0	0	0	0	1	-1	1	0	0	0	3	-1	0	-1	5	-1	0	5	0	0	0	0	0	Uncharacterized protein
N0.HOG0000187	0	1	0	0	-1	3	-2	0	4	0	-1	0	1	-1	0	0	4	0	0	-1	0	0	-1	0	0	null
N0.HOG0000188	0.016	0	1	0	0	0	0	1	0	0	0	0	0	-2	3	-1	4	1	0	0	0	0	-1	0	0	null
N0.HOG0000189	0.006	0	0	0	0	0	0	0	4	0	0	0	0	-2	3	-1	4	1	0	0	0	-1	-1	0	0	null
N0.HOG0000190	0.001	0	0	0	0	0	0	-2	5	0	0	0	0	-1	0	-2	3	-1	0	0	0	0	3	0	0	null
N0.HOG0000196	0.003	-1	-1	0	0	0	-1	-4	5	0	1	0	-1	1	0	0	0	4	0	-2	0	0	0	0	0	A disintegrin and metalloproteinase with thrombospondin motifs 16	GO:0007229,GO:0004222
N0.HOG0000200	0.001	-1	2	0	-1	0	0	-1	0	0	0	0	2	3	0	-2	1	2	0	-1	0	-1	2	0	0	Protein G12
N0.HOG0000201	0.001	0	0	0	-1	-2	2	-1	2	0	0	0	2	0	0	-1	6	0	0	0	0	0	-1	0	0	null
N0.HOG0000206	0.001	-2	2	0	0	0	2	0	0	0	0	2	0	2	0	-1	4	0	0	0	0	-1	-1	0	0	Cytochrome P450 6k1	GO:0004497,GO:0020037,GO:0016021,GO:0016705,GO:0005789,GO:0005506
N0.HOG0000209	0	0	9	0	-1	4	-4	1	0	0	0	0	0	0	0	-1	3	-1	0	0	0	0	0	0	0	null
N0.HOG0000214	0	0	0	0	-1	-4	1	0	5	0	0	0	2	-2	2	-1	2	1	0	-1	0	0	-2	0	0	Protein abrupt
N0.HOG0000215	0	2	0	0	0	7	0	0	0	0	-1	3	0	0	0	0	2	0	0	0	0	0	0	0	0	Uncharacterized protein
N0.HOG0000222	0.002	0	1	2	-4	0	0	0	0	0	3	0	2	0	0	0	1	-1	2	0	0	0	-1	0	0	Acyltransferase (EC 2.3.1.-)	GO:0016021,GO:0016747,GO:0005789
N0.HOG0000225	0	-1	0	4	-6	-1	1	0	-1	0	6	0	0	0	0	2	1	0	3	-1	0	0	0	0	0	Putative odorant receptor 13a,Odorant receptor	GO:0005549,GO:0016021,GO:0004984,GO:0007165,GO:0005886
N0.HOG0000226	0	0	0	1	-1	2	-3	4	-1	0	-1	0	2	-1	0	0	4	0	0	-1	0	0	-1	0	0	Uncharacterized protein (Fragment),Ion_trans_2 domain-containing protein	GO:0016021
N0.HOG0000231	0.029	0	0	0	-1	-1	1	1	-1	0	0	0	0	0	0	-2	1	4	0	-2	0	0	-2	0	0	Odorant receptor	GO:0005549,GO:0016021,GO:0004984,GO:0007165,GO:0005886
N0.HOG0000232	0	0	0	7	-4	0	1	1	0	0	5	0	0	0	0	7	0	0	0	-1	0	0	0	0	0	quinone] isoform X1,Glucose dehydrogenase [acceptor],glucose dehydrogenase [FAD	GO:0016021,GO:0050660,GO:0016614
N0.HOG0000235	0.006	0	0	-2	3	1	-1	0	0	0	3	0	-1	-1	1	2	0	0	0	-1	1	-1	-1	0	0	Elongation of very long chain fatty acids protein (EC 2.3.1.199) (Very-long-chain 3-oxoacyl-CoA synthase)	GO:0006633,GO:0016021,GO:0102337,GO:0102336,GO:0102338,GO:0102756
N0.HOG0000236	0.001	0	0	0	0	-2	1	1	0	0	0	0	6	-1	2	-1	4	0	0	0	0	-1	-1	0	0	zwei Ig domain protein zig-8
N0.HOG0000239	0	0	0	-1	0	0	5	-1	3	0	-1	2	0	0	0	0	2	0	0	-1	0	0	0	0	0	null
N0.HOG0000248	0	1	0	0	0	0	-3	-1	3	-1	0	0	6	-1	0	0	2	0	0	6	0	0	-1	0	0	null
N0.HOG0000265	0	-1	0	0	0	0	1	5	-3	0	0	1	-2	0	0	0	0	2	0	-2	0	-1	-1	0	0	PDZ domain-containing protein,RING-type domain-containing protein	GO:0016020,GO:0006887,GO:0046872,GO:0031267
N0.HOG0000266	0.001	0	0	0	0	0	2	0	0	0	0	2	-1	2	-1	-1	0	0	0	0	-1	0	8	0	0	Protein tramtrack, alpha isoform
N0.HOG0000267	0	0	0	0	-1	0	0	-5	4	0	0	0	-1	4	0	0	0	5	0	0	0	0	-1	0	0	EH domain-binding protein 1 isoform X1	GO:0046872
N0.HOG0000270	0.002	-1	1	0	0	0	1	0	3	0	0	4	-1	0	0	0	1	3	0	0	0	0	0	0	0	CAP-Gly domain-containing protein
N0.HOG0000272	0	0	0	0	0	2	-3	0	3	0	-1	0	1	-2	1	-1	1	0	0	-1	0	0	-2	0	0	Nucleolar protein 4
N0.HOG0000274	0	3	0	-1	0	10	0	-1	-1	0	-1	4	0	-1	0	0	0	0	0	-2	0	0	0	0	0	null
N0.HOG0000280	0.002	0	0	0	0	0	1	1	1	0	0	0	0	-2	5	-1	0	1	0	3	0	0	0	0	0	Thrombospondin type-1 domain-containing protein 4	GO:0005576
N0.HOG0000281	0.001	1	0	-1	0	0	0	-3	1	0	-1	1	0	0	0	-2	1	1	0	2	0	0	-2	0	0	null
N0.HOG0000285	0	0	0	0	-1	0	4	1	1	0	0	2	-1	-2	3	-1	0	1	0	0	0	0	-1	0	0	bromodomain adjacent to zinc finger domain protein 2B isoform X5	GO:0005634,GO:0046872,GO:0003677
N0.HOG0000286	0.001	0	0	0	0	0	1	-4	2	0	0	1	-1	2	0	-1	0	2	-1	-1	0	-1	4	0	0	LOW QUALITY PROTEIN: uncharacterized protein LOC100650804
N0.HOG0000287	0	0	0	0	0	6	-1	4	-1	0	0	0	0	0	0	0	2	0	0	4	0	0	0	0	0	R3H domain-containing protein 1 isoform X5	GO:0003676
N0.HOG0000288	0.003	0	0	0	0	-1	0	-1	0	0	0	0	2	1	-2	-2	2	0	0	-2	0	0	4	0	0	null
N0.HOG0000302	0.001	-1	2	0	0	0	0	1	0	0	0	0	2	-1	3	-1	0	3	0	0	0	-1	-1	0	0	Monocarboxylate transporter 14	GO:0016021
N0.HOG0000306	0.014	0	0	0	0	0	0	0	4	0	0	-1	0	0	1	-1	0	2	0	6	0	0	-1	0	0	quinone],glucose dehydrogenase [FAD	GO:0050660,GO:0016614
N0.HOG0000307	0.043	0	2	0	0	1	0	1	0	0	0	1	0	-1	1	-1	1	0	0	2	0	0	-1	0	0	glucose dehydrogenase [FAD, quinone]-like isoform X1	GO:0050660,GO:0016614
N0.HOG0000313	0.005	0	-2	0	0	-1	3	0	-1	0	0	0	1	0	0	-1	3	2	0	0	0	-1	-1	0	0	Protein trapped in endoderm-1	GO:0004930,GO:0016021
N0.HOG0000315	0	3	-4	0	0	0	3	-1	0	0	0	3	-1	0	0	-1	0	2	0	-1	0	0	0	0	0	null
N0.HOG0000324	0	1	0	0	0	3	-3	-1	3	0	0	0	1	-1	0	-1	2	0	0	-1	0	0	0	0	0	null
N0.HOG0000342	0	0	11	1	-1	5	0	0	1	0	0	0	0	0	0	0	0	0	0	0	0	0	0	0	0	organic cation transporter protein-like	GO:0016021,GO:0022857
N0.HOG0000361	0.016	0	0	0	0	-1	1	-1	2	-1	0	0	2	-1	0	0	2	0	0	3	0	0	-1	0	0	Putative glutamate synthase [NADPH]	GO:0015930,GO:0051538,GO:0016639,GO:0097054,GO:0006541,GO:0046872
N0.HOG0000364	0.02	0	0	0	-1	0	0	2	-4	0	0	2	-1	1	0	0	0	3	0	0	0	-1	-1	0	0	null
N0.HOG0000384	0.003	0	0	0	0	1	-3	2	-1	0	0	0	0	-1	0	-1	2	0	0	5	0	0	-1	0	0	Heterogeneous nuclear ribonucleoprotein K	GO:0003723
N0.HOG0000389	0.002	0	0	0	0	-4	1	1	0	0	0	0	3	0	1	-1	3	1	0	0	0	-1	-1	0	0	Protein tweety homolog	GO:0034707,GO:0006821,GO:0005254,GO:0005886
N0.HOG0000394	0.002	4	0	0	-1	0	0	-1	-1	0	-1	0	3	-1	0	0	1	0	0	-2	0	0	0	0	0	jerky protein homolog-like isoform X1	GO:0005634,GO:0003676
N0.HOG0000404	0	0	0	2	-2	-1	2	2	-1	0	4	0	-1	-1	0	1	0	0	0	2	0	0	-1	0	0	LOW QUALITY PROTEIN: uncharacterized protein LOC100746456,LOW QUALITY PROTEIN: uncharacterized protein LOC117206071,Fibrillin-2	GO:0005634,GO:0005576,GO:0005509,GO:0005520,GO:0016021,GO:0008270
N0.HOG0000415	0.004	0	0	0	0	1	0	0	1	0	0	0	0	-2	2	0	0	1	-1	7	0	0	-1	0	0	null
N0.HOG0000432	0	-2	0	0	0	0	1	-3	6	0	0	0	0	0	0	-1	1	2	0	0	0	-1	-1	0	0	Protein rhomboid	GO:0004252,GO:0016021
N0.HOG0000435	0.004	1	0	0	0	0	-1	0	0	0	0	0	7	0	0	0	2	0	0	4	0	0	0	0	0	Acyl-coenzyme A oxidase	GO:0003997,GO:0005777,GO:0071949,GO:0006635
N0.HOG0000436	0.027	0	1	0	0	0	-1	-3	1	0	0	0	-1	2	0	0	0	3	0	-2	0	0	0	0	0	null
N0.HOG0000476	0	0	0	16	0	0	0	-1	-1	0	-1	0	1	-1	0	0	0	0	0	-2	0	0	0	0	0	dynein heavy chain 7,Dynein heavy chain 1,Dynein beta chain,Dynein heavy chain 3,Dynein heavy chain 7,Dynein heavy chain 8, ciliary,Dynein heavy chain 10,Cytoplasmic dynein 2 heavy chain 1, axonemal	GO:0005737,GO:0008569,GO:0016021,GO:0007018,GO:0005929,GO:0030286,GO:0005874,GO:0005524
N0.HOG0000479	0	0	6	-1	-1	0	0	-1	-1	0	-1	4	0	-1	0	0	0	0	0	-2	0	0	3	0	0	null
N0.HOG0000482	0	-2	13	-1	5	0	-2	-1	-1	0	-1	0	2	-1	0	0	1	0	0	-2	0	0	2	0	0	null
N0.HOG0000487	0.004	0	1	0	0	0	-2	1	0	0	0	0	6	-1	0	-1	1	0	0	0	0	-1	1	0	0	Asparaginase (EC 3.5.1.1)	GO:0006520,GO:0004067
N0.HOG0000490	0.025	0	0	0	0	-1	0	0	1	0	0	0	3	0	0	-1	0	-1	0	2	-1	0	4	0	0	CHK domain-containing protein
N0.HOG0000498	0.003	0	0	0	-1	0	-2	-3	1	0	0	0	2	2	0	-1	1	2	0	0	0	0	-1	0	0	Rhombotin-1	GO:0046872
N0.HOG0000507	0.001	0	0	0	-1	0	7	-1	1	0	-1	1	-1	-1	0	0	0	0	0	0	0	0	-1	0	0	Sn1-specific diacylglycerol lipase alpha	GO:0016021,GO:0006629
N0.HOG0000512	0.021	1	0	0	0	4	0	-1	2	0	0	0	0	1	0	0	0	2	0	1	0	0	0	0	0	Heterogeneous nuclear ribonucleoprotein Q	GO:0003723
N0.HOG0000514	0.022	4	-1	0	0	0	0	0	0	0	0	2	0	0	0	0	2	0	0	1	0	0	0	0	0	Bestrophin homolog	GO:0034707,GO:0006821,GO:0005254,GO:0005886
N0.HOG0000518	0	0	0	0	0	-4	1	-1	3	0	-1	0	2	-1	0	-1	3	0	0	1	0	0	0	0	0	troponin I isoform X5	GO:0005861
N0.HOG0000527	0	2	-2	0	0	0	2	0	1	0	-1	3	0	-1	2	0	0	1	0	0	0	0	0	0	0	PRP4 pre-mRNA-processing factor 4 homolog (EC 2.7.11.1) (Serine/threonine-protein kinase PRP4 homolog)	GO:0045292,GO:0106311,GO:0005524,GO:0106310
N0.HOG0000540	0.006	0	-1	0	-1	0	1	6	0	0	0	2	0	0	0	0	0	2	0	0	0	0	0	0	0	uncharacterized protein C15orf61 homolog
N0.HOG0000541	0.042	0	0	0	-1	0	0	3	1	0	0	0	0	-2	5	0	0	2	0	0	0	0	0	0	0	protein capicua homolog isoform X3
N0.HOG0000551	0.008	0	0	0	0	-1	0	0	-1	0	0	0	7	1	0	0	1	3	0	-1	0	0	0	0	0	null
N0.HOG0000561	0.001	0	2	1	-1	2	0	4	0	0	0	0	0	0	2	0	0	1	0	0	0	0	0	0	0	Ig-like domain-containing protein (Fragment)
N0.HOG0000573	0.002	-4	0	0	0	0	1	0	1	0	0	0	1	0	1	0	4	0	0	0	0	0	0	0	0	null
N0.HOG0000581	0	0	6	0	-1	0	0	1	-1	0	0	1	0	0	0	-1	0	-1	0	0	0	0	1	0	0	Ras-related protein Rab-8A	GO:0003924,GO:0005525
N0.HOG0000599	0	0	0	0	-1	5	0	0	5	0	0	0	0	0	1	0	0	0	0	0	0	0	0	0	0	null
N0.HOG0000609	0	-1	3	0	-1	0	-1	0	-1	0	-1	0	2	4	0	0	0	0	0	0	0	0	-1	0	0	Fibronectin type-III domain-containing protein	GO:0016021
N0.HOG0000619	0	0	4	0	2	0	0	-3	3	0	0	0	0	1	0	0	0	3	0	0	0	0	0	0	0	Beta-4C adrenergic receptor	GO:0004930,GO:0016021,GO:0008270,GO:0003676
N0.HOG0000620	0.001	0	0	0	0	-1	0	-2	3	0	0	0	7	0	0	0	1	2	0	0	0	0	0	0	0	Cyclin-dependent kinase 6	GO:0005524,GO:0004672
N0.HOG0000627	0.004	-2	1	0	0	0	0	1	0	0	0	0	3	0	0	0	2	0	0	4	0	0	0	0	0	PDZ and LIM domain protein Zasp
N0.HOG0000662	0	0	-3	0	0	0	6	0	0	0	0	3	0	0	0	0	0	1	0	0	0	0	0	0	0	Quinone oxidoreductase-like protein 2	GO:0005576,GO:0008061,GO:0016491
N0.HOG0000678	0	0	3	0	-1	6	0	0	-1	0	1	0	0	0	0	0	0	0	0	1	0	0	0	0	0	null
N0.HOG0000679	0.022	-1	0	0	0	0	0	-1	2	-1	0	1	0	-1	0	0	0	0	0	3	0	0	-1	0	0	uncharacterized protein LOC100645999 isoform X4	GO:0005543,GO:0007165
N0.HOG0000685	0.005	-1	-1	1	-1	0	0	-1	-1	0	-1	0	-1	-1	0	0	0	0	0	8	0	1	0	0	0	null
N0.HOG0000776	0.023	0	1	-1	-1	1	0	-1	-1	0	-1	3	-2	-1	0	-1	0	-1	0	2	0	0	1	0	0	null
N0.HOG0000783	0.001	-1	2	-1	-1	0	-1	-1	2	0	-1	0	-1	0	0	0	0	3	0	-2	0	0	0	0	0	null
N0.HOG0000810	0.004	0	0	0	1	-2	3	0	4	0	0	0	1	0	0	0	2	0	0	0	0	0	0	0	0	5-hydroxytryptamine receptor	GO:0004930,GO:0016021
N0.HOG0000834	0.028	0	0	0	1	0	0	0	9	0	0	1	0	0	0	0	0	0	0	0	0	0	0	0	0	lymphoid-restricted membrane protein isoform X1	GO:0005737,GO:0016021
N0.HOG0000868	0.019	0	0	1	0	0	0	6	0	0	0	0	4	0	1	0	0	0	0	0	0	0	0	0	0	Orexin receptor type 2,allatotropin receptor isoform X1 (allatotropin receptor precursor)	GO:0007631,GO:0016021,GO:0005886,GO:0004983,GO:0016499
N0.HOG0000911	0.017	1	-2	0	0	0	3	0	1	0	0	2	0	0	0	0	0	1	0	0	0	0	0	0	0	null
N0.HOG0000961	0.021	0	0	0	0	0	0	0	2	0	0	0	9	0	0	0	0	0	0	1	0	0	0	0	0	allatostatin-A receptor	GO:0004930,GO:0016021,GO:0005886
N0.HOG0000971	0.002	0	0	0	-1	-2	5	0	0	0	-1	0	0	-1	0	0	1	-1	0	1	0	0	-1	0	0	uncharacterized protein LOC100646756 isoform X1,Chorion peroxidase	GO:0016021,GO:0004601,GO:0020037,GO:0006979
N0.HOG0000974	0.029	0	0	0	0	-2	2	4	0	0	0	0	2	0	0	0	2	0	0	0	0	0	0	0	0	SH3 domain-containing kinase-binding protein 1	GO:0016301
N0.HOG0001002	0.001	-3	0	0	0	0	5	0	0	0	0	3	0	0	0	0	0	0	0	0	0	0	0	0	0	null
N0.HOG0001083	0.001	0	1	0	-1	1	-2	3	0	0	0	0	3	-1	0	0	2	0	0	-2	0	0	0	0	0	GATA-binding factor A (Fragment)	GO:0043565,GO:0003700,GO:0005634,GO:0006357,GO:0008270
N0.HOG0001123	0	0	7	-1	-1	1	0	-1	-1	0	-1	1	0	-1	0	0	1	0	0	1	0	0	0	0	0	null
N0.HOG0001130	0.023	2	-2	0	-1	0	0	1	0	0	0	1	-1	0	0	0	0	-1	0	-1	0	0	-1	0	0	null
N0.HOG0001134	0	0	0	0	-1	0	10	0	1	0	0	0	0	0	0	0	0	0	0	0	0	0	0	0	0	null
N0.HOG0001199	0.001	-1	3	0	-1	0	-1	-1	1	0	0	0	2	0	0	-1	0	0	0	-1	0	0	-1	0	0	null
N0.HOG0001243	0	0	8	0	0	1	-1	0	0	0	-1	0	-1	0	0	0	0	1	0	0	0	0	0	0	0	null
N0.HOG0001463	0	6	-1	0	0	0	-1	0	0	0	-1	0	2	0	0	0	0	1	0	0	0	0	0	0	0	Protein yippee-like	GO:0046872
N0.HOG0001488	0.006	0	0	0	-1	-3	0	0	-1	0	-1	0	5	0	0	0	3	0	0	0	0	0	0	0	0	null
N0.HOG0001542	0.012	-1	0	0	-1	0	1	4	-2	0	0	1	0	0	0	0	0	1	0	1	0	0	0	0	0	null
N0.HOG0001629	0.014	0	0	-1	0	0	8	0	0	0	0	0	0	0	0	0	0	0	0	1	0	0	0	0	0	null
N0.HOG0002257	0.003	-2	2	-1	0	0	1	0	-1	0	0	1	0	0	0	0	0	1	0	0	0	0	0	0	0	null
N0.HOG0009836	0.008	0	-1	0	-1	0	-1	-1	0	0	-1	0	-1	-1	0	0	0	0	0	4	0	0	0	0	0	Uncharacterized protein
